# Supplementary material for: Hidden Historical Habitat-Linked Population Divergence and Contemporary Gene Flow of a Deep-Sea Patellogastropod Limpet
Source: Mol Biol Evol. 2021 Sep 17;38(12):5640–54. doi: 10.1093/molbev/msab278 (PMC8662656; doi:10.1093/molbev/msab278)
Supplement: msab278_Supplementary_Data [file msab278_supplementary_data.zip]

Archive with 2 entries (2 files):
- Supplementary Figure.pdf
- Supplementary Tables.xls
