# Supplementary material for: Hidden Historical Habitat-Linked Population Divergence and Contemporary Gene Flow of a Deep-Sea Patellogastropod Limpet
Source: Mol Biol Evol. 2021 Sep 17;38(12):5640–54. doi: 10.1093/molbev/msab278 (PMC8662656; doi:10.1093/molbev/msab278)
Supplement: msab278_Supplementary_Data [file msab278_supplementary_data.zip › Supplementary Tables.xls]

## Sheet: Summary
Supplementary Tables
This file contains nine supplementary tables with each table being presented in one data sheet.
No. Supplementary Table	Caption
S1	Assembly statistics of the survey genome of Bathyacmaea nipponica.
S2	Statistics of Illumina raw reads, obtained high-quality (HQ) reads, and HQ reads (%) for 123 genotyping-by-sequencing libraries of Bathyacmaea nipponica.
S3	Overview of 9,893 SNPs (.vcf format file) identified from 123 genotyping-by-sequencing libraries of Bathyacmaea nipponica. In the Format column: GT, genotype; PL, list of Phred-scaled genotype likelihoods; DP, number of high-quality bases; AD, allelic depths; GQ, phred-scaled genotype quality.
S4	Pairwise FST between the local population pairs of Bathyacmaea nipponica calcuated based on 9,838 SNPs. Significance: * p < 0.001; ** p < 0.00001.
S5	Genetic statistics estimated based on all variant nucleotide sites for each genetic group of Bathyacmaea nipponica.
S6	Posterior probabilities and 95% confidence intervals for each scenario evaluated based on the 500 simulated data closest to the observed data using the emphdirect method and 1% of the simulated data closest to the observed data using the logistic regression method implemented in DIYABC.
S7	Sampling information of Bathyacmaea nipponica in the Northwest Pacific.
S8	Prior distributions of the demographic parameters used in the three hypothesised scenarios to infer how the four genetic groups of Bathyacmaea nipponica had formed and diversified in the Northwest Pacific in DIYABC.
S9	Release coordinates, depths, and dates of numerical particles applied in the numerical particle release experiments.

## Sheet: Supplementary Table S1
Supplementary Table S1. Assembly statistics of the survey genome of Bathyacmaea nipponica.
Scaffold statistic		Contig statistic
Number of scaffolds	2733936	Number of contigs	2773913
Total size of scaffolds (bp)	950703428	Total size of contigs (bp)	948165385
Longest scaffold (bp)	141997	Longest contig (bp)	93216
Shortest scaffold (bp)	100	Shortest contig (bp)	100
N50 scaffold length (bp)	2261	N50 contig length (bp)	1804
L50 scaffold count (bp)	64030	L50 contig count (bp)	85090
Scaffold A (%)	33.53	Contig A (%)	33.62
Scaffold C (%)	16.64	Contig C (%)	16.68
Scaffold G (%)	16.41	Contig G (%)	16.45
Scaffold T (%)	33.14	Contig T (%)	33.22
Scaffold N (%)	0.29	Contig N (%)	0.02

## Sheet: Supplementary Table S2
Supplementary Table S2. Statistics of Illumina raw reads, obtained high-quality (HQ) reads, and HQ reads (%) for 123 genotyping-by-sequencing libraries of Bathyacmaea nipponica.
Pop ID	Sample ID	Raw reads	HQ reads	HQ reads (%)
JR	JR-1	4856544	4796223	98.7579
	JR-2	5538592	5467441	98.7154
	JR-3	6200159	6123413	98.7622
	JR-4	5189746	5126072	98.7731
	JR-5	5284562	5217996	98.7404
	JR-6	4154596	4105184	98.8107
	JR-7	4902968	4839316	98.7018
	JR-8	5842865	5778239	98.8939
	JR-9	5577902	5508850	98.762
	JR-10	3791140	3739234	98.6309
	JR-11	4001181	3947861	98.6674
	JR-12	4611864	4548689	98.6302
FF	FF-1	5975188	5862047	98.1065
	FF-2	5407234	5288984	97.8131
	FF-3	6776927	6637616	97.9443
	FF-4	5657597	5537755	97.8818
	FF-5	4383078	4284506	97.7511
	FF-6	5382755	5270770	97.9196
	FF-7	5718445	5590037	97.7545
	FF-8	4731514	4631960	97.8959
	FF-9	6042580	5912862	97.8533
	FF-10	4973825	4871026	97.9332
	FF-11	7134565	6985961	97.9171
	FF-12	4843115	4730492	97.6746
	FF-13	5244723	5135066	97.9092
	FF-14	5498293	5376265	97.7806
	FF-15	3850573	3768623	97.8717
HK	HK-1	5763623	5637585	97.8132
	HK-2	4971866	4866186	97.8744
	HK-3	5072625	4971367	98.0038
	HK-4	6856609	6752056	98.4752
	HK-5	5293107	5183559	97.9304
	HK-6	4038170	3955319	97.9483
	HK-7	3538187	3468366	98.0266
	HK-8	5878935	5775476	98.2402
	HK-9	5665735	5569499	98.3014
	HK-10	4659405	4560295	97.8729
	HK-11	5644359	5551121	98.3481
	HK-12	5739859	5648385	98.4063
	HK-13	5721101	5629381	98.3968
	HK-14	6764976	6622412	97.8926
KK	KK-1	4597772	4538360	98.7078
	KK-2	5200653	5136496	98.7664
	KK-3	4733404	4668839	98.636
	KK-4	3872020	3807809	98.3417
	KK-5	3574244	3522697	98.5578
	KK-6	4885021	4830486	98.8836
	KK-7	5136351	5068646	98.6818
	KK-8	3808493	3741445	98.2395
	KK-9	4242136	4195763	98.9068
	KK-10	4161292	4115905	98.9093
	KK-11	3373282	3340363	99.0241
	KK-12	3601198	3561338	98.8931
	KK-13	4245159	4199210	98.9176
	KK-14	4000650	3958485	98.946
	KK-15	4004425	3961049	98.9168
	KK-16	4354498	4311597	99.0148
	KK-17	4588208	4540917	98.9693
	KK-18	3609991	3605666	99.8802
	KK-19	4717526	4669063	98.9727
	KK-20	6136245	6075086	99.0033
	KK-21	2596130	2569303	98.9667
IN	IN-1	5001008	4888148	97.7433
	IN-2	4657481	4549396	97.6793
	IN-3	4622553	4522614	97.838
	IN-4	6016704	5888571	97.8704
	IN-5	4140469	4052753	97.8815
	IN-6	5207917	5098703	97.9029
	IN-7	5017395	4916302	97.9851
	IN-8	3911898	3823854	97.7493
	IN-9	3817252	3732721	97.7856
	IN-10	4764086	4686713	98.3759
	IN-11	3914315	3832237	97.9031
	IN-12	5768148	5679713	98.4668
	IN-13	5730971	5615380	97.983
	IN-14	5469096	5382867	98.4233
	IN-15	3924415	3839577	97.8382
	IN-16	5192752	5084278	97.911
	IN-17	5375544	5283353	98.285
	IN-18	4847359	4744811	97.8845
	IN-19	5719518	5590284	97.7405
	IN-20	5660155	5541548	97.9045
	IN-21	5456150	5319440	97.4944
	IN-22	5635202	5544618	98.3925
	IN-23	5484468	5395650	98.3806
	IN-24	4246876	4154320	97.8206
	IN-25	5595410	5508472	98.4463
IH	IH-1	5431333	5345065	98.4117
	IH-2	5529845	5440802	98.3898
	IH-3	5104500	4987219	97.7024
	IH-4	4660205	4558647	97.8207
	IH-5	6193815	6095082	98.4059
	IH-6	6210883	6118534	98.5131
	IH-7	4047371	3963111	97.9182
	IH-8	4419629	4325604	97.8726
	IH-9	5672445	5580573	98.3804
	IH-10	3988607	3902320	97.8367
	IH-11	4052448	3964735	97.8356
	IH-12	4593352	4486962	97.6838
	IH-13	4492948	4391972	97.7526
	IH-14	4357949	4265117	97.8698
	IH-15	4852324	4745904	97.8068
	IH-16	4995622	4884196	97.7695
OH	OH-1	4542715	4477545	98.5654
	OH-2	4144804	4074384	98.301
	OH-3	3705107	3644958	98.3766
	OH-4	4113457	4051147	98.4852
	OH-5	4175295	4106851	98.3607
	OH-6	4186099	4122946	98.4914
	OH-7	3934439	3876407	98.525
	OH-8	4527825	4460090	98.504
	OH-9	3821236	3760597	98.4131
	OH-10	3437113	3381285	98.3757
	OH-11	3195958	3141790	98.3051
	OH-12	3461877	3405335	98.3667
	OH-13	4329420	4263874	98.486
	OH-14	4522618	4453463	98.4709
	OH-15	3829284	3767561	98.3881
	OH-16	4085787	4023866	98.4845
	OH-17	4497749	4429515	98.4829
	OH-18	3964395	3881808	97.9168
	OH-19	4046139	3966993	98.0439
	OH-20	5100529	4993543	97.9025
	Average	4.81319e+06	4.72933e+06
NOTES: Abbreviations for localities of local populations: JR, Jiaolong Ridge seep; FF, Futagoyama Field vent; HK, Hatoma Knoll vent; KK, Kuroshima Knoll seep; IN, Iheya North Field vent; IH, Izena Hole Field vent; OH, Off Hatsushima seep.

## Sheet: Supplementary Table S3
Supplementary Table S3. Overview of 9,893 SNPs (.vcf format file) identified from 123 genotyping-by-sequencing libraries of Bathyacmaea nipponica. In the Format column: GT, genotype; PL, list of Phred-scaled genotype likelihoods; DP, number of high-quality bases; AD, allelic depths; GQ, phred-scaled genotype quality.
SNP ID	Scaffold no.	Position	Ref	Alt	Quality	Format	JR-1	JR-2	JR-3	JR-4	JR-5	JR-6	JR-7	JR-8	JR-9	JR-10	JR-11	JR-12	FF-1	FF-2	FF-3	FF-4	FF-5	FF-6	FF-7	FF-8	FF-9	FF-10	FF-11	FF-12	FF-13	FF-14	FF-15	HK-1	HK-2	HK-3	HK-4	HK-5	HK-6	HK-7	HK-8	HK-9	HK-10	HK-11	HK-12	HK-13	HK-14	KK-1	KK-2
1	scaffold223_cov69	1109	C	T	561	GT:PL:DP:AD:GQ	./.:0,0,0:0:0,0:0	0/0:0,42,189:14:14,0:52	./.:0,0,0:0:0,0:0	./.:0,0,0:0:0,0:0	./.:0,0,0:0:0,0:0	./.:0,3,60:1:1,0:13	./.:0,0,0:0:0,0:0	0/0:0,39,187:13:13,0:49	0/0:0,42,188:14:14,0:52	0/0:0,48,192:16:16,0:58	0/0:0,27,170:9:9,0:37	./.:0,0,0:0:0,0:0	0/0:0,48,255:16:16,0:58	0/0:0,27,220:9:9,0:37	0/1:145,0,17:8:1,7:33	0/0:0,15,132:5:5,0:25	0/1:121,0,60:8:3,5:76	0/0:0,66,255:22:22,0:76	./.:0,3,60:1:1,0:13	0/0:0,60,255:20:20,0:70	0/0:0,57,255:19:19,0:67	0/0:0,30,192:10:10,0:40	0/0:0,18,223:6:6,0:28	./.:0,3,60:1:1,0:13	0/0:0,36,201:12:12,0:46	0/0:0,123,255:41:41,0:99	0/0:0,135,231:45:45,0:99	./.:0,12,120:4:4,0:22	0/0:0,18,202:6:6,0:28	./.:0,12,150:4:4,0:22	0/0:0,60,255:20:20,0:70	0/0:0,63,255:21:21,0:73	0/1:121,0,23:6:1,5:39	0/0:0,27,188:9:9,0:37	0/0:0,63,220:21:21,0:73	0/1:168,0,33:12:2,10:49	0/0:0,15,137:5:5,0:25	0/0:0,24,222:8:8,0:34	0/0:0,42,254:14:14,0:52	0/0:0,48,255:16:16,0:58	0/0:0,148,233:49:49,0:99	0/0:0,66,194:23:22,0:76	0/0:0,60,196:20:20,0:70
2	scaffold223_cov69	1129	C	T	933	GT:PL:DP:AD:GQ	./.:0,0,0:0:0,0:0	0/0:0,39,185:13:13,0:48	./.:0,0,0:0:0,0:0	./.:0,0,0:0:0,0:0	./.:0,0,0:0:0,0:0	./.:0,3,60:1:1,0:12	./.:0,0,0:0:0,0:0	0/0:0,42,186:14:14,0:51	0/0:0,48,191:16:16,0:57	0/0:0,51,194:17:17,0:60	0/0:0,27,170:9:9,0:36	./.:0,0,0:0:0,0:0	0/0:0,54,255:18:18,0:63	0/0:0,30,244:10:10,0:39	0/0:0,21,209:7:7,0:30	0/0:0,15,134:5:5,0:24	0/1:79,0,126:8:5,3:69	0/0:0,72,255:24:24,0:81	./.:0,3,60:1:1,0:12	0/0:0,60,255:20:20,0:69	0/0:0,57,255:19:19,0:66	0/0:0,30,190:10:10,0:39	0/0:0,18,219:6:6,0:27	./.:0,3,60:1:1,0:12	0/0:0,36,204:12:12,0:45	0/0:0,123,255:41:41,0:99	0/0:0,132,231:44:44,0:99	./.:125,12,0:4:0,4:5	0/0:0,18,200:6:6,0:27	./.:0,12,185:4:4,0:21	0/0:0,63,255:21:21,0:72	0/0:0,66,255:22:22,0:75	0/0:0,18,195:6:6,0:27	0/0:0,27,185:9:9,0:36	0/1:69,0,182:22:18,4:59	./.:24,0,167:12:10,2:14	0/0:0,21,161:7:7,0:30	0/1:148,0,36:8:1,7:51	0/0:0,45,255:15:15,0:54	0/0:0,45,255:15:15,0:54	0/0:0,148,233:49:49,0:99	0/0:0,72,197:24:24,0:81	0/0:0,57,195:19:19,0:66
3	scaffold223_cov69	1159	G	A	545	GT:PL:DP:AD:GQ	./.:0,0,0:0:0,0:0	0/0:0,42,189:14:14,0:54	./.:0,0,0:0:0,0:0	./.:0,0,0:0:0,0:0	./.:0,0,0:0:0,0:0	./.:0,3,37:1:1,0:15	./.:0,0,0:0:0,0:0	0/0:0,42,186:14:14,0:54	0/0:0,45,188:15:15,0:57	0/0:0,51,193:17:17,0:63	0/0:0,27,170:9:9,0:39	./.:0,0,0:0:0,0:0	0/0:0,34,193:25:24,1:46	0/0:0,27,188:9:9,0:39	0/0:0,24,177:8:8,0:36	0/0:0,45,213:15:15,0:57	0/0:0,84,224:28:28,0:96	0/0:0,73,200:38:37,1:85	./.:0,3,41:1:1,0:15	0/0:0,52,197:31:30,1:64	0/0:0,57,220:19:19,0:69	0/0:0,30,196:10:10,0:42	0/0:0,18,157:6:6,0:30	0/0:0,13,186:18:17,1:25	0/0:0,36,201:12:12,0:48	0/0:0,145,214:70:68,2:99	0/0:0,135,232:45:45,0:99	0/0:0,126,230:42:42,0:99	0/0:0,18,159:6:6,0:30	./.:0,12,125:4:4,0:24	0/0:0,63,255:21:21,0:75	0/0:0,63,219:21:21,0:75	0/0:0,18,157:6:6,0:30	0/0:0,27,187:9:9,0:39	0/0:0,120,228:41:40,0:99	0/0:2,38,204:13:12,0:48	0/0:0,21,163:7:7,0:33	0/0:0,78,223:26:26,0:90	0/0:0,45,214:15:15,0:57	0/0:0,48,214:16:16,0:60	0/0:0,148,234:49:49,0:99	0/0:0,75,197:25:25,0:87	0/0:0,60,196:20:20,0:72
4	scaffold223_cov69	1164	C	T	999	GT:PL:DP:AD:GQ	./.:0,0,0:0:0,0:0	0/0:0,39,183:14:13,0:47	./.:0,0,0:0:0,0:0	./.:0,0,0:0:0,0:0	./.:0,0,0:0:0,0:0	./.:0,3,37:1:1,0:11	./.:0,0,0:0:0,0:0	0/0:0,39,185:13:13,0:47	0/0:0,51,192:17:17,0:59	0/0:0,51,193:17:17,0:59	0/0:0,27,170:9:9,0:35	./.:0,0,0:0:0,0:0	0/0:0,75,222:25:25,0:83	0/0:0,27,187:9:9,0:35	0/1:148,0,17:8:1,7:31	0/0:0,45,210:15:15,0:53	0/1:75,0,179:28:23,5:66	0/0:0,114,227:38:38,0:99	./.:0,3,41:1:1,0:11	0/0:0,90,224:30:30,0:98	0/0:0,54,218:18:18,0:62	./.:193,30,0:10:0,10:15	0/0:0,18,151:6:6,0:26	0/0:0,54,213:18:18,0:62	./.:1,0,167:12:11,1:8	0/0:0,205,248:68:68,0:99	0/0:0,135,232:45:45,0:99	0/0:0,126,229:42:42,0:99	0/0:0,18,151:6:6,0:26	./.:0,12,125:4:4,0:20	0/0:0,60,255:20:20,0:68	0/0:0,60,217:20:20,0:68	0/1:122,0,23:6:1,5:37	0/0:0,27,187:9:9,0:35	0/0:0,126,230:42:42,0:99	0/1:169,0,65:14:3,11:79	0/0:0,21,166:7:7,0:29	0/1:184,0,133:26:8,18:99	0/0:0,45,212:15:15,0:53	0/0:0,48,214:16:16,0:56	0/0:0,148,234:49:49,0:99	0/0:0,75,197:25:25,0:83	0/0:0,60,195:20:20,0:68
5	scaffold223_cov69	1180	A	C	741	GT:PL:DP:AD:GQ	./.:0,0,0:0:0,0:0	0/0:0,42,188:14:14,0:55	./.:0,0,0:0:0,0:0	./.:0,0,0:0:0,0:0	./.:0,0,0:0:0,0:0	./.:0,3,37:1:1,0:16	./.:0,0,0:0:0,0:0	0/0:0,42,188:14:14,0:55	0/0:0,51,190:17:17,0:64	0/0:0,51,194:17:17,0:64	0/0:0,27,170:9:9,0:40	./.:0,0,0:0:0,0:0	0/1:178,0,172:25:12,13:99	0/0:0,30,111:10:10,0:43	0/0:0,24,148:8:8,0:37	0/0:0,45,208:15:15,0:58	0/0:0,84,223:28:28,0:97	0/1:191,0,170:38:15,23:99	./.:0,3,41:1:1,0:16	0/1:180,0,178:30:15,15:99	0/0:0,57,212:19:19,0:70	0/0:0,30,150:10:10,0:43	0/0:0,18,159:6:6,0:31	0/0:0,54,219:18:18,0:67	0/0:0,36,204:12:12,0:49	0/1:146,0,179:70:49,21:99	0/0:0,135,232:45:45,0:99	0/0:0,126,231:42:42,0:99	./.:0,6,75:2:2,0:19	./.:0,6,53:2:2,0:19	0/0:0,63,255:21:21,0:76	0/0:0,21,146:7:7,0:34	0/0:0,18,116:6:6,0:31	0/0:0,27,188:9:9,0:40	0/0:0,126,230:42:42,0:99	0/0:0,42,183:14:14,0:55	0/0:0,21,171:7:7,0:34	0/0:0,78,223:26:26,0:91	0/0:0,45,212:15:15,0:58	0/0:0,48,216:16:16,0:61	0/0:0,148,235:49:49,0:99	0/0:0,75,198:25:25,0:88	0/0:0,60,196:20:20,0:73
6	scaffold223_cov69	1204	C	T	999	GT:PL:DP:AD:GQ	./.:0,0,0:0:0,0:0	0/0:0,42,189:14:14,0:48	./.:0,0,0:0:0,0:0	./.:0,0,0:0:0,0:0	./.:0,0,0:0:0,0:0	./.:0,3,37:1:1,0:9	./.:0,0,0:0:0,0:0	0/0:0,39,187:13:13,0:45	0/0:0,51,193:17:17,0:57	0/0:0,51,194:17:17,0:57	0/0:0,24,159:8:8,0:30	./.:0,0,0:0:0,0:0	0/0:0,75,223:25:25,0:81	0/0:0,30,193:10:10,0:36	0/0:0,24,181:8:8,0:30	0/1:172,0,91:14:4,10:99	0/1:184,0,86:24:5,19:98	0/0:0,114,228:38:38,0:99	./.:0,3,41:1:1,0:9	0/0:0,49,197:30:29,1:55	0/0:0,54,219:18:18,0:60	0/0:0,30,196:10:10,0:36	0/0:0,15,144:5:5,0:21	0/0:0,54,219:18:18,0:60	0/0:0,36,203:12:12,0:42	0/0:0,205,248:68:68,0:99	0/0:0,81,224:27:27,0:87	1/1:228,114,0:38:0,38:99	0/0:0,18,159:6:6,0:24	./.:0,6,75:2:2,0:12	0/0:8,38,250:11:10,0:36	0/0:0,57,218:19:19,0:63	0/0:0,18,159:6:6,0:24	0/0:0,27,187:9:9,0:33	0/1:187,0,174:35:15,20:99	./.:5,0,170:12:11,1:3	0/0:0,21,170:7:7,0:27	./.:187,13,0:18:1,17:3	0/0:0,45,214:15:15,0:51	0/0:0,45,213:15:15,0:51	0/0:0,123,229:42:41,0:99	0/0:0,75,197:25:25,0:81	0/0:0,60,195:20:20,0:66
7	scaffold223_cov69	1209	C	A	999	GT:PL:DP:AD:GQ	./.:0,0,0:0:0,0:0	0/0:0,42,188:14:14,0:52	./.:0,0,0:0:0,0:0	./.:0,0,0:0:0,0:0	./.:0,0,0:0:0,0:0	./.:0,3,37:1:1,0:13	./.:0,0,0:0:0,0:0	0/0:0,39,185:13:13,0:49	0/0:0,51,192:17:17,0:61	0/0:0,48,190:17:16,0:58	0/0:0,27,170:9:9,0:37	./.:0,0,0:0:0,0:0	0/1:100,0,184:25:19,6:89	0/0:0,30,195:10:10,0:40	0/0:0,24,181:8:8,0:34	0/0:0,45,214:15:15,0:55	0/0:0,75,223:25:25,0:85	0/1:153,0,190:37:24,13:99	./.:0,3,41:1:1,0:13	0/1:136,0,190:30:20,10:99	0/0:0,54,217:18:18,0:64	0/0:0,30,196:10:10,0:40	0/0:0,15,134:5:5,0:25	./.:183,13,0:18:1,17:4	0/0:0,36,204:12:12,0:46	0/1:176,0,194:69:41,28:99	0/0:0,33,201:11:11,0:43	0/0:0,114,228:38:38,0:99	0/0:0,18,157:6:6,0:28	./.:0,6,75:2:2,0:16	0/0:0,33,199:11:11,0:43	./.:181,13,0:18:1,17:4	0/0:0,18,157:6:6,0:28	0/0:0,27,189:9:9,0:37	0/0:0,105,224:36:35,0:99	0/0:0,36,206:12:12,0:46	0/0:0,21,170:7:7,0:31	0/0:0,57,218:19:19,0:67	0/0:0,42,211:14:14,0:52	0/0:0,45,214:15:15,0:55	0/0:0,123,229:41:41,0:99	0/0:0,72,197:24:24,0:82	0/0:0,60,196:20:20,0:70
8	scaffold281_cov122	476	C	G	345	GT:PL:DP:AD:GQ	0/1:130,0,42:9:2,7:62	0/0:0,39,179:13:13,0:52	0/0:0,84,197:28:28,0:97	0/0:0,33,178:11:11,0:46	0/0:0,45,191:15:15,0:58	0/0:0,42,189:14:14,0:55	0/1:125,0,114:14:6,8:99	0/1:134,0,109:14:6,8:99	0/0:0,21,154:7:7,0:35	0/1:53,0,79:5:3,2:39	0/0:0,30,220:10:10,0:43	0/0:0,51,194:17:17,0:64	0/0:0,36,235:12:12,0:49	0/0:0,63,219:21:21,0:76	0/0:0,27,183:9:9,0:40	0/0:0,54,216:18:18,0:67	0/0:0,51,215:17:17,0:64	0/0:0,51,216:17:17,0:64	0/0:0,54,216:18:18,0:67	0/0:0,21,137:7:7,0:35	0/0:0,45,168:15:15,0:58	0/0:0,27,184:9:9,0:40	0/0:0,39,207:13:13,0:52	0/0:0,48,214:16:16,0:61	0/0:0,57,210:19:19,0:70	./.:0,3,41:1:1,0:17	0/0:0,15,144:5:5,0:29	0/0:0,42,212:14:14,0:55	0/0:0,48,215:16:16,0:61	0/0:0,48,214:16:16,0:61	0/0:0,18,155:6:6,0:32	0/0:0,42,210:14:14,0:55	0/0:0,42,210:14:14,0:55	0/0:0,57,219:19:19,0:70	0/0:0,45,211:15:15,0:58	0/0:0,51,209:17:17,0:64	0/0:0,57,219:19:19,0:70	0/0:0,18,157:6:6,0:32	0/0:0,45,206:15:15,0:58	0/0:0,81,223:27:27,0:94	0/0:0,36,161:12:12,0:49	./.:0,3,37:1:1,0:17	./.:0,3,37:1:1,0:17
9	scaffold300_cov126	9702	T	G	999	GT:PL:DP:AD:GQ	0/0:0,39,187:13:13,0:32	./.:0,0,0:0:0,0:0	0/0:0,66,196:22:22,0:59	0/0:0,51,193:17:17,0:44	./.:0,15,129:5:5,0:8	0/0:0,63,194:21:21,0:56	0/0:0,27,167:9:9,0:20	0/0:0,33,175:11:11,0:26	./.:0,0,0:0:0,0:0	0/0:0,57,193:19:19,0:50	0/0:0,48,192:16:16,0:41	0/0:0,66,196:22:22,0:59	./.:144,15,0:5:0,5:15	1/1:209,42,0:14:0,14:42	1/1:213,51,0:17:0,17:51	./.:75,6,0:2:0,2:7	1/1:216,48,0:16:0,16:48	1/1:225,87,0:29:0,29:87	1/1:216,51,0:17:0,17:51	1/1:222,69,0:23:0,23:69	1/1:225,87,0:29:0,29:87	1/1:220,57,0:19:0,19:57	1/1:204,36,0:12:0,12:36	1/1:214,45,0:15:0,15:45	1/1:219,57,0:19:0,19:57	1/1:225,90,0:30:0,30:90	1/1:221,63,0:21:0,21:63	1/1:223,84,0:28:0,28:84	1/1:212,42,0:14:0,14:42	1/1:213,45,0:15:0,15:45	1/1:195,30,0:10:0,10:30	1/1:213,45,0:15:0,15:45	1/1:210,42,0:14:0,14:42	0/0:0,33,200:11:11,0:26	1/1:221,63,0:21:0,21:63	1/1:225,93,0:31:0,31:93	0/0:0,42,212:14:14,0:35	1/1:225,84,0:28:0,28:84	1/1:229,117,0:39:0,39:99	1/1:229,120,0:40:0,40:99	1/1:227,108,0:36:0,36:99	1/1:199,105,0:35:0,35:99	1/1:199,99,0:33:0,33:99
10	scaffold300_cov126	9712	T	C	999	GT:PL:DP:AD:GQ	0/0:0,42,188:14:14,0:49	./.:0,0,0:0:0,0:0	0/0:0,66,196:22:22,0:73	0/0:0,51,194:17:17,0:58	0/0:0,15,129:5:5,0:22	0/0:0,66,196:22:22,0:73	0/0:0,27,170:9:9,0:34	0/0:0,33,178:11:11,0:40	./.:0,0,0:0:0,0:0	0/0:0,57,195:19:19,0:64	0/0:0,48,192:16:16,0:55	0/0:0,66,197:22:22,0:73	0/0:0,15,144:5:5,0:22	0/0:0,42,210:14:14,0:49	0/0:0,51,214:17:17,0:58	./.:0,6,75:2:2,0:13	0/0:0,48,216:16:16,0:55	0/0:0,87,225:29:29,0:94	0/0:0,51,215:17:17,0:58	0/0:0,69,222:23:23,0:76	0/0:0,87,224:29:29,0:94	0/0:0,57,220:19:19,0:64	0/0:0,36,205:12:12,0:43	0/0:0,45,212:15:15,0:52	0/0:0,57,220:19:19,0:64	0/0:0,90,224:30:30,0:97	0/0:0,63,221:21:21,0:70	0/0:0,84,224:28:28,0:91	0/0:0,42,212:14:14,0:49	0/0:0,45,214:15:15,0:52	./.:2,0,163:10:9,1:6	0/0:0,45,214:15:15,0:52	0/0:0,42,211:14:14,0:49	0/0:0,33,201:11:11,0:40	0/0:0,63,221:21:21,0:70	0/0:0,90,225:30:30,0:97	0/0:0,42,211:14:14,0:49	0/0:0,84,225:28:28,0:91	0/0:0,117,229:39:39,0:99	0/0:0,120,229:40:40,0:99	0/0:0,108,227:36:36,0:99	0/1:165,0,149:34:14,20:99	0/1:163,0,118:33:10,23:99
11	scaffold300_cov126	9778	T	A	999	GT:PL:DP:AD:GQ	0/0:0,42,189:14:14,0:38	./.:0,0,0:0:0,0:0	0/0:0,63,196:21:21,0:59	0/0:0,48,192:16:16,0:44	./.:0,15,129:5:5,0:11	0/0:0,60,195:20:20,0:56	0/0:0,27,163:9:9,0:23	0/0:0,33,180:11:11,0:29	./.:0,0,0:0:0,0:0	0/0:0,57,195:19:19,0:53	0/0:0,45,190:15:15,0:41	0/0:0,66,197:22:22,0:62	./.:144,15,0:5:0,5:12	1/1:212,42,0:14:0,14:39	1/1:217,51,0:17:0,17:48	./.:75,6,0:2:0,2:5	1/1:216,48,0:16:0,16:45	1/1:225,87,0:29:0,29:84	1/1:217,51,0:17:0,17:48	1/1:221,66,0:22:0,22:63	1/1:224,87,0:29:0,29:84	1/1:219,57,0:19:0,19:54	1/1:203,36,0:12:0,12:33	1/1:214,45,0:15:0,15:42	1/1:220,57,0:19:0,19:54	1/1:225,90,0:30:0,30:87	1/1:221,63,0:21:0,21:60	1/1:223,84,0:28:0,28:81	1/1:212,42,0:14:0,14:39	1/1:213,45,0:15:0,15:42	1/1:216,48,0:16:0,16:45	1/1:207,39,0:13:0,13:36	1/1:210,42,0:14:0,14:39	0/0:0,33,200:11:11,0:29	1/1:221,63,0:21:0,21:60	1/1:225,93,0:31:0,31:90	0/0:0,42,212:14:14,0:38	1/1:224,84,0:28:0,28:81	1/1:228,117,0:39:0,39:99	1/1:229,120,0:40:0,40:99	1/1:228,108,0:36:0,36:99	0/0:0,105,199:35:35,0:99	0/0:0,102,200:34:34,0:98
12	scaffold300_cov126	9800	T	G	999	GT:PL:DP:AD:GQ	0/0:0,42,188:14:14,0:49	./.:0,0,0:0:0,0:0	0/0:0,63,196:21:21,0:70	0/0:0,51,193:17:17,0:58	0/0:0,15,129:5:5,0:22	0/0:0,66,196:22:22,0:73	0/0:0,27,170:9:9,0:34	0/0:0,33,180:11:11,0:40	./.:0,0,0:0:0,0:0	0/0:0,57,195:19:19,0:64	0/0:0,45,191:15:15,0:52	0/0:0,66,196:22:22,0:73	0/0:0,15,132:5:5,0:22	0/0:0,42,211:14:14,0:49	0/0:0,51,214:17:17,0:58	./.:0,6,75:2:2,0:14	0/0:0,48,216:16:16,0:55	0/0:0,84,223:28:28,0:91	0/0:0,48,216:16:16,0:55	0/0:0,60,219:20:20,0:67	0/0:0,87,224:29:29,0:94	0/0:0,54,217:18:18,0:61	0/0:0,33,200:11:11,0:40	0/0:0,45,210:15:15,0:52	0/0:0,57,215:19:19,0:64	0/0:0,90,224:30:30,0:97	0/0:0,63,220:21:21,0:70	0/0:0,84,222:28:28,0:91	0/0:0,42,211:14:14,0:49	0/0:0,45,213:15:15,0:52	0/0:0,48,212:16:16,0:55	0/0:0,42,210:14:14,0:49	0/0:0,42,208:14:14,0:49	0/0:0,33,200:11:11,0:40	0/0:0,63,221:21:21,0:70	0/0:0,90,224:30:30,0:97	0/0:0,42,207:14:14,0:49	0/0:0,84,224:28:28,0:91	0/0:0,117,227:39:39,0:99	0/0:0,117,228:39:39,0:99	0/0:0,108,226:36:36,0:99	0/1:144,0,165:33:20,13:99	0/0:0,99,199:33:33,0:99
13	scaffold300_cov126	9803	T	A	999	GT:PL:DP:AD:GQ	0/0:0,42,189:14:14,0:51	./.:0,0,0:0:0,0:0	0/0:0,63,196:21:21,0:72	0/0:0,51,192:17:17,0:60	0/0:0,15,129:5:5,0:24	0/0:0,66,196:22:22,0:75	0/0:0,27,167:9:9,0:36	0/0:0,33,172:11:11,0:42	./.:0,0,0:0:0,0:0	0/0:0,54,195:18:18,0:63	0/0:0,48,187:16:16,0:57	0/0:0,66,196:22:22,0:75	0/0:0,15,126:5:5,0:24	0/0:0,39,206:13:13,0:48	0/0:0,51,214:17:17,0:60	./.:0,6,75:2:2,0:15	0/0:0,48,215:16:16,0:57	0/0:0,87,222:29:29,0:96	0/0:0,51,214:17:17,0:60	0/0:0,66,219:22:22,0:75	0/0:0,87,224:29:29,0:96	0/1:172,0,132:18:7,11:99	0/1:136,0,115:11:5,6:99	0/0:0,42,206:14:14,0:51	0/0:0,57,215:19:19,0:66	0/0:0,87,222:29:29,0:96	0/1:178,0,138:21:8,13:99	0/0:0,75,220:25:25,0:84	0/0:0,42,209:14:14,0:51	0/0:0,45,209:15:15,0:54	0/0:0,45,210:15:15,0:54	0/0:0,42,206:14:14,0:51	0/0:0,39,207:13:13,0:48	0/0:0,33,195:11:11,0:42	0/0:0,63,220:21:21,0:72	0/0:0,90,224:30:30,0:99	0/0:0,42,205:14:14,0:51	0/1:184,0,174:28:13,15:99	0/0:0,114,227:38:38,0:99	0/1:174,0,189:39:22,17:99	0/1:189,0,172:36:15,21:99	0/0:0,99,200:33:33,0:99	0/0:0,102,199:34:34,0:99
14	scaffold300_cov126	9814	T	G	999	GT:PL:DP:AD:GQ	0/0:0,36,182:12:12,0:27	./.:0,0,0:0:0,0:0	0/1:152,0,131:20:9,11:99	0/0:0,51,192:17:17,0:42	./.:0,15,129:5:5,0:7	0/1:161,0,98:21:6,15:95	./.:0,27,167:9:9,0:18	0/0:0,30,170:10:10,0:21	./.:0,0,0:0:0,0:0	0/0:0,54,194:18:18,0:45	0/0:0,48,189:16:16,0:39	0/0:0,66,196:22:22,0:57	./.:123,12,0:4:0,4:14	1/1:210,42,0:14:0,14:44	1/1:212,51,0:17:0,17:53	./.:71,6,0:2:0,2:8	1/1:214,48,0:16:0,16:50	1/1:223,84,0:28:0,28:86	1/1:211,45,0:15:0,15:47	1/1:188,25,0:22:1,21:27	1/1:223,87,0:29:0,29:89	1/1:217,54,0:18:0,18:56	./.:168,0,8:11:1,10:6	1/1:214,45,0:15:0,15:47	1/1:212,54,0:18:0,18:56	1/1:223,87,0:29:0,29:89	1/1:219,63,0:21:0,21:65	1/1:222,78,0:26:0,26:80	1/1:212,42,0:14:0,14:44	1/1:212,45,0:15:0,15:47	1/1:212,48,0:16:0,16:50	1/1:212,45,0:15:0,15:47	1/1:207,39,0:13:0,13:41	0/0:0,33,198:11:11,0:24	1/1:218,63,0:21:0,21:65	1/1:223,87,0:29:0,29:89	0/1:123,0,155:14:8,6:99	1/1:222,84,0:28:0,28:86	1/1:209,85,0:39:1,38:87	1/1:228,117,0:39:0,39:99	1/1:226,105,0:35:0,35:99	1/1:198,99,0:33:0,33:99	1/1:197,66,0:22:0,22:68
15	scaffold300_cov126	9819	T	G	999	GT:PL:DP:AD:GQ	0/0:0,42,188:14:14,0:33	./.:0,0,0:0:0,0:0	0/1:138,0,151:21:11,10:99	0/0:0,51,194:17:17,0:42	./.:0,15,129:5:5,0:7	0/1:160,0,98:21:6,15:95	./.:0,27,170:9:9,0:18	0/0:0,33,180:11:11,0:24	./.:0,0,0:0:0,0:0	0/0:0,54,194:18:18,0:45	0/0:0,48,192:16:16,0:39	0/0:0,66,197:22:22,0:57	./.:114,12,0:4:0,4:14	1/1:206,39,0:13:0,13:41	1/1:212,51,0:17:0,17:53	./.:75,6,0:2:0,2:8	1/1:213,45,0:15:0,15:47	1/1:224,87,0:29:0,29:89	1/1:211,45,0:15:0,15:47	1/1:216,60,0:20:0,20:62	1/1:224,87,0:29:0,29:89	1/1:211,48,0:16:0,16:50	1/1:200,33,0:11:0,11:35	1/1:202,45,0:15:0,15:47	1/1:214,48,0:16:0,16:50	1/1:222,84,0:28:0,28:86	1/1:219,63,0:21:0,21:65	1/1:220,75,0:25:0,25:77	1/1:203,42,0:14:0,14:44	1/1:208,42,0:14:0,14:44	1/1:202,45,0:15:0,15:47	1/1:210,42,0:14:0,14:44	1/1:202,42,0:14:0,14:44	0/0:0,33,201:11:11,0:24	1/1:214,51,0:17:0,17:53	1/1:223,90,0:30:0,30:92	0/1:115,0,157:13:8,5:99	1/1:223,84,0:28:0,28:86	1/1:227,114,0:38:0,38:99	1/1:227,117,0:39:0,39:99	1/1:224,102,0:34:0,34:99	1/1:196,96,0:32:0,32:98	1/1:195,69,0:23:0,23:71
16	scaffold305_cov116	9541	G	A	905	GT:PL:DP:AD:GQ	0/0:0,75,198:25:25,0:86	0/0:0,27,170:9:9,0:38	0/0:0,36,182:12:12,0:47	0/0:0,60,195:20:20,0:71	0/0:0,33,180:11:11,0:44	0/0:0,15,129:5:5,0:26	./.:0,12,113:4:4,0:23	0/0:0,51,194:17:17,0:62	0/0:0,45,191:15:15,0:56	0/0:0,39,185:13:13,0:50	0/0:0,30,175:10:10,0:41	0/0:0,18,143:6:6,0:29	0/0:0,66,221:22:22,0:77	0/0:0,66,222:22:22,0:77	0/0:0,36,205:12:12,0:47	0/0:0,96,226:32:32,0:99	0/0:0,42,209:14:14,0:53	0/0:0,24,176:8:8,0:35	0/0:0,105,226:35:35,0:99	0/0:0,57,219:19:19,0:68	0/0:0,42,209:14:14,0:53	0/0:0,48,216:16:16,0:59	0/0:0,54,217:18:18,0:65	0/0:0,15,142:5:5,0:26	0/0:0,81,224:27:27,0:92	0/0:0,21,171:7:7,0:32	0/0:0,18,153:6:6,0:29	0/0:0,63,221:21:21,0:74	0/0:0,15,137:5:5,0:26	0/0:0,27,187:9:9,0:38	0/0:0,78,223:26:26,0:89	0/0:0,30,196:10:10,0:41	0/0:0,45,212:15:15,0:56	0/0:0,36,205:12:12,0:47	0/0:0,33,200:11:11,0:44	0/0:0,30,191:10:10,0:41	0/0:0,21,166:7:7,0:32	0/0:0,45,214:15:15,0:56	0/0:0,48,216:16:16,0:59	0/0:0,54,217:18:18,0:65	0/0:0,45,214:15:15,0:56	./.:0,3,37:1:1,0:14	./.:0,0,0:0:0,0:0
17	scaffold306_cov119	10936	T	C	496	GT:PL:DP:AD:GQ	0/0:0,21,144:7:7,0:35	0/0:0,45,191:15:15,0:59	0/0:0,63,196:21:21,0:77	0/0:0,36,180:12:12,0:50	./.:0,9,92:3:3,0:23	0/0:0,42,188:14:14,0:56	0/0:0,15,129:5:5,0:29	0/0:0,30,175:10:10,0:44	0/0:0,48,190:16:16,0:62	0/0:0,39,187:13:13,0:53	./.:0,0,0:0:0,0:0	0/0:0,21,154:7:7,0:35	0/0:0,36,203:12:12,0:50	0/0:0,21,165:7:7,0:35	0/0:0,66,220:22:22,0:80	0/0:0,42,211:14:14,0:56	0/0:0,39,209:13:13,0:53	0/0:0,81,223:27:27,0:95	0/0:0,60,220:20:20,0:74	0/1:121,0,179:18:12,6:99	0/1:160,0,158:18:9,9:99	0/0:0,60,220:20:20,0:74	0/0:0,54,219:18:18,0:68	0/0:0,63,221:21:21,0:77	0/0:0,57,220:19:19,0:71	0/0:0,90,225:30:30,0:99	0/1:166,0,71:12:3,9:91	0/0:0,33,199:11:11,0:47	0/0:0,51,216:17:17,0:65	0/0:0,21,170:7:7,0:35	0/0:0,90,225:30:30,0:99	0/1:145,0,186:26:17,9:99	0/0:0,36,204:12:12,0:50	0/0:0,18,159:6:6,0:32	0/0:0,93,225:31:31,0:99	0/0:0,81,224:27:27,0:95	./.:0,3,41:1:1,0:17	0/0:0,87,225:29:29,0:99	0/0:0,102,227:34:34,0:99	0/0:0,84,224:28:28,0:98	0/0:0,51,215:17:17,0:65	0/0:0,54,195:18:18,0:68	0/0:0,48,192:16:16,0:62
18	scaffold306_cov119	10999	T	A	466	GT:PL:DP:AD:GQ	0/0:0,21,149:7:7,0:35	0/0:0,45,191:15:15,0:59	0/0:0,60,195:20:20,0:74	0/0:0,33,180:11:11,0:47	./.:0,9,92:3:3,0:23	0/0:0,39,185:13:13,0:53	0/0:0,15,129:5:5,0:29	0/0:0,30,175:10:10,0:44	0/0:0,51,192:17:17,0:65	0/0:0,36,184:12:12,0:50	./.:0,0,0:0:0,0:0	0/0:0,21,154:7:7,0:35	0/0:0,36,206:12:12,0:50	0/0:0,21,163:7:7,0:35	0/0:0,63,219:21:21,0:77	0/0:0,42,209:14:14,0:56	0/0:0,39,205:13:13,0:53	0/0:0,78,223:26:26,0:92	0/0:0,60,220:20:20,0:74	0/1:115,0,173:18:12,6:99	0/1:159,0,152:18:9,9:99	0/0:0,60,218:20:20,0:74	0/0:0,54,218:18:18,0:68	0/0:0,63,219:21:21,0:77	0/0:0,54,219:18:18,0:68	0/0:0,90,225:30:30,0:99	0/1:146,0,70:10:3,7:90	0/0:0,33,194:11:11,0:47	0/0:0,48,213:16:16,0:62	0/0:0,21,168:7:7,0:35	0/0:0,87,221:30:29,0:99	0/1:142,0,183:25:16,9:99	0/0:0,36,204:12:12,0:50	0/0:0,18,149:6:6,0:32	0/0:0,90,224:30:30,0:99	0/0:0,81,223:27:27,0:95	./.:0,3,41:1:1,0:17	0/0:0,87,224:29:29,0:99	0/0:0,99,226:33:33,0:99	0/0:0,84,223:28:28,0:98	0/0:0,51,213:17:17,0:65	0/0:0,54,191:18:18,0:68	0/0:0,48,190:16:16,0:62
19	scaffold345_cov126	22378	T	A	999	GT:PL:DP:AD:GQ	0/0:0,66,195:22:22,0:59	0/0:0,111,199:37:37,0:99	0/0:0,75,197:25:25,0:68	0/0:0,87,198:29:29,0:80	0/0:0,69,197:23:23,0:62	0/0:0,36,184:12:12,0:29	0/0:0,30,162:10:10,0:23	0/0:0,75,197:25:25,0:68	0/0:0,69,195:23:23,0:62	0/0:0,30,173:10:10,0:23	0/0:0,48,189:16:16,0:41	0/0:0,63,195:21:21,0:56	1/1:224,81,0:27:0,27:81	1/1:216,54,0:18:0,18:54	1/1:224,87,0:29:0,29:87	1/1:219,54,0:18:0,18:54	1/1:218,60,0:20:0,20:60	1/1:205,39,0:13:0,13:39	1/1:233,148,0:49:0,49:99	1/1:196,33,0:11:0,11:33	1/1:225,96,0:32:0,32:96	1/1:222,69,0:23:0,23:69	1/1:224,87,0:29:0,29:87	1/1:187,27,0:9:0,9:27	1/1:223,81,0:27:0,27:81	1/1:189,27,0:9:0,9:27	1/1:200,36,0:12:0,12:36	1/1:223,78,0:26:0,26:78	1/1:223,90,0:30:0,30:90	1/1:225,99,0:33:0,33:99	1/1:221,63,0:21:0,21:63	1/1:221,66,0:22:0,22:66	./.:177,13,0:11:1,10:13	./.:0,6,71:2:2,0:3	1/1:232,141,0:47:0,47:99	1/1:227,105,0:35:0,35:99	0/0:0,48,215:16:16,0:41	1/1:225,90,0:30:0,30:90	1/1:237,160,0:53:0,53:99	1/1:231,135,0:45:0,45:99	1/1:231,132,0:44:0,44:99	1/1:182,36,0:12:0,12:36	1/1:193,51,0:17:0,17:51
20	scaffold345_cov126	22380	C	T	999	GT:PL:DP:AD:GQ	0/0:0,66,196:22:22,0:70	0/0:0,114,201:38:38,0:99	0/0:0,75,196:25:25,0:79	0/0:0,93,199:31:31,0:97	0/0:0,63,196:21:21,0:67	0/0:0,36,184:12:12,0:40	0/0:0,30,175:10:10,0:34	0/0:0,72,197:24:24,0:76	0/0:0,66,195:22:22,0:70	0/0:0,30,173:10:10,0:34	0/0:0,48,190:16:16,0:52	0/0:0,69,197:23:23,0:73	1/1:221,81,0:27:0,27:70	0/1:139,0,168:17:10,7:99	0/1:184,0,171:29:13,16:99	./.:23,0,177:18:16,2:18	0/1:74,0,183:20:16,4:69	0/0:0,36,206:12:12,0:40	0/0:0,148,232:49:49,0:99	./.:11,0,150:10:9,1:7	0/0:0,93,225:31:31,0:97	0/0:0,72,221:24:24,0:76	0/1:168,0,186:28:16,12:99	./.:187,27,0:9:0,9:16	1/1:195,40,0:27:1,26:29	0/1:124,0,104:9:4,5:99	0/0:0,36,203:12:12,0:40	0/0:0,78,222:26:26,0:82	0/0:0,87,224:29:29,0:91	1/1:225,93,0:31:0,31:82	0/0:0,63,221:21:21,0:67	0/1:184,0,140:22:8,14:99	0/0:0,27,189:9:9,0:31	./.:0,3,41:1:1,0:8	0/0:0,138,231:46:46,0:99	0/0:0,105,226:35:35,0:99	0/0:25,67,229:16:14,0:46	0/0:0,90,223:30:30,0:94	1/1:236,160,0:53:0,53:99	0/0:0,138,232:46:46,0:99	0/1:188,0,183:45:22,23:99	0/0:0,39,187:13:13,0:43	0/0:0,48,192:16:16,0:52
21	scaffold345_cov126	22423	A	C	705	GT:PL:DP:AD:GQ	0/0:0,63,195:21:21,0:75	0/0:0,108,199:36:36,0:99	0/0:0,78,196:26:26,0:90	0/0:0,90,198:30:30,0:99	0/0:0,66,197:22:22,0:78	0/0:0,36,184:12:12,0:48	0/0:0,27,167:9:9,0:39	0/0:0,78,197:26:26,0:90	0/0:0,75,196:25:25,0:87	0/0:0,30,175:10:10,0:42	0/0:0,48,190:16:16,0:60	0/0:0,69,195:23:23,0:81	0/0:0,78,221:26:26,0:90	0/0:0,54,212:18:18,0:66	0/0:0,87,223:29:29,0:99	0/0:0,51,217:17:17,0:63	0/0:0,60,219:20:20,0:72	0/0:0,39,209:13:13,0:51	0/0:0,144,233:48:48,0:99	0/0:0,33,198:11:11,0:45	0/0:0,96,223:32:32,0:99	0/0:0,72,222:24:24,0:84	0/0:0,87,224:29:29,0:99	0/0:0,24,176:8:8,0:36	0/0:0,78,222:26:26,0:90	0/0:0,27,189:9:9,0:39	0/0:0,33,199:11:11,0:45	0/0:0,78,222:26:26,0:90	0/0:0,90,224:30:30,0:99	0/0:0,93,225:31:31,0:99	0/0:0,63,221:21:21,0:75	0/0:0,66,221:22:22,0:78	0/0:0,30,195:10:10,0:42	./.:0,6,75:2:2,0:18	0/0:0,132,231:44:44,0:99	0/0:0,102,226:34:34,0:99	0/0:0,48,214:16:16,0:60	0/0:0,90,224:30:30,0:99	0/0:0,163,236:54:54,0:99	0/0:0,135,231:45:45,0:99	0/0:0,132,230:44:44,0:99	0/0:0,39,187:13:13,0:51	0/0:0,51,192:17:17,0:63
22	scaffold345_cov126	22429	A	C	999	GT:PL:DP:AD:GQ	0/0:0,66,196:22:22,0:59	0/0:0,111,201:37:37,0:99	0/0:0,78,197:26:26,0:71	0/0:0,93,199:31:31,0:86	0/0:0,66,197:22:22,0:59	0/0:0,30,175:10:10,0:23	0/0:0,30,175:10:10,0:23	0/0:0,75,198:25:25,0:68	0/0:0,69,197:23:23,0:62	0/0:0,30,175:10:10,0:23	0/0:0,48,192:16:16,0:41	0/0:0,63,196:21:21,0:56	1/1:223,81,0:27:0,27:81	1/1:216,54,0:18:0,18:54	1/1:224,87,0:29:0,29:87	1/1:218,54,0:18:0,18:54	1/1:220,60,0:20:0,20:60	1/1:206,36,0:12:0,12:36	1/1:233,148,0:49:0,49:99	1/1:196,33,0:11:0,11:33	1/1:225,96,0:32:0,32:96	1/1:221,72,0:24:0,24:72	1/1:225,87,0:29:0,29:87	1/1:187,27,0:9:0,9:27	1/1:224,81,0:27:0,27:81	1/1:189,27,0:9:0,9:27	1/1:200,33,0:11:0,11:33	1/1:223,78,0:26:0,26:78	1/1:225,90,0:30:0,30:90	1/1:225,96,0:32:0,32:96	1/1:220,63,0:21:0,21:63	1/1:222,66,0:22:0,22:66	./.:165,0,10:10:1,9:10	./.:0,6,75:2:2,0:3	1/1:207,100,0:47:1,46:99	1/1:227,105,0:35:0,35:99	0/0:0,45,213:15:15,0:38	1/1:225,90,0:30:0,30:90	1/1:238,160,0:53:0,53:99	1/1:232,138,0:46:0,46:99	1/1:231,126,0:42:0,42:99	1/1:187,39,0:13:0,13:39	1/1:194,54,0:18:0,18:54
23	scaffold346_cov118	18245	C	T	999	GT:PL:DP:AD:GQ	./.:0,3,37:1:1,0:6	0/0:0,24,162:8:8,0:26	0/0:0,54,195:18:18,0:56	./.:0,3,37:1:1,0:6	./.:0,6,67:2:2,0:9	0/0:0,27,170:9:9,0:29	0/0:0,27,170:9:9,0:29	./.:0,3,37:1:1,0:6	./.:0,6,67:2:2,0:9	0/0:0,18,143:6:6,0:20	0/0:0,24,162:8:8,0:26	0/0:0,45,191:15:15,0:47	0/0:0,18,157:6:6,0:20	0/0:0,81,223:27:27,0:83	0/0:0,45,213:15:15,0:47	0/0:0,78,223:26:26,0:80	0/0:0,60,220:20:20,0:62	0/0:0,160,235:53:53,0:99	0/0:0,36,206:12:12,0:38	0/0:0,148,235:49:49,0:99	0/0:0,151,235:50:50,0:99	0/0:0,123,228:41:41,0:99	0/0:0,75,223:25:25,0:77	0/0:0,78,221:26:26,0:80	0/0:0,72,222:24:24,0:74	0/0:0,87,224:29:29,0:89	0/0:0,75,223:25:25,0:77	0/0:0,172,240:57:57,0:99	0/0:0,90,224:30:30,0:92	0/0:0,66,217:22:22,0:68	0/0:0,93,225:31:31,0:95	0/0:0,157,235:52:52,0:99	0/0:0,63,219:21:21,0:65	1/1:224,87,0:29:0,29:78	0/0:0,75,222:25:25,0:77	0/0:0,66,221:22:22,0:68	1/1:231,129,0:43:0,43:99	0/0:0,72,222:24:24,0:74	0/0:0,111,227:37:37,0:99	0/0:0,93,225:31:31,0:95	0/0:0,157,237:52:52,0:99	0/0:0,75,197:25:25,0:77	0/0:0,30,175:10:10,0:32
24	scaffold346_cov118	18246	T	C	999	GT:PL:DP:AD:GQ	./.:0,3,37:1:1,0:5	./.:0,21,154:7:7,0:14	0/0:0,48,189:16:16,0:41	./.:0,3,37:1:1,0:5	./.:0,9,92:3:3,0:4	./.:0,24,162:8:8,0:17	0/0:0,27,167:9:9,0:20	./.:0,3,37:1:1,0:5	./.:0,3,37:1:1,0:5	./.:0,18,143:6:6,0:11	./.:0,24,162:8:8,0:17	0/0:0,45,190:15:15,0:38	./.:157,18,0:6:0,6:18	1/1:223,81,0:27:0,27:81	1/1:214,45,0:15:0,15:45	1/1:223,78,0:26:0,26:78	1/1:220,60,0:20:0,20:60	1/1:237,163,0:54:0,54:99	1/1:206,36,0:12:0,12:36	1/1:234,144,0:48:0,48:99	1/1:235,151,0:50:0,50:99	1/1:229,123,0:41:0,41:99	1/1:223,75,0:25:0,25:75	1/1:192,28,0:23:1,22:28	1/1:222,72,0:24:0,24:72	1/1:224,87,0:29:0,29:87	1/1:223,78,0:26:0,26:78	1/1:239,172,0:57:0,57:99	1/1:196,46,0:29:1,28:46	1/1:216,63,0:22:0,21:63	1/1:224,87,0:29:0,29:87	1/1:234,151,0:50:0,50:99	1/1:220,63,0:21:0,21:63	0/0:0,90,223:30:30,0:83	1/1:223,75,0:25:0,25:75	1/1:222,66,0:22:0,22:66	0/0:0,132,230:44:44,0:99	1/1:223,72,0:24:0,24:72	1/1:227,108,0:36:0,36:99	1/1:225,90,0:30:0,30:90	1/1:236,157,0:52:0,52:99	1/1:197,72,0:24:0,24:72	1/1:180,33,0:11:0,11:33
25	scaffold346_cov118	18274	C	T	999	GT:PL:DP:AD:GQ	./.:0,3,37:1:1,0:3	./.:0,21,144:7:7,0:17	0/0:0,51,194:17:17,0:47	./.:0,3,37:1:1,0:3	./.:0,9,92:3:3,0:6	0/0:0,27,170:9:9,0:23	0/0:0,27,170:9:9,0:23	./.:0,3,37:1:1,0:3	./.:0,6,67:2:2,0:4	./.:0,18,143:6:6,0:14	0/0:0,24,162:8:8,0:20	0/0:0,45,190:15:15,0:41	./.:157,18,0:6:0,6:15	1/1:224,81,0:27:0,27:78	0/0:0,45,214:15:15,0:41	1/1:223,78,0:26:0,26:75	1/1:220,60,0:20:0,20:57	1/1:238,166,0:55:0,55:99	1/1:205,36,0:12:0,12:33	1/1:235,148,0:49:0,49:99	1/1:235,151,0:50:0,50:99	1/1:228,117,0:39:0,39:99	1/1:223,75,0:25:0,25:72	1/1:224,78,0:26:0,26:75	1/1:223,75,0:25:0,25:72	1/1:225,87,0:29:0,29:84	1/1:224,78,0:26:0,26:75	1/1:240,172,0:57:0,57:99	1/1:225,90,0:30:0,30:87	1/1:220,66,0:22:0,22:63	1/1:225,90,0:30:0,30:87	1/1:225,129,0:52:1,51:99	1/1:220,63,0:21:0,21:60	0/0:0,90,225:30:30,0:86	1/1:223,75,0:25:0,25:72	1/1:222,66,0:22:0,22:63	0/0:0,129,231:43:43,0:99	1/1:223,72,0:24:0,24:69	1/1:228,111,0:37:0,37:99	1/1:225,90,0:30:0,30:87	1/1:236,157,0:52:0,52:99	0/0:0,75,197:25:25,0:71	0/0:0,33,180:11:11,0:29
26	scaffold478_cov119	282	A	C	999	GT:PL:DP:AD:GQ	0/0:0,27,163:9:9,0:29	0/0:0,21,149:7:7,0:23	0/0:0,48,191:16:16,0:50	./.:0,6,57:2:2,0:9	0/0:0,48,187:16:16,0:50	0/0:0,36,179:12:12,0:38	0/0:0,60,192:20:20,0:62	0/1:165,0,137:38:14,24:99	0/0:0,51,184:17:17,0:53	0/0:0,54,193:18:18,0:56	./.:0,15,116:5:5,0:17	0/0:0,90,196:30:30,0:92	0/0:0,27,162:9:9,0:29	0/0:0,18,114:6:6,0:20	0/0:0,75,212:25:25,0:77	0/1:95,0,159:39:31,8:92	0/0:0,27,165:9:9,0:29	0/0:0,36,181:12:12,0:38	0/0:0,18,131:6:6,0:20	0/1:71,0,96:9:6,3:68	./.:0,9,90:3:3,0:12	0/0:0,18,125:6:6,0:20	0/0:0,24,164:8:8,0:26	0/1:155,0,177:32:20,12:99	0/1:178,0,103:23:9,14:99	./.:6,0,161:23:21,2:4	0/0:0,33,171:11:11,0:35	0/1:180,0,122:24:9,15:99	./.:0,9,55:3:3,0:12	0/0:0,24,151:8:8,0:26	0/1:182,0,140:31:12,19:99	0/1:177,0,120:23:9,14:99	0/1:154,0,71:12:4,8:79	0/1:47,0,140:9:7,2:44	./.:0,8,166:24:22,2:11	0/1:172,0,145:24:11,13:99	0/0:0,21,147:7:7,0:23	0/1:180,0,89:24:7,17:97	0/0:0,21,134:7:7,0:23	0/1:181,0,180:44:22,22:99	0/0:0,18,122:6:6,0:20	0/0:0,21,124:7:7,0:23	0/1:163,0,145:37:16,21:99
27	scaffold478_cov119	305	G	A	308	GT:PL:DP:AD:GQ	0/0:0,27,163:9:9,0:38	0/0:0,21,154:7:7,0:32	0/0:0,42,189:14:14,0:53	./.:0,9,84:3:3,0:20	0/0:0,42,180:14:14,0:53	0/0:0,36,174:12:12,0:47	0/0:0,54,190:18:18,0:65	0/0:0,114,199:38:38,0:99	0/0:0,51,184:17:17,0:62	0/0:0,51,191:17:17,0:62	./.:0,12,105:4:4,0:23	0/0:0,81,195:27:27,0:92	0/0:0,30,177:10:10,0:41	0/0:0,18,114:6:6,0:29	0/0:0,75,212:25:25,0:86	0/0:0,111,216:37:37,0:99	0/0:0,27,161:9:9,0:38	0/0:0,36,179:12:12,0:47	0/0:0,21,134:7:7,0:32	0/0:0,27,166:9:9,0:38	./.:0,9,76:3:3,0:20	0/0:0,18,125:6:6,0:29	0/0:0,27,170:9:9,0:38	0/0:0,96,216:32:32,0:99	0/0:0,72,210:24:24,0:83	0/0:0,69,212:23:23,0:80	0/0:0,33,176:11:11,0:44	0/0:0,72,213:24:24,0:83	./.:0,12,81:4:4,0:23	0/0:0,24,153:8:8,0:35	0/0:0,90,215:30:30,0:99	0/0:0,69,212:23:23,0:80	0/0:0,36,188:12:12,0:47	0/0:0,27,178:9:9,0:38	0/0:0,69,210:23:23,0:80	0/0:0,72,211:24:24,0:83	0/0:0,21,144:7:7,0:32	0/0:0,72,212:24:24,0:83	0/0:6,24,127:7:6,0:29	0/0:0,129,222:44:43,0:99	0/0:0,15,109:5:5,0:26	./.:9,0,95:7:6,1:4	0/0:0,78,181:36:35,1:89
28	scaffold478_cov119	332	G	A	522	GT:PL:DP:AD:GQ	0/0:0,129,255:43:43,0:99	0/0:0,255,255:99:98,1:99	0/0:0,255,255:88:87,0:99	0/0:0,163,255:54:54,0:99	0/0:0,235,255:78:78,0:99	0/0:0,69,255:30:29,1:78	0/0:0,193,255:65:64,0:99	0/0:0,255,255:94:94,0:99	0/0:0,255,255:86:85,0:99	0/0:0,126,255:42:42,0:99	0/0:0,105,255:35:35,0:99	0/0:0,144,255:48:48,0:99	./.:0,2,173:11:10,1:11	./.:7,0,89:6:5,1:4	0/0:0,60,243:25:24,1:69	0/0:0,79,207:38:36,2:88	0/0:0,20,192:11:10,1:29	./.:15,0,151:12:10,2:6	0/0:0,21,140:7:7,0:30	0/0:0,19,190:11:10,1:28	./.:0,12,103:4:4,0:21	./.:19,0,92:6:5,1:10	0/0:0,33,255:17:16,1:42	0/0:0,62,197:31:30,1:71	0/0:0,13,219:26:23,3:22	0/0:0,57,246:24:23,1:66	./.:22,0,145:13:11,2:13	0/0:0,60,248:25:24,1:69	0/0:0,28,249:14:13,1:37	0/0:0,54,255:18:18,0:63	0/0:0,53,255:34:32,2:62	0/0:0,55,208:23:22,1:64	./.:1,0,179:13:12,1:8	0/0:0,99,255:33:33,0:99	0/0:0,57,240:24:23,1:66	0/0:0,98,255:38:37,1:99	0/0:0,63,255:21:21,0:72	0/0:0,54,209:23:22,1:63	./.:6,0,109:7:6,1:4	0/0:0,116,255:44:43,1:99	0/0:0,75,255:25:25,0:84	0/0:0,36,162:12:12,0:45	0/0:0,77,213:38:37,1:86
29	scaffold478_cov119	338	T	C	999	GT:PL:DP:AD:GQ	0/0:0,129,255:43:43,0:99	0/0:0,255,255:101:101,0:99	0/0:0,255,255:88:88,0:99	0/0:0,169,255:56:56,0:99	0/0:0,253,255:84:84,0:99	0/0:0,96,255:32:32,0:99	0/0:0,163,255:67:66,1:99	0/0:0,244,255:99:97,2:99	0/0:0,200,255:85:83,2:99	0/0:0,70,255:44:42,2:77	0/0:0,108,255:36:36,0:99	0/0:0,116,255:49:47,2:99	0/1:59,0,141:11:8,3:51	./.:7,0,86:6:5,1:3	0/0:0,60,239:25:24,1:67	0/0:0,98,215:38:37,1:99	0/1:82,0,124:10:6,4:74	0/1:39,0,144:12:10,2:31	./.:19,0,99:7:6,1:12	0/0:0,19,199:11:10,1:26	./.:0,12,117:4:4,0:19	0/1:53,0,68:6:4,2:45	0/0:0,33,255:17:16,1:40	0/0:0,65,198:32:31,1:72	0/0:0,13,221:26:23,3:20	0/1:179,0,135:24:8,16:99	0/1:37,0,148:13:11,2:29	0/0:0,60,247:25:24,1:67	0/0:0,22,224:12:11,1:29	0/0:0,54,255:18:18,0:61	0/0:0,47,255:32:30,2:54	0/0:0,52,207:22:21,1:59	./.:4,0,180:12:11,1:4	0/0:0,105,255:35:35,0:99	0/0:0,57,236:24:23,1:64	0/0:0,75,255:38:36,2:82	./.:5,0,255:19:17,2:4	0/0:0,54,206:23:22,1:61	0/1:42,0,90:7:5,2:34	0/0:0,118,253:45:44,1:99	0/0:0,75,255:25:25,0:82	0/0:0,36,162:12:12,0:43	0/0:0,92,226:39:38,1:99
30	scaffold584_cov128	2914	T	G	999	GT:PL:DP:AD:GQ	0/0:0,78,198:26:26,0:81	0/0:0,30,175:10:10,0:33	0/0:0,63,195:21:21,0:66	0/0:0,48,192:16:16,0:51	0/0:0,30,175:10:10,0:33	0/0:0,42,189:14:14,0:45	0/0:0,30,175:10:10,0:33	0/0:0,54,195:18:18,0:57	0/0:0,60,196:20:20,0:63	0/0:0,33,178:11:11,0:36	0/0:0,24,162:8:8,0:27	0/0:0,36,184:12:12,0:39	0/1:145,0,188:35:24,11:99	0/0:0,78,222:26:26,0:81	1/1:200,33,0:11:0,11:23	0/0:0,33,201:11:11,0:36	0/0:0,57,220:19:19,0:60	1/1:224,87,0:29:0,29:77	./.:17,0,177:20:18,2:13	0/0:0,60,220:20:20,0:63	0/1:46,0,157:10:8,2:42	0/0:0,54,217:18:18,0:57	0/0:0,57,219:19:19,0:60	./.:8,0,169:11:10,1:5	0/0:0,93,224:31:31,0:96	0/1:154,0,132:15:7,8:99	./.:149,18,0:6:0,6:9	0/0:0,93,226:31:31,0:96	0/0:0,69,222:23:23,0:72	0/1:29,0,178:16:14,2:25	0/1:61,0,183:22:18,4:57	0/0:0,69,222:23:23,0:72	1/1:196,30,0:10:0,10:20	0/0:0,21,165:7:7,0:24	1/1:220,57,0:19:0,19:47	1/1:222,69,0:23:0,23:59	0/0:0,69,222:23:23,0:72	0/1:53,0,180:16:13,3:49	0/1:163,0,185:26:15,11:99	0/0:0,96,226:32:32,0:99	1/1:212,42,0:14:0,14:32	0/0:0,33,178:11:11,0:36	0/0:0,54,195:18:18,0:57
31	scaffold584_cov128	2930	A	G	999	GT:PL:DP:AD:GQ	0/1:157,0,148:26:12,14:99	1/1:175,30,0:10:0,10:27	0/1:144,0,151:21:11,10:99	0/1:144,0,124:16:7,9:99	1/1:175,30,0:10:0,10:27	1/1:188,42,0:14:0,14:39	1/1:175,30,0:10:0,10:27	1/1:194,54,0:18:0,18:51	1/1:196,60,0:20:0,20:57	1/1:180,33,0:11:0,11:30	./.:154,21,0:7:0,7:18	1/1:178,33,0:11:0,11:30	0/1:187,0,145:35:11,22:99	0/1:177,0,168:26:12,14:99	1/1:199,33,0:11:0,11:30	1/1:200,33,0:11:0,11:30	1/1:220,57,0:19:0,19:54	0/0:0,87,224:29:29,0:83	1/1:220,60,0:20:0,20:57	1/1:220,60,0:20:0,20:57	1/1:192,30,0:10:0,10:27	1/1:218,54,0:18:0,18:51	1/1:220,60,0:20:0,20:57	1/1:200,33,0:11:0,11:30	0/1:187,0,172:30:13,17:99	0/1:140,0,150:15:8,7:99	0/1:23,0,126:6:5,1:26	0/0:0,90,223:30:30,0:86	1/1:222,69,0:23:0,23:66	1/1:213,48,0:16:0,16:45	1/1:221,66,0:22:0,22:63	1/1:223,72,0:24:0,24:69	./.:11,0,164:10:9,1:14	0/1:84,0,108:7:4,3:87	./.:0,16,188:19:18,1:12	0/1:184,0,135:22:8,14:99	0/1:151,0,183:23:14,9:99	0/1:49,0,179:16:13,3:52	0/0:0,75,222:25:25,0:71	1/1:226,96,0:32:0,32:93	0/1:34,0,177:14:12,2:37	0/0:0,33,178:11:11,0:29	0/0:0,54,195:18:18,0:50
32	scaffold586_cov117	512	A	T	778	GT:PL:DP:AD:GQ	0/0:0,33,180:11:11,0:45	0/0:0,51,192:17:17,0:63	0/0:0,42,189:14:14,0:54	0/0:0,36,184:12:12,0:48	0/0:0,60,195:20:20,0:72	0/0:0,48,192:16:16,0:60	0/0:0,63,196:21:21,0:75	0/0:0,24,162:8:8,0:36	0/0:0,51,192:17:17,0:63	0/0:0,27,170:9:9,0:39	0/0:0,36,182:12:12,0:48	0/0:0,51,193:17:17,0:63	0/0:0,30,195:10:10,0:42	0/0:0,66,221:22:22,0:78	0/0:0,81,222:27:27,0:93	0/0:0,69,222:23:23,0:81	0/0:0,69,221:23:23,0:81	0/0:0,51,215:17:17,0:63	0/1:112,0,161:14:9,5:99	0/0:0,75,222:25:25,0:87	0/0:0,66,222:22:22,0:78	0/0:0,72,221:24:24,0:84	0/0:0,36,205:12:12,0:48	0/1:80,0,178:17:13,4:67	0/0:0,39,209:13:13,0:51	0/0:0,78,224:26:26,0:90	0/1:181,0,93:18:5,13:99	0/0:0,66,221:22:22,0:78	0/0:0,72,222:24:24,0:84	0/0:0,42,210:14:14,0:54	0/0:0,138,232:46:46,0:99	0/0:0,51,216:17:17,0:63	0/0:0,63,219:21:21,0:75	0/0:0,42,210:14:14,0:54	0/0:0,72,223:24:24,0:84	0/0:0,78,221:26:26,0:90	0/0:0,54,217:18:18,0:66	0/0:0,114,228:38:38,0:99	0/0:0,78,222:26:26,0:90	0/0:0,93,225:31:31,0:99	0/0:0,63,220:21:21,0:75	0/0:0,84,198:28:28,0:96	0/0:0,93,199:31:31,0:99
33	scaffold586_cov117	547	A	T	546	GT:PL:DP:AD:GQ	0/0:0,33,180:11:11,0:46	0/0:0,54,195:18:18,0:67	0/0:0,45,190:15:15,0:58	0/0:0,36,184:12:12,0:49	0/0:0,63,196:21:21,0:76	0/0:0,48,191:16:16,0:61	0/0:0,60,196:20:20,0:73	0/0:0,24,162:8:8,0:37	0/0:0,51,192:17:17,0:64	0/0:0,27,170:9:9,0:40	0/0:0,33,180:11:11,0:46	0/0:0,54,193:18:18,0:67	0/0:0,30,196:10:10,0:43	0/0:0,69,222:23:23,0:82	0/0:0,81,222:27:27,0:94	0/0:0,69,222:23:23,0:82	0/0:0,69,222:23:23,0:82	0/0:0,54,217:18:18,0:67	0/0:0,42,210:14:14,0:55	0/0:0,75,222:25:25,0:88	0/0:0,66,221:22:22,0:79	0/0:0,72,222:24:24,0:85	0/0:0,36,204:12:12,0:49	0/0:0,51,217:17:17,0:64	0/0:0,39,209:13:13,0:52	0/0:0,75,223:25:25,0:88	0/0:0,54,217:18:18,0:67	0/0:0,63,221:21:21,0:76	0/0:0,72,222:24:24,0:85	0/0:0,42,208:14:14,0:55	0/0:0,138,233:46:46,0:99	0/0:0,51,216:17:17,0:64	0/0:0,63,218:21:21,0:76	0/0:0,42,211:14:14,0:55	0/0:0,72,222:24:24,0:85	0/0:0,75,222:25:25,0:88	0/0:0,54,219:18:18,0:67	0/0:0,117,228:39:39,0:99	0/0:0,81,223:27:27,0:94	0/0:0,87,224:29:29,0:99	0/0:0,66,221:22:22,0:79	0/0:0,78,198:26:26,0:91	0/0:0,93,199:31:31,0:99
34	scaffold586_cov117	548	T	A	552	GT:PL:DP:AD:GQ	0/0:0,33,178:11:11,0:46	0/0:0,51,190:17:17,0:64	0/0:0,39,181:13:13,0:52	0/0:0,36,184:12:12,0:49	0/0:0,63,194:21:21,0:76	0/0:0,39,185:13:13,0:52	0/0:0,60,195:20:20,0:73	0/0:0,24,155:8:8,0:37	0/0:0,51,193:17:17,0:64	0/0:0,21,144:7:7,0:34	0/0:0,36,184:12:12,0:49	0/0:0,48,191:16:16,0:61	0/0:0,30,196:10:10,0:43	0/0:0,69,221:23:23,0:82	0/0:0,81,223:27:27,0:94	0/0:0,69,222:23:23,0:82	0/0:0,69,222:23:23,0:82	0/0:0,54,217:18:18,0:67	0/0:0,42,210:14:14,0:55	0/0:0,75,223:25:25,0:88	0/0:0,66,222:22:22,0:79	0/0:0,72,222:24:24,0:85	0/0:0,36,205:12:12,0:49	0/0:0,51,216:17:17,0:64	0/0:0,39,205:13:13,0:52	0/0:0,78,223:26:26,0:91	0/0:0,54,219:18:18,0:67	0/0:0,66,221:22:22,0:79	0/0:0,72,222:24:24,0:85	0/0:0,42,208:14:14,0:55	0/0:0,138,232:46:46,0:99	0/0:0,51,217:17:17,0:64	0/0:0,63,220:21:21,0:76	0/0:0,42,211:14:14,0:55	0/0:0,72,222:24:24,0:85	0/0:0,78,223:26:26,0:91	0/0:0,54,218:18:18,0:67	0/0:0,117,228:39:39,0:99	0/0:0,81,222:27:27,0:94	0/0:0,90,225:30:30,0:99	0/0:0,66,222:22:22,0:79	0/0:0,81,196:27:27,0:94	0/0:0,90,198:30:30,0:99
35	scaffold586_cov117	560	C	A	999	GT:PL:DP:AD:GQ	0/0:0,33,180:11:11,0:41	0/0:0,51,194:17:17,0:59	0/0:0,45,191:15:15,0:53	0/0:0,36,182:12:12,0:44	0/0:0,63,196:21:21,0:71	0/0:0,48,190:16:16,0:56	./.:6,0,149:21:19,2:4	0/0:0,24,162:8:8,0:32	0/0:0,48,190:16:16,0:56	0/0:0,27,170:9:9,0:35	0/0:0,36,182:12:12,0:44	0/0:0,48,192:16:16,0:56	0/0:0,30,196:10:10,0:38	0/1:153,0,177:22:13,9:99	0/1:159,0,184:27:16,11:99	0/0:0,69,222:23:23,0:77	0/0:0,69,222:23:23,0:77	0/1:146,0,167:18:10,8:99	0/0:0,42,212:14:14,0:50	0/0:0,75,223:25:25,0:83	0/0:0,66,222:22:22,0:74	0/1:61,0,180:24:20,4:52	0/0:0,36,205:12:12,0:44	0/1:179,0,83:17:4,13:97	0/0:0,39,209:13:13,0:47	0/0:0,78,224:26:26,0:86	0/0:0,54,218:18:18,0:62	0/0:0,66,221:22:22,0:74	0/1:182,0,156:24:10,14:99	0/0:0,42,211:14:14,0:50	0/0:0,138,232:46:46,0:99	0/0:0,51,217:17:17,0:59	0/0:0,63,220:21:21,0:71	0/0:0,39,209:13:13,0:47	0/0:0,72,223:24:24,0:80	0/0:0,78,223:26:26,0:86	0/0:0,54,217:18:18,0:62	0/0:0,117,229:39:39,0:99	0/0:0,78,223:26:26,0:86	0/0:0,93,224:31:31,0:99	0/0:0,66,221:22:22,0:74	0/0:0,84,198:28:28,0:92	0/0:0,93,198:31:31,0:99
36	scaffold806_cov119	12258	G	C	603	GT:PL:DP:AD:GQ	0/0:0,42,186:14:14,0:56	0/0:0,33,180:11:11,0:47	0/0:0,39,187:13:13,0:53	./.:0,12,113:4:4,0:26	0/0:0,54,194:18:18,0:68	0/0:0,33,175:11:11,0:47	0/0:0,21,154:7:7,0:35	0/0:0,51,193:17:17,0:65	0/0:0,42,189:14:14,0:56	0/0:0,57,195:19:19,0:71	0/0:0,21,154:7:7,0:35	0/0:0,18,143:6:6,0:32	0/0:0,60,219:20:20,0:74	0/0:0,39,207:13:13,0:53	./.:0,9,102:3:3,0:23	0/0:0,18,159:6:6,0:32	0/0:0,27,186:9:9,0:41	0/0:0,78,224:26:26,0:92	0/0:0,102,226:34:34,0:99	0/0:0,87,225:29:29,0:99	0/0:0,48,214:16:16,0:62	0/0:0,45,212:15:15,0:59	0/0:0,42,209:14:14,0:56	0/0:0,51,216:17:17,0:65	0/0:0,45,214:15:15,0:59	0/0:0,48,216:16:16,0:62	0/0:0,33,197:11:11,0:47	0/1:169,0,182:26:14,12:99	0/0:0,51,216:17:17,0:65	0/0:0,60,220:20:20,0:74	0/0:0,66,221:22:22,0:80	0/0:0,36,206:12:12,0:50	0/0:0,33,200:11:11,0:47	./.:0,0,0:0:0,0:0	0/0:0,117,229:39:39,0:99	0/0:0,72,222:24:24,0:86	0/0:0,57,218:19:19,0:71	0/1:152,0,152:16:8,8:99	0/0:0,57,220:19:19,0:71	0/0:0,57,219:19:19,0:71	0/0:0,81,224:27:27,0:95	0/0:0,18,138:6:6,0:32	0/0:0,15,123:5:5,0:29
37	scaffold857_cov111	35611	C	T	999	GT:PL:DP:AD:GQ	./.:0,12,113:4:4,0:18	./.:0,12,113:4:4,0:18	0/0:0,27,170:9:9,0:33	0/0:0,24,162:8:8,0:30	0/0:0,30,173:10:10,0:36	0/0:0,27,170:9:9,0:33	./.:0,9,92:3:3,0:15	0/0:0,57,195:19:19,0:63	0/0:0,45,190:15:15,0:51	0/0:0,24,155:8:8,0:30	0/0:0,42,189:14:14,0:48	0/0:0,18,143:6:6,0:24	0/0:0,84,224:28:28,0:90	0/0:0,54,218:18:18,0:60	0/0:0,66,221:22:22,0:72	0/0:0,60,220:20:20,0:66	0/0:0,21,171:7:7,0:27	0/0:0,57,218:19:19,0:63	0/0:0,114,228:38:38,0:99	0/0:0,69,221:23:23,0:75	0/0:0,42,208:14:14,0:48	0/0:0,39,205:13:13,0:45	0/0:0,87,224:29:29,0:93	0/0:0,66,221:22:22,0:72	0/0:0,60,219:20:20,0:66	0/0:0,60,220:20:20,0:66	0/0:0,21,171:7:7,0:27	0/0:0,72,222:24:24,0:78	0/0:0,39,207:13:13,0:45	0/0:0,84,224:28:28,0:90	0/0:0,123,229:41:41,0:99	0/0:0,60,220:20:20,0:66	0/0:0,45,214:15:15,0:51	0/0:0,42,211:14:14,0:48	0/0:0,57,220:19:19,0:63	0/0:0,72,222:24:24,0:78	0/0:0,57,218:19:19,0:63	0/0:0,75,223:25:25,0:81	0/0:0,117,228:39:39,0:99	0/0:0,72,223:24:24,0:78	0/0:0,87,225:29:29,0:93	0/1:91,0,103:9:5,4:84	./.:0,6,67:2:2,0:12
38	scaffold857_cov111	35612	A	G	999	GT:PL:DP:AD:GQ	./.:0,15,129:5:5,0:9	./.:0,12,106:4:4,0:6	0/0:0,30,166:10:10,0:23	./.:0,24,162:8:8,0:17	0/0:0,27,167:9:9,0:20	0/0:0,27,170:9:9,0:20	./.:0,9,92:3:3,0:4	0/0:0,57,195:19:19,0:50	0/0:0,45,191:15:15,0:38	./.:0,24,155:8:8,0:17	0/0:0,39,183:13:13,0:32	./.:0,18,138:6:6,0:11	1/1:196,46,0:29:1,28:46	1/1:219,54,0:18:0,18:54	1/1:221,63,0:21:0,21:63	1/1:220,60,0:20:0,20:60	1/1:171,21,0:7:0,7:21	1/1:219,54,0:18:0,18:54	1/1:228,114,0:38:0,38:99	1/1:222,69,0:23:0,23:69	1/1:212,45,0:15:0,15:45	1/1:207,39,0:13:0,13:39	1/1:224,87,0:29:0,29:87	1/1:222,66,0:22:0,22:66	1/1:220,60,0:20:0,20:60	1/1:220,60,0:20:0,20:60	1/1:171,21,0:7:0,7:21	1/1:223,72,0:24:0,24:72	1/1:209,39,0:13:0,13:39	1/1:224,84,0:28:0,28:84	1/1:229,123,0:41:0,41:99	1/1:220,63,0:21:0,21:63	1/1:214,45,0:15:0,15:45	0/0:0,42,210:14:14,0:35	1/1:219,57,0:19:0,19:57	1/1:223,75,0:25:0,25:75	0/0:0,51,218:17:17,0:44	1/1:223,75,0:25:0,25:75	1/1:228,117,0:39:0,39:99	1/1:222,72,0:24:0,24:72	1/1:225,87,0:29:0,29:87	1/1:170,27,0:9:0,9:27	./.:67,6,0:2:0,2:7
39	scaffold857_cov111	35619	T	C	999	GT:PL:DP:AD:GQ	0/1:93,0,22:5:1,4:30	./.:106,12,0:4:0,4:5	0/1:122,0,89:10:4,6:96	0/1:134,0,13:8:1,7:21	0/1:107,0,107:10:5,5:99	./.:137,0,10:9:1,8:18	./.:31,0,31:2:1,1:28	0/1:155,0,113:19:7,12:99	0/1:52,0,156:15:12,3:50	./.:162,24,0:8:0,8:16	1/1:183,39,0:13:0,13:30	./.:143,18,0:6:0,6:10	0/0:0,87,225:29:29,0:88	0/0:0,54,217:18:18,0:55	0/0:0,66,222:22:22,0:67	0/0:0,60,220:20:20,0:61	0/0:0,21,171:7:7,0:23	0/0:0,57,218:19:19,0:58	0/0:0,111,228:37:37,0:99	0/0:0,69,222:23:23,0:70	0/0:0,45,214:15:15,0:46	0/0:0,42,212:14:14,0:43	0/0:0,87,224:29:29,0:88	0/0:0,66,220:22:22,0:67	0/0:0,57,220:19:19,0:58	0/0:0,60,219:20:20,0:61	0/0:0,21,171:7:7,0:23	0/0:0,72,222:24:24,0:73	0/0:0,39,209:13:13,0:40	0/0:0,84,224:28:28,0:85	0/0:0,120,229:40:40,0:99	0/0:0,63,221:21:21,0:64	0/0:0,45,214:15:15,0:46	1/1:211,42,0:14:0,14:33	0/0:0,57,220:19:19,0:58	0/0:0,75,223:25:25,0:76	1/1:219,57,0:19:0,19:48	0/0:0,78,223:26:26,0:79	0/0:0,117,228:39:39,0:99	0/0:0,72,223:24:24,0:73	0/0:0,87,225:29:29,0:88	0/0:0,27,170:9:9,0:28	./.:0,6,67:2:2,0:8
40	scaffold857_cov111	35626	A	G	999	GT:PL:DP:AD:GQ	0/0:0,15,129:5:5,0:26	./.:0,12,113:4:4,0:23	0/0:0,30,173:10:10,0:41	0/0:0,24,162:8:8,0:35	0/0:0,30,175:10:10,0:41	0/0:0,27,170:9:9,0:38	./.:0,9,92:3:3,0:20	0/0:0,57,195:19:19,0:68	0/0:0,45,190:15:15,0:56	0/0:0,24,162:8:8,0:35	0/0:0,45,191:15:15,0:56	0/0:0,18,143:6:6,0:29	0/1:138,0,189:29:20,9:99	0/0:0,54,219:18:18,0:65	0/0:0,66,222:22:22,0:77	0/0:0,60,221:20:20,0:71	0/0:0,21,171:7:7,0:32	0/0:0,57,219:19:19,0:68	0/0:0,114,228:38:38,0:99	0/0:0,69,222:23:23,0:80	0/1:155,0,140:15:7,8:99	0/0:0,42,212:14:14,0:53	0/0:0,87,224:29:29,0:98	0/0:0,66,221:22:22,0:77	0/0:0,57,219:19:19,0:68	0/0:0,60,220:20:20,0:71	0/0:0,21,171:7:7,0:32	0/0:0,31,193:24:23,1:42	0/0:0,39,209:13:13,0:50	0/0:0,84,224:28:28,0:95	0/0:0,123,229:41:41,0:99	0/0:0,63,221:21:21,0:74	0/0:0,45,214:15:15,0:56	0/0:0,42,211:14:14,0:53	0/0:0,57,220:19:19,0:68	0/0:0,75,223:25:25,0:86	0/0:0,54,218:18:18,0:65	0/0:0,78,223:26:26,0:89	0/0:0,114,228:38:38,0:99	0/0:0,72,223:24:24,0:83	0/0:0,87,225:29:29,0:98	0/0:0,27,170:9:9,0:38	./.:0,6,67:2:2,0:17
41	scaffold857_cov111	35635	A	G	999	GT:PL:DP:AD:GQ	./.:0,15,123:5:5,0:9	./.:0,12,113:4:4,0:6	0/0:0,30,175:10:10,0:23	./.:0,24,159:8:8,0:17	0/0:0,27,170:9:9,0:20	0/0:0,27,170:9:9,0:20	./.:0,9,92:3:3,0:4	0/0:0,54,194:18:18,0:47	0/0:0,45,190:15:15,0:38	./.:0,24,159:8:8,0:17	0/0:0,45,188:15:15,0:38	./.:0,18,143:6:6,0:11	1/1:224,87,0:29:0,29:87	1/1:219,54,0:18:0,18:54	1/1:222,66,0:22:0,22:66	1/1:220,60,0:20:0,20:60	1/1:171,21,0:7:0,7:21	1/1:219,57,0:19:0,19:57	1/1:228,114,0:38:0,38:99	1/1:222,69,0:23:0,23:69	1/1:211,42,0:14:0,14:42	1/1:211,42,0:14:0,14:42	1/1:225,87,0:29:0,29:87	1/1:222,66,0:22:0,22:66	1/1:220,60,0:20:0,20:60	1/1:219,60,0:20:0,20:60	1/1:170,21,0:7:0,7:21	1/1:223,72,0:24:0,24:72	1/1:209,39,0:13:0,13:39	1/1:224,81,0:27:0,27:81	1/1:228,123,0:41:0,41:99	1/1:221,63,0:21:0,21:63	1/1:214,45,0:15:0,15:45	0/0:0,42,212:14:14,0:35	1/1:220,57,0:19:0,19:57	1/1:223,75,0:25:0,25:75	0/0:0,60,220:20:20,0:53	1/1:223,78,0:26:0,26:78	1/1:229,117,0:39:0,39:99	1/1:222,72,0:24:0,24:72	1/1:225,87,0:29:0,29:87	1/1:170,27,0:9:0,9:27	./.:67,6,0:2:0,2:7
42	scaffold916_cov77	4431	A	C	999	GT:PL:DP:AD:GQ	0/1:114,0,19:6:1,5:33	0/0:0,27,167:9:9,0:35	0/0:0,45,188:15:15,0:53	0/0:0,39,187:13:13,0:47	0/0:0,42,186:14:14,0:50	0/0:0,18,143:6:6,0:26	0/0:0,45,187:15:15,0:53	0/0:0,54,194:18:18,0:62	./.:0,9,92:3:3,0:17	0/0:0,30,175:10:10,0:38	0/0:0,42,189:14:14,0:50	0/0:0,24,162:8:8,0:32	0/1:147,0,24:12:1,11:38	0/0:0,72,218:24:24,0:80	0/0:0,51,213:17:17,0:59	0/0:0,51,213:17:17,0:59	0/1:146,0,182:28:16,12:99	0/0:0,99,223:33:33,0:99	0/0:0,42,210:14:14,0:50	0/0:0,30,183:10:10,0:38	0/1:147,0,181:26:14,12:99	0/1:147,0,179:27:15,12:99	0/0:0,123,227:41:41,0:99	0/0:0,39,202:13:13,0:47	0/0:0,33,200:11:11,0:41	0/0:0,21,164:7:7,0:29	0/0:0,21,171:7:7,0:29	0/0:0,90,224:30:30,0:98	0/0:0,57,219:19:19,0:65	0/0:0,54,214:18:18,0:62	./.:0,0,0:0:0,0:0	./.:0,3,60:1:1,0:11	0/0:0,54,213:18:18,0:62	0/0:0,51,214:17:17,0:59	0/0:0,96,223:32:32,0:99	0/0:0,78,220:26:26,0:86	0/1:153,0,168:23:11,12:99	./.:0,0,0:0:0,0:0	0/0:0,54,213:18:18,0:62	0/0:0,120,225:40:40,0:99	0/0:0,108,225:36:36,0:99	0/0:0,24,150:8:8,0:32	./.:0,0,0:0:0,0:0
43	scaffold916_cov77	4445	G	A	999	GT:PL:DP:AD:GQ	0/0:0,21,154:7:7,0:29	0/0:0,24,162:8:8,0:32	1/1:190,48,0:16:0,16:33	0/0:0,42,189:14:14,0:50	0/1:127,0,127:14:7,7:99	0/1:74,0,96:7:4,3:65	0/0:0,48,189:16:16,0:56	0/1:124,0,141:16:9,7:99	./.:22,0,100:5:4,1:13	./.:173,30,0:10:0,10:15	0/1:129,0,116:13:6,7:99	0/1:84,0,96:9:5,4:75	0/0:0,36,249:12:12,0:44	0/0:0,72,221:24:24,0:80	0/0:0,51,217:17:17,0:59	0/0:0,54,255:18:18,0:62	0/0:0,81,223:27:27,0:89	0/0:0,99,225:33:33,0:99	0/0:0,69,221:23:23,0:77	0/0:0,30,189:10:10,0:38	0/0:0,81,224:27:27,0:89	0/0:0,84,223:28:28,0:92	0/0:0,123,228:42:41,0:99	0/0:0,36,200:12:12,0:44	0/0:0,63,220:21:21,0:71	0/0:0,24,180:8:8,0:32	0/0:0,24,180:8:8,0:32	0/0:0,93,224:31:31,0:99	0/0:0,57,218:19:19,0:65	0/0:0,54,216:18:18,0:62	0/0:0,66,221:22:22,0:74	./.:0,3,60:1:1,0:11	0/0:0,54,218:18:18,0:62	0/0:0,48,213:16:16,0:56	0/0:0,96,225:32:32,0:99	0/0:0,81,222:27:27,0:89	0/0:0,66,221:22:22,0:74	./.:0,0,0:0:0,0:0	0/0:0,54,218:18:18,0:62	0/0:0,117,228:39:39,0:99	0/0:0,111,228:37:37,0:99	0/0:0,51,194:17:17,0:59	0/0:0,126,202:42:42,0:99
44	scaffold916_cov77	4456	T	G	999	GT:PL:DP:AD:GQ	0/0:0,21,154:7:7,0:21	0/0:0,27,170:9:9,0:27	0/0:0,51,194:17:17,0:51	0/0:0,42,189:14:14,0:42	0/0:0,42,188:14:14,0:42	0/0:0,21,149:7:7,0:21	0/0:0,51,192:17:17,0:51	0/0:0,54,195:18:18,0:54	./.:0,15,123:5:5,0:15	0/0:0,30,175:10:10,0:30	0/0:0,39,187:13:13,0:39	0/0:0,24,162:8:8,0:24	0/1:24,0,169:12:11,1:23	0/1:173,0,178:25:13,12:99	0/0:0,51,218:17:17,0:51	./.:171,1,0:18:1,17:6	0/1:165,0,186:28:16,12:99	0/1:151,0,190:33:22,11:99	0/1:183,0,150:23:9,14:99	0/0:0,36,202:12:12,0:36	1/1:222,81,0:27:0,27:74	0/1:183,0,168:28:12,16:99	1/1:229,120,0:40:0,40:99	0/0:0,39,208:13:13,0:39	0/0:0,63,221:21:21,0:63	0/0:0,24,176:8:8,0:24	./.:180,24,0:8:0,8:17	1/1:224,93,0:31:0,31:86	0/1:173,0,156:20:9,11:99	1/1:214,57,0:19:0,19:50	0/0:0,69,222:23:23,0:69	./.:60,3,0:1:0,1:5	1/1:217,54,0:18:0,18:47	0/1:26,0,176:17:15,2:25	0/1:178,0,186:32:17,15:99	0/1:153,0,185:26:16,10:99	0/0:0,69,221:23:23,0:69	./.:0,0,0:0:0,0:0	0/0:0,54,219:18:18,0:54	0/0:0,123,229:41:41,0:99	0/1:173,0,191:38:22,16:99	0/1:121,0,149:17:10,7:99	0/0:0,132,204:44:44,0:99
45	scaffold916_cov77	4462	C	G	584	GT:PL:DP:AD:GQ	0/0:0,21,154:7:7,0:32	0/0:0,24,162:8:8,0:35	0/0:0,51,190:17:17,0:62	0/0:0,39,185:13:13,0:50	0/1:127,0,127:14:7,7:99	0/0:0,21,154:7:7,0:32	0/0:0,51,194:17:17,0:62	0/0:0,54,194:18:18,0:65	0/0:0,15,123:5:5,0:26	0/0:0,30,175:10:10,0:41	0/0:0,39,187:13:13,0:50	0/0:0,27,170:9:9,0:38	0/0:0,36,251:12:12,0:47	0/0:0,75,221:25:25,0:86	0/0:0,51,216:17:17,0:62	0/0:0,54,255:18:18,0:65	0/0:0,81,223:27:27,0:92	0/0:0,99,226:33:33,0:99	0/0:0,69,222:23:23,0:80	0/0:0,36,202:12:12,0:47	0/0:0,78,223:26:26,0:89	0/0:0,84,223:28:28,0:95	0/0:0,126,230:42:42,0:99	0/0:0,36,204:12:12,0:47	0/0:0,63,221:21:21,0:74	0/0:0,24,180:8:8,0:35	0/0:0,24,181:8:8,0:35	0/0:0,93,225:31:31,0:99	0/0:0,60,220:20:20,0:71	0/0:0,57,215:19:19,0:68	0/0:0,69,221:23:23,0:80	./.:0,3,60:1:1,0:15	0/0:0,51,214:17:17,0:62	0/0:0,51,216:17:17,0:62	0/0:0,96,225:32:32,0:99	0/0:0,81,223:27:27,0:92	0/0:0,69,220:23:23,0:80	./.:0,0,0:0:0,0:0	0/0:0,54,218:18:18,0:65	0/0:0,123,228:41:41,0:99	0/0:0,108,227:36:36,0:99	0/0:0,54,195:18:18,0:65	0/0:0,126,202:42:42,0:99
46	scaffold916_cov77	4475	G	A	724	GT:PL:DP:AD:GQ	0/0:0,21,154:7:7,0:34	0/0:0,27,163:9:9,0:40	0/0:0,51,190:17:17,0:64	0/0:0,39,183:13:13,0:52	0/0:0,42,188:14:14,0:55	0/0:0,21,154:7:7,0:34	0/0:0,51,193:17:17,0:64	0/0:0,54,193:18:18,0:67	0/0:0,15,123:5:5,0:28	0/0:0,30,173:10:10,0:43	0/0:0,39,187:13:13,0:52	0/0:0,27,167:9:9,0:40	0/0:0,36,255:12:12,0:49	0/1:172,0,177:25:13,12:99	0/0:0,51,217:17:17,0:64	0/0:0,54,255:18:18,0:67	0/0:0,84,224:28:28,0:97	0/0:0,99,225:33:33,0:99	0/0:0,66,221:22:22,0:79	0/0:0,36,198:12:12,0:49	0/0:0,81,223:27:27,0:94	0/0:0,84,223:28:28,0:97	0/0:0,129,228:43:43,0:99	0/0:0,39,209:13:13,0:52	0/0:0,66,220:22:22,0:79	0/0:0,24,176:8:8,0:37	0/0:0,24,180:8:8,0:37	0/0:0,93,225:31:31,0:99	0/0:0,60,220:20:20,0:73	0/0:0,57,219:19:19,0:70	0/0:0,69,221:23:23,0:82	./.:0,3,60:1:1,0:16	0/1:135,0,173:18:11,7:99	0/0:0,54,217:18:18,0:67	0/0:0,96,226:32:32,0:99	0/0:0,81,223:27:27,0:94	0/0:0,69,221:23:23,0:82	./.:0,0,0:0:0,0:0	0/0:0,54,218:18:18,0:67	0/1:188,0,182:41:19,22:99	0/0:0,108,228:36:36,0:99	0/0:0,51,193:17:17,0:64	0/0:0,132,203:44:44,0:99
47	scaffold916_cov77	4517	A	G	999	GT:PL:DP:AD:GQ	0/0:0,21,154:7:7,0:29	0/0:0,27,170:9:9,0:35	0/0:0,51,194:17:17,0:59	0/0:0,42,189:14:14,0:50	0/0:0,42,189:14:14,0:50	0/0:0,21,154:7:7,0:29	0/0:0,51,194:17:17,0:59	0/0:0,54,194:18:18,0:62	0/0:0,15,129:5:5,0:23	0/0:0,30,173:10:10,0:38	0/0:0,42,188:14:14,0:50	0/0:0,27,170:9:9,0:35	0/0:0,36,203:12:12,0:44	0/1:173,0,177:25:13,12:99	1/1:218,51,0:17:0,17:36	0/0:0,54,255:18:18,0:62	0/0:0,84,224:28:28,0:92	0/1:190,0,151:33:11,22:99	0/0:0,69,222:23:23,0:77	0/0:0,36,203:12:12,0:44	0/0:0,78,223:26:26,0:86	0/0:0,84,224:28:28,0:92	0/0:0,129,230:43:43,0:99	0/0:0,39,209:13:13,0:47	0/0:0,66,220:22:22,0:74	./.:181,24,0:8:0,8:9	0/0:0,24,181:8:8,0:32	0/0:0,93,225:31:31,0:99	0/0:0,60,220:20:20,0:68	0/0:0,57,218:19:19,0:65	0/0:0,72,222:24:24,0:80	./.:0,3,41:1:1,0:12	0/1:137,0,172:18:11,7:99	0/0:0,54,218:18:18,0:62	0/0:0,96,226:32:32,0:99	0/0:0,81,224:27:27,0:89	0/0:0,69,222:23:23,0:77	./.:0,0,0:0:0,0:0	1/1:219,54,0:18:0,18:39	0/1:189,0,181:40:18,22:99	0/0:0,114,228:38:38,0:99	0/0:0,54,194:18:18,0:62	0/0:0,132,204:44:44,0:99
48	scaffold916_cov77	4535	A	T	999	GT:PL:DP:AD:GQ	0/1:113,0,48:7:2,5:45	0/1:71,0,105:8:5,3:79	0/0:0,51,194:17:17,0:42	1/1:188,42,0:14:0,14:44	0/1:127,0,127:14:7,7:99	./.:0,21,154:7:7,0:12	0/0:0,48,192:16:16,0:39	0/1:142,0,133:17:8,9:99	./.:100,0,22:5:1,4:19	0/0:0,30,175:10:10,0:21	0/1:116,0,125:13:7,6:99	./.:0,27,170:9:9,0:18	1/1:201,36,0:12:0,12:38	1/1:223,75,0:25:0,25:77	1/1:216,51,0:17:0,17:53	1/1:255,54,0:18:0,18:56	1/1:224,84,0:28:0,28:86	1/1:226,96,0:32:0,32:98	1/1:222,69,0:23:0,23:71	0/0:0,36,203:12:12,0:27	1/1:223,81,0:27:0,27:83	1/1:224,84,0:28:0,28:86	1/1:230,129,0:43:0,43:99	1/1:208,39,0:13:0,13:41	1/1:221,63,0:21:0,21:65	1/1:180,24,0:8:0,8:26	1/1:180,24,0:8:0,8:26	1/1:225,93,0:31:0,31:95	1/1:220,60,0:20:0,20:62	1/1:219,57,0:19:0,19:59	1/1:221,72,0:24:0,24:74	./.:41,3,0:1:0,1:6	1/1:218,54,0:18:0,18:56	0/1:23,0,176:18:16,2:31	1/1:226,96,0:32:0,32:98	0/1:171,0,180:27:14,13:99	1/1:221,69,0:23:0,23:71	./.:0,0,0:0:0,0:0	1/1:219,54,0:18:0,18:56	1/1:229,120,0:40:0,40:99	1/1:228,111,0:37:0,37:99	1/1:194,51,0:17:0,17:53	1/1:203,129,0:43:0,43:99
49	scaffold947_cov98	2291	C	T	999	GT:PL:DP:AD:GQ	0/0:0,57,195:19:19,0:62	0/0:0,42,189:14:14,0:47	0/1:39,0,141:10:8,2:33	0/0:0,63,196:21:21,0:68	1/1:199,102,0:34:0,34:90	1/1:198,87,0:29:0,29:75	0/1:164,0,160:47:22,25:99	1/1:200,102,0:34:0,34:90	0/1:73,0,155:16:12,4:67	./.:175,30,0:10:0,10:18	0/1:163,0,95:22:6,16:99	0/1:36,0,146:11:9,2:30	./.:0,3,41:1:1,0:8	0/0:0,27,187:9:9,0:32	0/0:0,66,221:22:22,0:71	./.:0,0,0:0:0,0:0	0/0:0,42,212:14:14,0:47	0/0:0,57,219:19:19,0:62	0/0:0,51,217:17:17,0:56	0/0:0,24,181:8:8,0:29	0/0:0,24,181:8:8,0:29	0/0:0,57,219:19:19,0:62	0/0:0,51,217:17:17,0:56	0/0:0,72,223:24:24,0:77	0/0:0,69,222:23:23,0:74	0/0:0,57,220:19:19,0:62	0/0:0,36,205:12:12,0:41	0/0:0,63,221:21:21,0:68	./.:0,0,0:0:0,0:0	0/0:0,39,209:13:13,0:44	./.:41,41,41:1:0,0:6	0/0:0,30,194:10:10,0:35	0/0:0,45,214:15:15,0:50	./.:181,24,0:8:0,8:12	./.:0,0,0:0:0,0:0	./.:0,9,102:3:3,0:14	./.:171,21,0:7:0,7:10	0/0:0,36,205:12:12,0:41	0/0:0,48,215:16:16,0:53	0/0:0,69,222:23:23,0:74	./.:0,0,0:0:0,0:0	0/0:0,163,209:54:54,0:99	0/0:0,196,216:65:65,0:99
50	scaffold1183_cov94	8209	G	A	999	GT:PL:DP:AD:GQ	0/0:0,21,154:7:7,0:29	0/0:0,238,225:79:79,0:99	./.:0,255,255:244:243,1:99	0/0:0,190,214:63:63,0:99	0/0:0,87,198:29:29,0:95	0/0:0,250,229:83:83,0:99	0/0:0,223,221:74:74,0:99	0/0:0,255,255:144:144,0:99	0/0:0,255,255:166:161,0:99	0/0:0,111,201:37:37,0:99	0/0:0,102,251:34:34,0:99	0/0:0,250,228:83:83,0:99	0/0:0,60,218:20:20,0:68	./.:0,9,89:3:3,0:17	0/0:0,81,223:27:27,0:89	0/0:0,126,230:42:42,0:99	0/1:182,0,112:20:6,14:99	0/0:0,42,211:14:14,0:50	0/0:0,21,170:7:7,0:29	0/1:164,0,136:17:7,10:99	0/0:0,36,205:12:12,0:44	./.:0,12,125:4:4,0:20	./.:0,12,125:4:4,0:20	0/0:0,63,220:21:21,0:71	0/0:0,72,221:24:24,0:80	0/0:0,54,217:18:18,0:62	0/0:0,18,155:6:6,0:26	0/0:0,57,217:19:19,0:65	./.:0,0,0:0:0,0:0	./.:0,0,0:0:0,0:0	0/0:0,66,220:22:22,0:74	0/0:0,39,207:13:13,0:47	0/1:186,0,106:24:6,18:99	0/0:0,84,224:28:28,0:92	0/0:0,138,233:46:46,0:99	0/0:0,54,219:18:18,0:62	0/0:0,117,228:39:39,0:99	0/0:0,108,226:36:36,0:99	0/0:0,78,223:26:26,0:86	0/0:0,33,196:11:11,0:41	./.:0,6,67:2:2,0:14	0/0:0,69,197:23:23,0:77	0/0:0,36,180:12:12,0:44
51	scaffold1183_cov94	8213	C	A	999	GT:PL:DP:AD:GQ	./.:0,24,159:8:8,0:17	0/0:0,238,225:79:79,0:99	./.:0,255,255:244:244,0:99	0/0:0,181,211:60:60,0:99	0/0:0,84,198:28:28,0:77	0/0:0,255,232:89:89,0:99	0/0:0,229,223:76:76,0:99	0/0:0,255,255:141:141,0:99	0/0:0,255,252:167:160,7:99	0/0:0,45,165:35:33,2:38	0/0:0,102,251:34:34,0:95	0/0:0,143,170:81:78,3:99	1/1:220,60,0:20:0,20:60	./.:102,9,0:3:0,3:9	1/1:224,84,0:28:0,28:84	1/1:231,126,0:42:0,42:99	1/1:221,63,0:21:0,21:63	1/1:210,42,0:14:0,14:42	1/1:171,21,0:7:0,7:21	1/1:216,51,0:17:0,17:51	1/1:203,36,0:12:0,12:36	./.:125,12,0:4:0,4:12	./.:125,12,0:4:0,4:12	1/1:221,63,0:21:0,21:63	1/1:222,69,0:23:0,23:69	1/1:217,54,0:18:0,18:54	./.:159,18,0:6:0,6:18	1/1:218,57,0:19:0,19:57	./.:0,0,0:0:0,0:0	./.:0,0,0:0:0,0:0	1/1:222,66,0:22:0,22:66	1/1:209,39,0:13:0,13:39	1/1:223,72,0:24:0,24:72	0/0:0,81,222:27:27,0:74	1/1:233,138,0:46:0,46:99	1/1:218,54,0:18:0,18:54	0/0:0,105,224:35:35,0:98	1/1:227,108,0:36:0,36:99	1/1:223,78,0:26:0,26:78	1/1:200,33,0:11:0,11:33	./.:75,6,0:2:0,2:7	1/1:198,75,0:25:0,25:75	1/1:187,39,0:13:0,13:39
52	scaffold1183_cov94	8224	G	C	999	GT:PL:DP:AD:GQ	0/0:0,21,149:7:7,0:26	0/0:0,241,226:80:80,0:99	./.:0,255,255:247:247,0:99	0/0:0,178,212:59:59,0:99	0/0:0,84,198:28:28,0:89	0/0:0,255,228:86:85,0:99	0/0:0,235,225:78:78,0:99	0/0:0,255,255:146:146,0:99	0/0:0,255,255:169:169,0:99	0/0:0,114,201:38:38,0:99	0/0:0,108,199:36:36,0:99	0/0:0,250,229:83:83,0:99	0/0:0,57,217:19:19,0:62	./.:0,9,96:3:3,0:14	0/1:184,0,165:28:12,16:99	0/0:0,126,229:42:42,0:99	0/0:0,60,219:20:20,0:65	0/0:0,42,210:14:14,0:47	0/0:0,21,168:7:7,0:26	0/0:0,51,214:17:17,0:56	0/1:159,0,91:12:4,8:99	./.:0,12,125:4:4,0:17	./.:0,12,125:4:4,0:17	0/0:0,57,220:19:19,0:62	0/0:0,72,222:24:24,0:77	0/1:98,0,179:18:13,5:92	0/0:0,18,159:6:6,0:23	0/1:177,0,101:19:5,13:99	./.:0,0,0:0:0,0:0	./.:0,0,0:0:0,0:0	0/0:0,63,218:21:21,0:68	0/0:0,39,208:13:13,0:44	0/0:0,72,222:24:24,0:77	0/0:0,84,223:28:28,0:89	0/0:0,135,232:45:45,0:99	0/0:0,51,215:17:17,0:56	0/0:0,117,228:39:39,0:99	0/0:0,105,226:35:35,0:99	0/0:0,78,222:26:26,0:83	0/0:0,30,191:10:10,0:35	./.:0,6,71:2:2,0:11	0/1:117,0,161:23:15,8:99	0/0:0,39,185:13:13,0:44
53	scaffold1183_cov94	8231	A	G	999	GT:PL:DP:AD:GQ	0/1:45,0,125:8:6,2:35	0/1:147,0,167:81:49,32:99	./.:0,220,204:249:217,31:99	./.:0,0,102:63:56,7:10	0/0:0,50,174:29:28,1:59	0/1:65,0,129:87:69,18:55	0/1:106,0,150:77:56,21:96	0/0:0,226,182:147:139,8:99	0/0:0,130,118:171:155,16:99	0/1:117,0,160:39:28,11:99	0/1:149,0,166:36:21,15:99	0/1:135,0,164:83:54,29:99	0/0:0,60,220:20:20,0:69	./.:0,9,100:3:3,0:18	0/0:0,84,224:28:28,0:93	0/0:0,123,229:41:41,0:99	0/0:0,60,221:20:20,0:69	0/0:0,42,212:14:14,0:51	0/0:0,21,171:7:7,0:30	0/0:0,51,218:17:17,0:60	0/0:0,36,203:12:12,0:45	./.:0,12,125:4:4,0:21	./.:0,12,125:4:4,0:21	0/0:0,63,221:21:21,0:72	0/0:0,72,222:24:24,0:81	0/0:0,54,216:18:18,0:63	0/0:0,18,159:6:6,0:27	0/0:0,57,220:19:19,0:66	./.:0,0,0:0:0,0:0	./.:0,0,0:0:0,0:0	0/0:0,66,221:22:22,0:75	0/0:0,39,209:13:13,0:48	0/0:0,72,223:24:24,0:81	0/0:0,84,224:28:28,0:93	0/0:0,135,232:45:45,0:99	0/0:0,54,218:18:18,0:63	0/0:0,117,229:39:39,0:99	0/0:0,108,226:36:36,0:99	0/0:0,72,223:24:24,0:81	0/0:0,33,199:11:11,0:42	./.:0,6,75:2:2,0:15	0/0:0,75,198:25:25,0:84	0/0:0,39,187:13:13,0:48
54	scaffold1183_cov94	8244	T	A	999	GT:PL:DP:AD:GQ	0/0:0,18,143:6:6,0:23	0/0:0,238,225:79:79,0:99	./.:0,255,255:247:247,0:99	0/0:0,172,211:57:57,0:99	0/0:0,87,198:29:29,0:92	0/0:0,255,232:88:88,0:99	0/0:0,232,224:77:77,0:99	0/0:0,255,255:147:147,0:99	0/0:0,255,255:166:166,0:99	0/0:0,117,201:39:39,0:99	0/0:0,108,201:36:36,0:99	0/0:0,244,227:81:81,0:99	0/0:0,57,220:19:19,0:62	./.:0,9,102:3:3,0:14	0/0:0,81,223:27:27,0:86	0/0:0,126,230:42:42,0:99	0/0:0,60,220:20:20,0:65	0/0:0,42,212:14:14,0:47	0/0:0,21,170:7:7,0:26	0/1:167,0,139:17:7,10:99	0/0:0,36,204:12:12,0:41	./.:0,12,125:4:4,0:17	./.:0,12,125:4:4,0:17	0/0:0,63,221:21:21,0:68	0/0:0,72,222:24:24,0:77	0/0:0,54,218:18:18,0:59	0/0:0,18,159:6:6,0:23	0/0:0,57,219:19:19,0:62	./.:0,0,0:0:0,0:0	./.:0,0,0:0:0,0:0	0/0:0,66,221:22:22,0:71	0/0:0,39,209:13:13,0:44	0/1:187,0,106:24:6,18:99	0/0:0,81,223:27:27,0:86	0/0:0,138,233:46:46,0:99	0/0:0,54,219:18:18,0:59	0/0:0,117,229:39:39,0:99	0/0:0,108,227:36:36,0:99	0/0:0,78,223:26:26,0:83	0/0:0,33,199:11:11,0:38	./.:0,6,75:2:2,0:11	0/1:26,0,151:24:21,3:20	./.:151,0,1:12:1,11:12
55	scaffold1183_cov94	8262	C	T	999	GT:PL:DP:AD:GQ	0/0:0,24,155:8:8,0:23	0/0:0,244,228:81:81,0:99	./.:0,255,255:248:248,0:99	0/0:0,193,214:64:64,0:99	0/0:0,87,198:29:29,0:86	0/0:0,255,233:90:89,0:99	0/0:0,223,220:76:74,0:99	0/0:0,214,175:144:136,8:99	0/0:0,255,255:169:169,0:99	0/0:0,114,201:38:38,0:99	0/0:0,108,200:36:36,0:99	0/0:0,247,229:82:82,0:99	1/1:218,57,0:19:0,19:51	./.:100,9,0:3:0,3:4	0/1:166,0,186:28:16,12:99	0/1:191,0,167:43:16,27:99	0/1:124,0,180:21:14,7:99	1/1:211,42,0:14:0,14:36	./.:171,21,0:7:0,7:15	0/1:139,0,168:17:10,7:99	0/1:96,0,159:12:8,4:96	./.:125,12,0:4:0,4:7	./.:123,12,0:4:0,4:7	1/1:218,63,0:21:0,21:57	1/1:221,72,0:24:0,24:66	0/1:179,0,98:18:5,13:99	./.:159,18,0:6:0,6:12	0/1:98,0,181:19:14,5:98	./.:0,0,0:0:0,0:0	./.:0,0,0:0:0,0:0	1/1:221,66,0:22:0,22:60	1/1:209,39,0:13:0,13:33	0/1:106,0,185:24:18,6:99	0/0:0,84,224:28:28,0:83	1/1:231,138,0:46:0,46:99	1/1:218,54,0:18:0,18:48	0/0:0,117,227:39:39,0:99	1/1:227,108,0:36:0,36:99	1/1:222,78,0:26:0,26:72	1/1:193,30,0:10:0,10:24	./.:75,6,0:2:0,2:3	0/1:160,0,143:25:11,14:99	0/0:0,39,187:13:13,0:38
56	scaffold1183_cov94	8280	T	C	999	GT:PL:DP:AD:GQ	0/0:0,24,162:8:8,0:30	0/0:0,244,227:81:81,0:99	./.:0,255,255:248:248,0:99	0/0:0,193,215:64:64,0:99	0/0:0,87,198:29:29,0:93	0/0:0,255,235:91:91,0:99	0/0:0,232,224:77:77,0:99	0/0:0,255,255:148:148,0:99	0/0:0,255,255:170:170,0:99	0/0:0,114,201:38:38,0:99	0/0:0,105,200:35:35,0:99	0/0:0,247,228:82:82,0:99	0/0:0,60,221:20:20,0:66	./.:0,9,102:3:3,0:15	0/0:0,84,224:28:28,0:90	0/0:0,126,230:42:42,0:99	0/0:0,63,220:21:21,0:69	0/0:0,42,212:14:14,0:48	0/0:0,21,171:7:7,0:27	0/0:0,51,217:17:17,0:57	0/0:0,36,204:12:12,0:42	./.:0,12,125:4:4,0:18	./.:0,12,125:4:4,0:18	0/0:0,63,221:21:21,0:69	0/0:0,72,223:24:24,0:78	0/0:0,51,217:17:17,0:57	0/0:0,18,159:6:6,0:24	0/0:0,57,220:19:19,0:63	./.:0,0,0:0:0,0:0	./.:0,0,0:0:0,0:0	0/0:0,66,222:22:22,0:72	0/0:0,39,209:13:13,0:45	0/0:0,72,223:24:24,0:78	0/0:0,84,224:28:28,0:90	0/0:0,138,233:46:46,0:99	0/0:0,54,219:18:18,0:60	0/0:0,117,229:39:39,0:99	0/0:0,108,227:36:36,0:99	0/0:0,78,224:26:26,0:84	0/0:0,33,200:11:11,0:39	./.:0,6,75:2:2,0:12	./.:23,0,149:25:22,3:16	0/1:151,0,30:13:2,11:42
57	scaffold1183_cov94	8284	G	T	999	GT:PL:DP:AD:GQ	0/0:0,24,159:8:8,0:23	0/0:0,244,228:81:81,0:99	./.:0,255,255:249:249,0:99	0/0:0,184,214:61:61,0:99	0/0:0,84,198:28:28,0:83	0/0:0,255,236:91:91,0:99	0/0:0,235,225:78:78,0:99	0/0:0,255,255:147:147,0:99	0/0:0,255,255:171:171,0:99	0/0:0,117,200:39:39,0:99	0/0:0,108,200:36:36,0:99	0/0:0,143,172:81:78,3:99	1/1:220,60,0:20:0,20:54	./.:102,9,0:3:0,3:4	0/1:166,0,186:28:16,12:99	0/1:190,0,175:38:16,22:99	0/1:130,0,184:21:14,7:99	1/1:211,42,0:14:0,14:36	./.:171,21,0:7:0,7:15	0/1:139,0,170:17:10,7:99	0/1:96,0,159:12:8,4:96	./.:125,12,0:4:0,4:7	./.:125,12,0:4:0,4:7	1/1:221,63,0:21:0,21:57	1/1:222,69,0:23:0,23:63	0/1:181,0,100:18:5,13:99	./.:157,18,0:6:0,6:12	0/1:100,0,182:19:14,5:99	./.:0,0,0:0:0,0:0	./.:0,0,0:0:0,0:0	1/1:222,66,0:22:0,22:60	1/1:209,39,0:13:0,13:33	0/1:106,0,187:24:18,6:99	0/0:0,84,225:28:28,0:83	1/1:233,138,0:46:0,46:99	1/1:219,54,0:18:0,18:48	0/0:0,114,228:38:38,0:99	1/1:227,108,0:36:0,36:99	1/1:224,78,0:26:0,26:72	1/1:200,33,0:11:0,11:27	./.:75,6,0:2:0,2:3	0/1:160,0,140:25:11,14:99	0/0:0,39,187:13:13,0:38
58	scaffold1183_cov94	8292	A	C	999	GT:PL:DP:AD:GQ	0/0:0,24,162:8:8,0:23	0/0:0,229,224:76:76,0:99	0/0:0,255,255:153:153,0:99	0/0:0,193,216:64:64,0:99	0/0:0,87,199:29:29,0:86	0/0:0,154,207:51:51,0:99	0/0:0,193,216:64:64,0:99	0/0:0,255,250:108:108,0:99	0/0:0,255,255:144:144,0:99	0/0:0,111,201:37:37,0:99	0/0:0,84,198:28:28,0:83	0/0:0,226,223:75:75,0:99	1/1:221,60,0:20:0,20:54	./.:102,9,0:3:0,3:4	0/1:170,0,184:27:15,12:99	0/1:190,0,159:41:14,27:99	0/1:129,0,183:21:14,7:99	1/1:212,42,0:14:0,14:36	./.:171,21,0:7:0,7:15	0/1:139,0,170:17:10,7:99	0/1:96,0,159:12:8,4:96	./.:125,12,0:4:0,4:7	./.:125,12,0:4:0,4:7	1/1:221,63,0:21:0,21:57	1/1:223,72,0:24:0,24:66	0/1:181,0,102:18:5,13:99	./.:159,18,0:6:0,6:12	0/1:100,0,182:19:14,5:99	./.:0,0,0:0:0,0:0	./.:0,0,0:0:0,0:0	1/1:222,66,0:22:0,22:60	1/1:209,39,0:13:0,13:33	0/1:106,0,187:24:18,6:99	0/0:0,78,223:26:26,0:77	1/1:233,138,0:46:0,46:99	1/1:219,54,0:18:0,18:48	0/0:0,117,229:39:39,0:99	1/1:227,111,0:37:0,37:99	1/1:223,78,0:26:0,26:72	1/1:199,33,0:11:0,11:27	./.:75,6,0:2:0,2:3	0/1:153,0,197:30:16,14:99	0/0:0,48,244:16:16,0:47
59	scaffold1204_cov117	325	G	T	999	GT:PL:DP:AD:GQ	./.:0,3,60:1:1,0:5	0/0:0,54,193:18:18,0:55	0/0:0,48,175:16:16,0:49	0/0:0,69,196:23:23,0:70	0/0:0,33,219:11:11,0:34	0/0:0,39,180:13:13,0:40	0/0:0,21,149:7:7,0:22	0/0:0,60,249:20:20,0:61	0/0:0,33,227:11:11,0:34	0/0:0,33,180:11:11,0:34	0/0:0,42,186:14:14,0:43	0/0:0,30,174:10:10,0:31	0/0:0,39,209:13:13,0:40	1/1:212,45,0:15:0,15:37	0/1:158,0,120:15:6,9:99	0/1:162,0,158:19:9,10:99	0/1:157,0,158:18:9,9:99	0/1:131,0,145:13:7,6:99	0/1:164,0,126:15:6,9:99	0/0:0,36,205:12:12,0:37	0/1:166,0,164:20:10,10:99	0/1:127,0,150:14:8,6:99	0/1:71,0,164:12:9,3:69	0/1:137,0,174:18:11,7:99	0/0:0,39,209:13:13,0:40	0/0:0,45,212:15:15,0:46	0/1:124,0,104:9:4,5:99	0/1:165,0,140:19:8,11:99	0/1:128,0,160:15:9,6:99	0/1:43,0,160:11:9,2:41	1/1:219,60,0:20:0,20:52	0/1:124,0,65:8:3,5:72	./.:171,21,0:7:0,7:13	./.:0,12,114:4:4,0:13	0/1:152,0,149:16:8,8:99	0/0:0,52,198:31:30,1:53	0/0:0,30,164:10:10,0:31	0/0:0,78,222:26:26,0:79	0/1:164,0,179:24:13,11:99	0/1:136,0,183:24:16,8:99	1/1:229,117,0:39:0,39:99	0/0:0,60,195:20:20,0:61	0/0:0,36,180:12:12,0:37
60	scaffold1204_cov117	356	T	C	999	GT:PL:DP:AD:GQ	./.:0,3,60:1:1,0:8	0/0:0,51,194:17:17,0:55	0/0:0,21,154:7:7,0:25	0/0:0,66,197:22:22,0:70	0/0:0,33,227:11:11,0:37	0/0:0,30,175:10:10,0:34	0/0:0,21,154:7:7,0:25	0/0:0,60,250:20:20,0:64	0/0:0,42,237:14:14,0:46	0/0:0,33,180:11:11,0:37	0/0:0,45,190:15:15,0:49	0/0:0,27,167:9:9,0:31	0/0:0,39,209:13:13,0:43	0/1:110,0,170:15:10,5:99	0/1:162,0,116:15:6,9:99	0/0:0,54,218:18:18,0:58	0/0:0,54,216:18:18,0:58	0/1:132,0,142:13:7,6:99	0/1:164,0,120:15:6,9:99	0/0:0,36,205:12:12,0:40	0/1:164,0,166:20:10,10:99	0/1:129,0,155:14:8,6:99	0/1:71,0,164:12:9,3:66	0/1:137,0,175:18:11,7:99	0/0:0,39,209:13:13,0:43	0/0:0,51,215:17:17,0:55	0/1:114,0,104:9:4,5:99	0/0:0,57,217:19:19,0:61	0/1:130,0,154:14:8,6:99	0/1:35,0,157:10:8,2:30	1/1:220,63,0:21:0,21:52	0/1:140,0,79:9:3,6:89	./.:171,21,0:7:0,7:10	./.:0,12,123:4:4,0:16	0/1:152,0,162:17:9,8:99	0/0:0,22,175:32:30,2:26	./.:0,0,0:0:0,0:0	0/0:0,75,223:25:25,0:79	0/1:160,0,178:24:13,11:99	0/1:124,0,185:23:16,7:99	0/1:188,0,184:39:19,20:99	0/0:0,60,195:20:20,0:64	0/0:0,39,185:13:13,0:43
61	scaffold1306_cov99	3193	G	A	999	GT:PL:DP:AD:GQ	0/0:0,36,182:12:12,0:43	0/0:0,90,197:30:30,0:97	0/0:0,60,195:20:20,0:67	0/0:0,102,199:34:34,0:99	0/0:0,66,197:22:22,0:73	./.:0,12,106:4:4,0:19	0/0:0,66,197:22:22,0:73	0/0:0,48,190:16:16,0:55	0/0:0,120,201:40:40,0:99	0/0:0,69,197:23:23,0:76	0/0:0,63,196:21:21,0:70	0/0:0,33,178:11:11,0:40	0/0:0,71,204:36:35,1:78	0/0:0,51,216:17:17,0:58	0/0:0,45,214:15:15,0:52	0/0:0,93,223:31:31,0:99	0/0:0,54,216:18:18,0:61	0/0:0,60,219:20:20,0:67	0/0:0,51,215:17:17,0:58	0/0:0,54,219:18:18,0:61	0/0:0,48,215:16:16,0:55	0/0:0,60,220:20:20,0:67	0/0:0,60,219:20:20,0:67	0/0:0,33,200:11:11,0:40	0/0:0,84,223:28:28,0:91	0/0:0,90,225:30:30,0:97	0/0:0,54,219:18:18,0:61	0/0:0,90,224:30:30,0:97	0/0:0,54,217:18:18,0:61	0/0:0,42,212:14:14,0:49	0/0:0,126,230:42:42,0:99	0/0:0,51,215:17:17,0:58	0/0:0,39,207:13:13,0:46	0/1:160,0,141:16:7,9:99	0/0:0,93,225:31:31,0:99	0/0:0,105,226:35:35,0:99	0/0:0,39,209:13:13,0:46	0/0:0,60,219:20:20,0:67	0/0:0,78,223:26:26,0:85	0/0:0,99,225:33:33,0:99	0/0:0,120,229:40:40,0:99	0/0:0,54,193:18:18,0:61	0/1:156,0,105:18:6,12:99
62	scaffold1306_cov99	3208	G	C	999	GT:PL:DP:AD:GQ	./.:0,0,0:0:0,0:0	0/0:0,48,191:16:16,0:50	./.:0,0,0:0:0,0:0	0/0:0,39,187:13:13,0:41	0/0:0,63,196:21:21,0:65	./.:0,0,0:0:0,0:0	./.:0,12,113:4:4,0:14	0/0:0,45,190:15:15,0:47	0/0:0,60,194:20:20,0:62	0/0:0,24,159:8:8,0:26	0/0:0,33,180:11:11,0:35	./.:0,0,0:0:0,0:0	0/1:143,0,190:34:22,12:99	0/0:0,51,217:17:17,0:53	0/0:0,45,212:15:15,0:47	0/1:173,0,154:31:11,20:99	0/1:147,0,152:17:8,9:99	1/1:194,36,0:12:0,12:27	1/1:203,54,0:18:0,18:45	0/0:0,54,219:18:18,0:56	0/0:0,48,216:16:16,0:50	0/1:161,0,156:20:9,11:99	0/1:145,0,176:22:12,10:99	0/0:0,33,201:11:11,0:35	0/1:173,0,168:28:12,16:99	0/1:172,0,175:30:14,16:99	0/0:0,54,218:18:18,0:56	1/1:210,84,0:28:0,28:75	0/1:82,0,180:18:13,5:79	0/0:0,42,212:14:14,0:44	0/1:171,0,188:42:22,20:99	0/0:0,30,193:10:10,0:32	0/0:0,39,206:13:13,0:41	0/1:117,0,158:15:9,6:99	0/0:0,57,219:19:19,0:59	0/0:0,99,226:33:33,0:99	0/0:0,21,168:7:7,0:23	0/0:0,60,220:20:20,0:62	1/1:208,69,0:23:0,23:60	0/1:176,0,173:32:14,18:99	0/1:178,0,170:41:16,25:99	0/0:0,51,192:17:17,0:53	0/0:0,54,192:18:18,0:56
63	scaffold1306_cov99	3218	C	T	999	GT:PL:DP:AD:GQ	0/0:0,36,184:12:12,0:42	0/0:0,90,199:30:30,0:96	0/0:0,57,195:19:19,0:63	0/0:0,96,199:32:32,0:99	0/0:0,66,196:22:22,0:72	./.:0,12,106:4:4,0:18	0/0:0,66,197:22:22,0:72	0/0:0,48,192:16:16,0:54	0/0:0,126,202:42:42,0:99	0/0:0,69,197:23:23,0:75	0/0:0,69,197:23:23,0:75	0/0:0,36,184:12:12,0:42	0/0:0,108,227:36:36,0:99	0/0:0,51,216:17:17,0:57	0/1:119,0,155:15:8,6:99	0/0:0,93,223:31:31,0:99	0/1:158,0,148:17:8,9:99	0/0:0,57,219:19:19,0:63	0/0:0,51,216:17:17,0:57	0/1:181,0,98:18:5,13:99	0/0:0,48,216:16:16,0:54	0/1:157,0,170:20:11,9:99	0/1:176,0,155:22:10,12:99	0/1:71,0,159:11:8,3:64	0/0:0,84,223:28:28,0:90	0/1:172,0,186:29:16,13:99	0/1:121,0,175:18:12,6:99	0/0:0,87,224:29:29,0:93	0/0:0,54,218:18:18,0:60	0/0:0,42,212:14:14,0:48	0/0:0,126,230:42:42,0:99	0/1:162,0,147:18:8,10:99	1/1:209,39,0:13:0,13:26	0/0:31,71,233:15:13,0:46	0/0:0,96,225:32:32,0:99	0/0:0,99,226:33:33,0:99	0/0:0,39,207:13:13,0:45	0/0:0,60,220:20:20,0:66	0/0:0,78,222:26:26,0:84	0/1:169,0,187:33:19,14:99	0/1:169,0,192:41:25,16:99	0/0:0,54,195:18:18,0:60	0/0:0,54,193:18:18,0:60
64	scaffold1306_cov99	3224	T	G	999	GT:PL:DP:AD:GQ	0/0:0,36,182:12:12,0:34	0/1:164,0,145:29:12,17:99	0/0:0,63,196:21:21,0:61	0/1:143,0,166:34:21,13:99	0/1:136,0,156:21:12,9:99	./.:0,12,113:4:4,0:11	0/1:59,0,159:21:17,4:60	1/1:188,42,0:14:0,14:37	0/1:161,0,163:41:21,20:99	0/0:0,69,197:23:23,0:67	0/1:146,0,152:23:12,11:99	0/0:0,33,178:11:11,0:31	0/1:161,0,190:36:23,13:99	0/0:0,51,216:17:17,0:49	0/0:0,42,211:14:14,0:40	0/1:188,0,151:31:11,20:99	0/1:160,0,152:17:8,9:99	0/1:178,0,145:20:8,12:99	1/1:215,51,0:17:0,17:46	0/0:0,54,218:18:18,0:52	0/1:126,0,171:16:10,6:99	0/1:172,0,157:20:9,11:99	0/1:150,0,177:22:12,10:99	0/0:0,33,200:11:11,0:31	0/1:186,0,168:28:12,16:99	0/1:185,0,173:29:13,16:99	0/1:179,0,121:18:6,12:99	1/1:200,53,0:30:1,29:48	0/1:93,0,178:18:13,5:94	1/1:211,42,0:14:0,14:37	0/1:184,0,189:42:22,20:99	0/0:0,54,218:18:18,0:52	0/0:0,39,205:13:13,0:37	1/1:214,48,0:16:0,16:43	0/0:0,96,226:32:32,0:94	0/0:0,105,227:35:35,0:99	0/1:147,0,132:13:6,7:99	1/1:220,60,0:20:0,20:55	1/1:206,36,0:12:0,12:31	0/0:0,42,211:14:14,0:40	0/1:192,0,171:41:16,25:99	0/0:0,54,195:18:18,0:52	0/1:155,0,117:19:7,12:99
65	scaffold1306_cov99	3225	G	T	999	GT:PL:DP:AD:GQ	0/0:0,36,182:12:12,0:34	0/1:164,0,145:29:12,17:99	0/0:0,63,195:21:21,0:61	0/1:143,0,166:34:21,13:99	0/1:136,0,156:21:12,9:99	./.:0,12,106:4:4,0:11	0/1:59,0,160:21:17,4:60	1/1:191,48,0:16:0,16:43	0/1:161,0,164:42:22,20:99	0/0:0,69,196:23:23,0:67	0/1:148,0,154:23:12,11:99	0/0:0,36,182:12:12,0:34	0/1:161,0,190:36:23,13:99	0/0:0,48,214:16:16,0:46	0/0:0,45,214:15:15,0:43	0/1:185,0,153:31:11,20:99	0/1:154,0,156:18:9,9:99	0/1:178,0,143:20:8,12:99	1/1:215,54,0:18:0,18:49	0/0:0,54,216:18:18,0:52	0/1:126,0,171:16:10,6:99	0/1:171,0,155:20:9,11:99	0/1:155,0,177:21:12,9:99	0/0:0,33,201:11:11,0:31	0/1:185,0,168:28:12,16:99	0/1:185,0,174:30:14,16:99	0/1:179,0,119:18:6,12:99	1/1:223,90,0:30:0,30:85	0/1:98,0,181:18:13,5:99	1/1:208,42,0:14:0,14:37	0/1:185,0,188:42:22,20:99	0/0:0,54,217:18:18,0:52	./.:2,0,170:13:12,1:4	1/1:214,48,0:16:0,16:43	0/0:0,96,224:32:32,0:94	0/0:0,105,226:35:35,0:99	0/1:147,0,132:13:6,7:99	1/1:220,60,0:20:0,20:55	1/1:206,36,0:12:0,12:31	0/0:0,42,206:14:14,0:40	0/1:191,0,169:41:16,25:99	0/0:0,54,194:18:18,0:52	0/1:160,0,115:20:7,13:99
66	scaffold1306_cov99	3283	G	A	999	GT:PL:DP:AD:GQ	1/1:184,36,0:12:0,12:24	0/1:149,0,162:30:17,13:99	0/1:144,0,151:21:11,10:99	0/0:0,102,200:34:34,0:99	0/0:0,66,197:22:22,0:71	./.:0,12,113:4:4,0:18	0/0:0,66,197:22:22,0:71	0/0:0,45,191:15:15,0:50	0/1:164,0,161:42:20,22:99	0/1:163,0,121:23:8,15:99	0/0:0,69,197:23:23,0:74	0/1:107,0,118:12:6,6:99	0/0:0,108,227:36:36,0:99	0/0:0,51,218:17:17,0:56	0/0:0,45,214:15:15,0:50	0/0:0,93,225:31:31,0:98	0/0:0,54,219:18:18,0:59	0/0:0,60,220:20:20,0:65	0/0:0,54,218:18:18,0:59	0/0:0,51,215:18:17,0:56	0/1:170,0,126:16:6,10:99	0/0:0,60,221:20:20,0:65	0/0:0,66,222:22:22,0:71	0/0:0,33,200:11:11,0:38	0/0:0,84,224:28:28,0:89	0/0:0,90,225:30:30,0:95	0/0:0,54,219:18:18,0:59	0/0:0,90,225:30:30,0:95	0/0:0,54,219:18:18,0:59	0/0:0,42,211:14:14,0:47	0/0:0,126,231:42:42,0:99	0/0:0,54,219:18:18,0:59	0/0:0,39,209:13:13,0:44	0/0:0,48,215:16:16,0:53	0/0:0,93,225:31:31,0:98	0/0:0,105,226:35:35,0:99	0/0:0,39,209:13:13,0:44	0/0:0,60,221:20:20,0:65	0/0:0,81,224:27:27,0:86	0/0:0,99,225:33:33,0:99	0/0:0,123,230:41:41,0:99	0/0:0,54,195:18:18,0:59	0/0:0,60,196:20:20,0:65
67	scaffold1306_cov99	3297	C	T	999	GT:PL:DP:AD:GQ	0/0:0,36,184:12:12,0:45	0/0:0,90,199:30:30,0:99	0/0:0,63,196:21:21,0:72	0/0:0,102,200:34:34,0:99	0/0:0,66,197:22:22,0:75	./.:0,12,113:4:4,0:21	0/0:0,66,197:22:22,0:75	0/0:0,48,192:16:16,0:57	0/0:0,126,202:42:42,0:99	0/0:0,69,197:23:23,0:78	0/0:0,69,196:23:23,0:78	0/0:0,36,184:12:12,0:45	0/0:0,108,227:36:36,0:99	0/0:0,51,217:17:17,0:60	0/0:0,45,214:15:15,0:54	0/0:0,93,225:31:31,0:99	0/0:0,54,218:18:18,0:63	0/0:0,60,220:20:20,0:69	0/0:0,45,212:15:15,0:54	0/0:0,54,219:18:18,0:63	0/0:0,48,216:16:16,0:57	0/0:0,60,221:20:20,0:69	0/0:0,63,220:21:21,0:72	0/0:0,33,200:11:11,0:42	0/1:186,0,168:28:12,16:99	0/0:0,90,224:30:30,0:99	0/0:0,54,219:18:18,0:63	0/0:0,87,224:29:29,0:96	0/0:0,54,218:18:18,0:63	0/0:0,42,212:14:14,0:51	0/0:0,126,230:42:42,0:99	0/0:0,51,214:17:17,0:60	0/0:0,39,209:13:13,0:48	0/0:0,48,214:16:16,0:57	0/0:0,96,226:32:32,0:99	0/0:0,102,227:34:34,0:99	0/0:0,39,209:13:13,0:48	0/0:0,60,220:20:20,0:69	0/0:0,81,224:27:27,0:90	0/0:0,99,226:33:33,0:99	0/0:0,123,230:41:41,0:99	0/0:0,54,195:18:18,0:63	0/0:0,60,194:20:20,0:69
68	scaffold1306_cov99	3304	G	A	999	GT:PL:DP:AD:GQ	0/0:0,36,184:12:12,0:35	0/0:0,90,199:30:30,0:89	0/0:0,63,194:21:21,0:62	0/0:0,102,200:34:34,0:99	0/1:159,0,134:22:9,13:99	./.:0,12,113:4:4,0:11	0/0:0,66,197:22:22,0:65	0/0:0,48,192:16:16,0:47	0/0:0,126,203:42:42,0:99	0/1:121,0,163:23:15,8:99	0/0:0,69,195:23:23,0:68	0/0:0,36,184:12:12,0:35	1/1:227,108,0:36:0,36:99	1/1:218,51,0:17:0,17:45	0/0:0,45,214:15:15,0:44	1/1:225,90,0:30:0,30:84	0/1:159,0,160:18:9,9:99	0/1:175,0,145:20:8,12:99	0/0:0,45,214:15:15,0:44	0/1:102,0,182:18:13,5:99	0/0:0,48,216:16:16,0:47	0/0:0,60,221:20:20,0:59	0/1:155,0,177:22:12,10:99	0/1:158,0,73:11:3,8:78	0/0:0,84,225:28:28,0:83	0/0:0,90,225:30:30,0:89	0/1:179,0,121:18:6,12:99	0/1:179,0,180:30:15,15:99	0/1:95,0,181:18:13,5:95	0/0:0,42,211:14:14,0:41	0/1:183,0,190:41:22,19:99	0/0:0,54,218:18:18,0:53	0/0:0,36,202:13:12,0:35	0/1:140,0,163:16:9,7:99	0/1:190,0,168:32:13,19:99	1/1:174,28,0:35:2,33:22	0/0:0,39,209:13:13,0:38	0/1:178,0,146:20:8,12:99	0/1:170,0,183:27:15,12:99	0/0:0,99,226:33:33,0:98	0/0:0,120,230:40:40,0:99	1/1:194,54,0:18:0,18:48	1/1:195,60,0:20:0,20:54
69	scaffold1500_cov122	1233	A	G	630	GT:PL:DP:AD:GQ	0/0:0,108,200:36:36,0:99	0/1:165,0,158:49:22,27:99	0/0:0,78,198:26:26,0:91	0/0:0,138,204:46:46,0:99	0/0:0,102,200:34:34,0:99	0/0:0,81,197:27:27,0:94	0/0:0,132,204:44:44,0:99	0/0:0,90,199:30:30,0:99	0/0:0,108,199:36:36,0:99	0/0:0,69,197:23:23,0:82	0/0:0,48,192:16:16,0:61	0/0:0,154,207:51:51,0:99	0/0:0,78,224:26:26,0:91	0/0:0,141,233:47:47,0:99	0/0:0,208,249:69:69,0:99	0/0:0,160,237:53:53,0:99	0/0:0,102,226:34:34,0:99	0/0:0,255,255:89:89,0:99	0/0:0,214,252:71:71,0:99	0/0:0,30,196:10:10,0:43	0/0:0,126,231:42:42,0:99	0/0:0,244,255:81:81,0:99	0/0:0,141,233:47:47,0:99	0/0:0,129,231:43:43,0:99	0/0:0,199,248:66:66,0:99	0/0:0,87,225:29:29,0:99	0/0:0,84,225:28:28,0:97	0/0:0,255,255:98:98,0:99	0/0:0,250,255:83:83,0:99	0/0:0,241,255:80:80,0:99	0/0:0,120,229:40:40,0:99	0/0:0,229,255:76:76,0:99	0/0:0,132,232:44:44,0:99	0/0:0,144,234:48:48,0:99	0/0:0,96,226:32:32,0:99	0/0:0,120,230:40:40,0:99	0/0:0,253,255:84:84,0:99	0/0:0,57,220:19:19,0:70	0/0:0,126,230:42:42,0:99	0/0:0,69,222:23:23,0:82	0/0:0,255,255:122:122,0:99	0/0:0,184,213:61:61,0:99	0/0:0,154,208:51:51,0:99
70	scaffold1500_cov122	1264	A	G	999	GT:PL:DP:AD:GQ	0/0:0,108,200:36:36,0:99	0/0:0,154,208:51:51,0:99	0/0:0,138,205:46:46,0:99	0/0:0,138,204:46:46,0:99	0/0:0,102,199:34:34,0:99	0/0:0,123,202:41:41,0:99	0/0:0,132,204:44:44,0:99	0/0:0,90,197:30:30,0:99	0/0:0,114,200:38:38,0:99	0/0:0,66,196:22:22,0:77	0/0:0,48,191:16:16,0:59	0/0:0,154,207:51:51,0:99	0/0:0,78,223:26:26,0:89	0/0:0,141,233:47:47,0:99	0/0:0,211,251:70:70,0:99	0/0:0,160,237:53:53,0:99	0/0:0,102,227:34:34,0:99	0/0:0,255,255:89:89,0:99	0/1:155,0,188:71:48,23:99	0/0:0,30,196:10:10,0:41	0/0:0,126,230:42:42,0:99	0/0:0,244,255:81:81,0:99	0/0:0,141,233:47:47,0:99	0/1:140,0,186:42:30,12:99	0/0:0,199,247:66:66,0:99	0/0:0,87,224:29:29,0:98	0/0:0,43,196:28:27,1:54	0/0:0,255,255:96:96,0:99	0/0:0,250,255:83:83,0:99	0/0:0,241,255:80:80,0:99	0/1:177,0,191:40:23,17:99	0/0:0,229,255:76:76,0:99	0/0:0,132,231:44:44,0:99	0/0:0,144,234:48:48,0:99	0/1:190,0,153:32:11,21:99	0/0:0,88,212:40:39,1:99	0/0:0,250,255:83:83,0:99	0/0:0,57,219:19:19,0:68	0/0:0,126,230:42:42,0:99	0/1:168,0,175:23:12,11:99	0/0:0,255,255:121:121,0:99	0/0:0,184,213:61:61,0:99	0/0:0,157,207:52:52,0:99
71	scaffold1500_cov122	1280	T	C	999	GT:PL:DP:AD:GQ	0/0:0,99,198:33:33,0:99	0/0:0,151,205:50:50,0:99	0/0:0,126,200:42:42,0:99	0/0:0,126,202:42:42,0:99	0/0:0,93,198:31:31,0:99	0/0:0,111,199:37:37,0:99	0/0:0,132,202:44:44,0:99	0/0:0,84,196:28:28,0:93	0/0:0,111,198:37:37,0:99	0/0:0,66,194:22:22,0:75	0/0:0,39,185:13:13,0:48	0/0:0,138,203:46:46,0:99	0/0:0,75,222:25:25,0:84	0/0:0,138,232:46:46,0:99	0/0:0,211,249:70:70,0:99	0/1:187,0,188:53:27,26:99	0/0:0,99,226:33:33,0:99	0/0:0,255,255:88:88,0:99	0/0:0,214,250:71:71,0:99	0/0:0,30,195:10:10,0:39	0/0:0,126,230:42:42,0:99	0/0:0,244,255:81:81,0:99	0/0:0,141,233:47:47,0:99	0/0:0,129,229:43:43,0:99	0/1:113,0,170:66:51,15:99	0/0:0,87,224:29:29,0:96	0/0:0,84,225:28:28,0:93	0/0:0,255,255:96:96,0:99	0/0:0,247,255:82:82,0:99	0/0:0,241,255:80:80,0:99	0/1:190,0,172:39:16,22:99	0/0:0,223,252:74:74,0:99	0/0:0,129,231:43:43,0:99	0/0:0,144,233:48:48,0:99	0/0:0,93,222:31:31,0:99	0/0:0,120,230:40:40,0:99	0/0:0,250,255:83:83,0:99	0/0:0,57,219:19:19,0:66	0/0:0,126,229:42:42,0:99	0/0:0,69,222:23:23,0:78	0/1:191,0,205:118:65,53:99	0/0:0,175,210:58:58,0:99	0/0:0,148,202:49:49,0:99
72	scaffold1500_cov122	1291	C	T	999	GT:PL:DP:AD:GQ	0/0:0,105,200:35:35,0:99	0/0:0,151,207:50:50,0:99	0/0:0,138,204:46:46,0:99	0/0:0,126,199:45:42,0:99	0/0:0,99,199:33:33,0:99	0/0:0,111,200:37:37,0:99	0/0:0,132,204:44:44,0:99	0/0:0,90,199:30:30,0:98	0/0:0,111,200:37:37,0:99	0/0:0,66,196:22:22,0:74	0/0:0,45,190:15:15,0:53	0/0:0,154,207:51:51,0:99	0/0:0,72,220:24:24,0:80	0/0:0,138,232:46:46,0:99	0/0:0,211,247:70:70,0:99	0/0:0,151,234:50:50,0:99	0/0:0,99,226:33:33,0:99	0/0:0,255,255:87:87,0:99	0/0:0,144,233:48:48,0:99	0/0:0,30,195:10:10,0:38	0/0:0,120,228:40:40,0:99	0/0:0,244,255:81:81,0:99	0/0:0,138,232:46:46,0:99	0/0:0,93,224:31:31,0:99	0/0:0,199,246:66:66,0:99	0/0:0,84,221:29:28,0:92	0/0:0,84,225:28:28,0:92	0/0:0,255,255:98:98,0:99	0/0:0,247,255:82:82,0:99	0/0:0,238,255:79:79,0:99	0/0:0,69,221:23:23,0:77	0/0:0,223,252:74:74,0:99	0/0:0,126,230:42:42,0:99	0/0:0,141,232:47:47,0:99	0/0:0,33,199:11:11,0:41	0/0:0,117,229:39:39,0:99	0/0:0,253,255:84:84,0:99	0/0:0,54,213:19:18,0:62	0/0:0,126,230:42:42,0:99	0/0:0,36,205:12:12,0:44	0/0:0,255,255:119:119,0:99	1/1:212,181,0:60:0,60:99	0/1:149,0,165:51:31,20:99
73	scaffold1500_cov122	1292	G	T	999	GT:PL:DP:AD:GQ	0/1:44,0,144:34:29,5:33	0/1:161,0,164:50:26,24:99	0/0:0,101,182:46:45,1:99	0/1:165,0,158:46:21,25:99	0/0:0,102,200:34:34,0:99	0/0:0,120,200:40:40,0:99	0/1:154,0,105:44:11,33:99	0/1:117,0,163:30:21,9:99	0/0:0,111,201:37:37,0:99	0/0:0,66,197:22:22,0:76	./.:161,8,0:15:1,14:8	0/1:162,0,164:51:26,25:99	0/0:0,75,221:25:25,0:85	0/0:0,135,231:45:45,0:99	0/0:0,208,248:69:69,0:99	0/0:0,154,234:51:51,0:99	0/0:0,102,226:34:34,0:99	0/0:0,255,255:90:90,0:99	0/0:0,144,234:48:48,0:99	0/0:0,30,196:10:10,0:40	0/0:0,123,229:41:41,0:99	0/0:0,238,255:79:79,0:99	0/0:0,138,232:46:46,0:99	0/0:0,93,224:31:31,0:99	0/0:0,199,246:66:66,0:99	0/0:0,87,225:29:29,0:97	0/0:0,84,224:28:28,0:94	0/0:0,255,255:98:98,0:99	0/0:0,247,255:82:82,0:99	0/0:0,238,255:79:79,0:99	0/0:0,69,222:23:23,0:79	0/0:0,229,253:76:76,0:99	0/0:0,132,231:44:44,0:99	0/1:164,0,190:48:31,17:99	0/0:0,33,200:11:11,0:43	0/0:0,117,229:39:39,0:99	0/0:0,253,255:84:84,0:99	0/0:0,57,217:19:19,0:67	0/0:0,126,230:42:42,0:99	0/0:0,36,205:12:12,0:46	0/0:0,255,255:121:120,1:99	0/0:0,184,213:61:61,0:99	0/0:0,157,208:52:52,0:99
74	scaffold1500_cov122	1304	A	G	894	GT:PL:DP:AD:GQ	0/0:0,105,198:35:35,0:99	0/0:0,151,205:50:50,0:99	0/0:0,129,203:43:43,0:99	0/0:0,132,202:44:44,0:99	0/0:0,99,199:33:33,0:99	0/0:0,114,201:38:38,0:99	0/0:0,129,203:43:43,0:99	0/0:0,87,197:29:29,0:99	0/0:0,111,199:37:37,0:99	0/0:0,66,196:22:22,0:78	0/0:0,45,190:15:15,0:57	0/0:0,151,206:50:50,0:99	0/0:0,78,224:26:26,0:90	0/0:0,141,232:47:47,0:99	0/0:0,211,249:70:70,0:99	0/0:0,157,235:52:52,0:99	0/0:0,99,226:33:33,0:99	0/0:0,255,255:90:90,0:99	0/0:0,214,238:71:71,0:99	0/0:0,30,196:10:10,0:42	0/0:0,123,229:41:41,0:99	0/0:0,244,255:81:81,0:99	0/0:0,141,233:47:47,0:99	0/0:0,132,224:44:44,0:99	0/0:0,199,247:66:66,0:99	0/0:0,87,225:29:29,0:99	0/0:0,84,225:28:28,0:96	0/0:0,255,255:98:98,0:99	0/0:0,244,255:81:81,0:99	0/0:0,241,255:80:80,0:99	0/0:0,120,218:40:40,0:99	0/0:0,226,253:75:75,0:99	0/0:0,129,230:43:43,0:99	0/0:0,144,233:48:48,0:99	0/0:0,96,202:32:32,0:99	0/0:0,120,229:40:40,0:99	0/0:0,250,255:83:83,0:99	0/0:0,57,217:19:19,0:69	0/0:0,126,230:42:42,0:99	0/0:0,66,203:22:22,0:78	0/0:0,255,255:122:122,0:99	0/0:0,175,210:58:58,0:99	0/0:0,154,207:51:51,0:99
75	scaffold1500_cov122	1336	G	A	674	GT:PL:DP:AD:GQ	0/0:0,90,199:30:30,0:99	0/0:0,154,208:51:51,0:99	0/0:0,138,205:46:46,0:99	0/0:0,135,204:45:45,0:99	0/0:0,102,200:34:34,0:99	0/0:0,120,202:40:40,0:99	0/0:0,126,202:43:42,0:99	0/0:0,63,196:21:21,0:76	0/0:0,114,201:38:38,0:99	0/0:0,69,220:23:23,0:82	0/0:0,45,214:15:15,0:58	0/0:0,154,206:51:51,0:99	0/0:0,72,222:24:24,0:85	0/0:0,132,230:44:44,0:99	0/0:0,211,248:70:70,0:99	0/0:0,157,234:53:52,0:99	./.:0,0,0:0:0,0:0	0/0:0,157,235:52:52,0:99	0/0:0,214,251:71:71,0:99	./.:0,0,0:0:0,0:0	0/0:0,120,228:40:40,0:99	0/0:0,229,254:76:76,0:99	0/0:0,135,232:45:45,0:99	0/0:0,39,209:13:13,0:52	0/0:0,196,245:65:65,0:99	0/0:0,87,224:29:29,0:99	0/0:0,81,223:27:27,0:94	0/0:0,255,255:97:97,0:99	0/1:193,0,190:81:39,42:99	0/0:0,229,254:76:76,0:99	0/0:0,117,227:39:39,0:99	0/0:0,223,253:74:74,0:99	0/0:0,108,226:36:36,0:99	0/0:0,141,231:47:47,0:99	0/0:0,63,220:21:21,0:76	0/0:0,120,229:40:40,0:99	0/1:193,0,177:81:33,48:99	0/0:0,51,214:17:17,0:64	0/1:187,0,184:40:19,21:99	0/0:0,63,221:21:21,0:76	0/0:0,255,255:120:120,0:99	0/0:0,184,214:61:61,0:99	0/0:0,151,207:50:50,0:99
76	scaffold1500_cov122	1339	C	T	999	GT:PL:DP:AD:GQ	0/0:0,108,200:36:36,0:99	0/0:0,151,207:50:50,0:99	0/0:0,141,205:47:47,0:99	0/0:0,135,204:45:45,0:99	0/0:0,102,200:34:34,0:99	0/0:0,120,202:40:40,0:99	0/0:0,132,204:44:44,0:99	0/0:0,84,198:28:28,0:84	0/0:0,117,202:39:39,0:99	0/0:0,69,220:23:23,0:69	0/0:0,48,213:16:16,0:48	0/0:0,154,208:51:51,0:99	0/0:0,72,221:24:24,0:72	0/1:168,0,190:41:25,16:99	0/1:178,0,192:68:39,29:99	0/1:187,0,185:53:26,27:99	0/0:0,24,161:8:8,0:24	1/1:232,151,0:50:0,50:99	0/1:186,0,155:70:23,47:99	./.:0,3,22:1:1,0:5	0/0:0,117,228:39:39,0:99	0/0:0,235,253:78:78,0:99	0/1:189,0,162:45:16,29:99	0/0:0,90,219:30:30,0:90	0/1:168,0,111:66:15,51:99	0/0:0,87,223:29:29,0:87	1/1:220,75,0:25:0,25:68	0/0:0,255,255:94:94,0:99	0/0:0,241,255:80:80,0:99	0/1:191,0,187:78:36,42:99	0/0:0,114,228:38:38,0:99	1/1:246,217,0:72:0,72:99	0/0:0,123,227:41:41,0:99	0/0:0,141,231:47:47,0:99	0/0:0,78,220:26:26,0:78	0/0:0,117,229:39:39,0:99	0/0:0,244,255:81:81,0:99	./.:179,17,0:18:1,17:10	0/0:0,123,228:41:41,0:99	0/0:0,69,221:23:23,0:69	0/0:0,255,255:122:122,0:99	1/1:212,181,0:60:0,60:99	1/1:208,157,0:52:0,52:99
77	scaffold1500_cov122	1347	G	C	724	GT:PL:DP:AD:GQ	0/0:0,108,201:36:36,0:99	0/0:0,151,207:50:50,0:99	0/0:0,141,205:47:47,0:99	0/0:0,135,204:45:45,0:99	0/0:0,99,200:33:33,0:99	0/0:0,123,202:41:41,0:99	0/0:0,132,204:44:44,0:99	0/0:0,87,199:29:29,0:99	0/0:0,117,201:39:39,0:99	0/0:0,69,220:23:23,0:82	0/0:0,45,214:15:15,0:58	0/0:0,154,207:51:51,0:99	0/0:0,75,222:25:25,0:88	0/0:0,135,230:45:45,0:99	0/0:0,205,248:68:68,0:99	0/0:0,157,253:52:52,0:99	0/0:0,27,170:9:9,0:40	0/0:0,255,255:88:88,0:99	0/0:0,211,248:71:70,0:99	./.:0,9,82:3:3,0:22	0/0:0,126,230:42:42,0:99	0/0:0,229,252:76:76,0:99	0/0:0,132,230:44:44,0:99	0/0:0,99,221:33:33,0:99	0/0:0,199,245:66:66,0:99	0/0:0,87,224:29:29,0:99	0/0:0,75,223:25:25,0:88	0/0:0,255,255:96:96,0:99	0/0:0,247,255:82:82,0:99	0/0:0,235,255:78:78,0:99	0/1:170,0,190:39:23,16:99	0/0:0,226,252:75:75,0:99	0/0:0,123,226:41:41,0:99	0/0:0,144,233:48:48,0:99	0/0:0,87,221:29:29,0:99	0/0:0,120,229:40:40,0:99	0/0:0,247,255:82:82,0:99	0/0:0,48,210:16:16,0:61	0/0:0,123,227:41:41,0:99	0/1:168,0,175:23:12,11:99	0/0:0,255,255:120:120,0:99	0/0:0,181,213:60:60,0:99	0/0:0,157,208:52:52,0:99
78	scaffold1509_cov113	11032	A	C	557	GT:PL:DP:AD:GQ	0/0:0,45,191:15:15,0:58	0/0:0,15,123:5:5,0:28	0/0:0,33,180:11:11,0:46	0/0:0,66,197:22:22,0:79	0/0:0,36,182:12:12,0:49	0/0:0,18,143:6:6,0:31	0/0:0,24,162:8:8,0:37	0/0:0,48,192:16:16,0:61	0/0:0,54,194:18:18,0:67	0/0:0,18,138:6:6,0:31	0/0:0,33,178:11:11,0:46	0/0:0,18,138:6:6,0:31	0/1:184,0,135:23:8,15:99	0/0:0,42,208:14:14,0:55	0/0:0,48,214:16:16,0:61	0/0:0,54,219:18:18,0:67	0/0:0,54,218:18:18,0:67	0/0:0,45,212:15:15,0:58	0/0:0,69,221:23:23,0:82	0/0:0,48,215:16:16,0:61	0/0:0,66,221:22:22,0:79	0/0:0,27,186:9:9,0:40	0/0:0,42,211:14:14,0:55	0/0:0,27,186:9:9,0:40	0/0:0,36,203:12:12,0:49	0/0:0,45,211:15:15,0:58	0/1:101,0,101:8:4,4:87	0/1:170,0,164:21:10,11:99	0/0:0,18,151:6:6,0:31	0/0:0,30,195:10:10,0:43	0/0:0,66,222:22:22,0:79	0/0:0,33,200:11:11,0:46	0/0:0,36,203:12:12,0:49	0/0:0,24,181:8:8,0:37	0/0:0,45,213:15:15,0:58	0/0:0,60,220:20:20,0:73	0/0:0,33,200:11:11,0:46	0/0:0,60,219:20:20,0:73	0/0:0,72,222:24:24,0:85	0/0:0,66,220:22:22,0:79	0/0:0,57,220:19:19,0:70	0/0:0,42,188:14:14,0:55	./.:0,12,113:4:4,0:25
79	scaffold1509_cov113	11066	T	A	999	GT:PL:DP:AD:GQ	0/0:0,45,187:15:15,0:30	./.:97,12,0:4:0,4:20	1/1:159,27,0:9:0,9:35	0/1:158,0,122:21:8,13:99	0/0:0,36,180:12:12,0:21	0/1:68,0,77:6:3,3:68	./.:0,24,159:8:8,0:10	0/0:0,51,193:17:17,0:36	1/1:192,54,0:18:0,18:62	0/1:19,0,114:6:5,1:33	./.:0,33,178:11:11,0:18	1/1:129,15,0:5:0,5:23	1/1:222,69,0:23:0,23:77	1/1:208,39,0:13:0,13:47	1/1:214,48,0:16:0,16:56	1/1:219,54,0:18:0,18:62	1/1:217,51,0:17:0,17:59	1/1:212,45,0:15:0,15:53	1/1:221,66,0:22:0,22:74	1/1:213,48,0:16:0,16:56	1/1:221,66,0:22:0,22:74	1/1:183,27,0:9:0,9:35	1/1:212,45,0:15:0,15:53	1/1:188,27,0:9:0,9:35	1/1:201,39,0:13:0,13:47	1/1:214,45,0:15:0,15:53	1/1:163,21,0:7:0,7:29	1/1:221,63,0:21:0,21:71	1/1:142,15,0:5:0,5:23	1/1:195,30,0:10:0,10:38	1/1:222,69,0:23:0,23:77	1/1:191,30,0:10:0,10:38	1/1:208,39,0:13:0,13:47	1/1:180,24,0:8:0,8:32	1/1:212,45,0:15:0,15:53	1/1:219,60,0:20:0,20:68	1/1:199,33,0:11:0,11:41	1/1:220,60,0:20:0,20:68	1/1:223,72,0:24:0,24:80	1/1:221,63,0:21:0,21:71	1/1:219,57,0:19:0,19:65	1/1:186,42,0:14:0,14:50	./.:84,9,0:3:0,3:17
80	scaffold1612_cov114	2350	A	T	671	GT:PL:DP:AD:GQ	./.:0,3,60:1:1,0:14	0/0:0,81,251:27:27,0:92	./.:0,3,60:1:1,0:14	0/0:0,57,249:19:19,0:68	./.:0,3,60:1:1,0:14	0/0:0,111,201:37:37,0:99	0/0:0,87,250:29:29,0:98	0/1:161,0,161:42:21,21:99	0/0:0,45,243:15:15,0:56	0/0:0,30,227:10:10,0:41	0/0:0,75,198:25:25,0:86	0/0:0,60,250:20:20,0:71	./.:0,6,110:2:2,0:17	0/0:0,15,179:5:5,0:26	0/0:0,27,238:9:9,0:38	./.:0,3,60:1:1,0:14	0/0:0,45,214:15:15,0:56	0/0:0,60,255:20:20,0:71	0/0:0,24,227:8:8,0:35	0/0:0,18,202:6:6,0:29	0/0:0,69,222:23:23,0:80	0/0:0,45,212:15:15,0:56	./.:0,6,101:2:2,0:17	0/0:0,51,255:17:17,0:62	0/0:0,15,184:5:5,0:26	./.:0,6,101:2:2,0:17	0/0:0,72,255:24:24,0:83	./.:0,9,147:3:3,0:20	0/0:0,57,219:19:19,0:68	0/0:0,21,204:7:7,0:32	./.:0,3,60:1:1,0:14	0/0:0,108,255:36:36,0:99	./.:0,6,110:2:2,0:17	0/0:0,27,238:9:9,0:38	0/0:0,63,219:21:21,0:74	0/0:0,54,219:18:18,0:65	./.:0,3,60:1:1,0:14	0/0:0,81,255:27:27,0:92	0/0:0,33,249:11:11,0:44	0/0:0,39,255:13:13,0:50	0/0:0,232,255:77:77,0:99	0/0:0,160,255:53:53,0:99	0/0:0,138,204:46:46,0:99
81	scaffold1612_cov114	2379	T	G	999	GT:PL:DP:AD:GQ	./.:0,3,37:1:1,0:12	1/1:185,59,0:28:1,27:43	./.:0,3,25:1:1,0:12	0/0:0,60,189:20:20,0:69	./.:0,3,37:1:1,0:12	0/1:160,0,159:37:19,18:99	0/0:0,81,195:27:27,0:90	0/0:0,120,199:40:40,0:99	0/0:0,51,192:17:17,0:60	0/0:0,30,173:10:10,0:39	0/1:147,0,150:28:15,13:99	0/0:0,57,193:19:19,0:66	./.:0,6,101:2:2,0:15	0/0:0,15,137:5:5,0:24	0/0:0,27,189:9:9,0:36	./.:0,3,41:1:1,0:12	0/0:0,45,214:15:15,0:54	0/0:0,60,219:20:20,0:69	0/0:0,24,180:8:8,0:33	0/0:0,18,159:6:6,0:27	0/0:0,69,221:23:23,0:78	0/0:0,45,213:15:15,0:54	./.:0,6,71:2:2,0:15	0/0:0,51,217:17:17,0:60	0/0:0,15,142:5:5,0:24	./.:0,6,75:2:2,0:15	0/0:0,72,222:24:24,0:81	./.:0,9,134:3:3,0:18	0/0:0,54,217:18:18,0:63	0/0:0,21,168:7:7,0:30	./.:0,6,75:2:2,0:15	0/0:0,105,226:35:35,0:99	./.:0,6,75:2:2,0:15	0/1:158,0,14:9:1,8:29	0/0:0,63,220:21:21,0:72	0/0:0,51,218:17:17,0:60	./.:0,3,41:1:1,0:12	0/0:0,84,224:28:28,0:93	0/0:0,33,199:11:11,0:42	0/0:0,36,204:12:12,0:45	0/0:0,235,255:78:78,0:99	0/0:0,160,205:53:53,0:99	0/0:0,141,202:47:47,0:99
82	scaffold1786_cov110	2575	C	T	999	GT:PL:DP:AD:GQ	0/1:159,0,125:21:8,13:99	1/1:197,72,0:24:0,24:87	1/1:198,93,0:31:0,31:99	1/1:195,57,0:19:0,19:72	1/1:194,51,0:17:0,17:66	1/1:195,60,0:20:0,20:75	1/1:196,63,0:21:0,21:78	1/1:197,69,0:23:0,23:84	1/1:198,87,0:29:0,29:99	1/1:173,30,0:10:0,10:45	1/1:196,66,0:22:0,22:81	1/1:194,54,0:18:0,18:69	1/1:196,30,0:10:0,10:45	./.:41,3,0:1:0,1:18	./.:75,6,0:2:0,2:21	1/1:144,15,0:5:0,5:30	./.:59,6,0:2:0,2:21	1/1:144,15,0:5:0,5:30	1/1:222,72,0:24:0,24:87	1/1:171,21,0:7:0,7:36	./.:100,9,0:3:0,3:24	./.:75,6,0:2:0,2:21	1/1:171,21,0:7:0,7:36	1/1:215,48,0:16:0,16:63	1/1:212,45,0:15:0,15:60	1/1:206,36,0:12:0,12:51	1/1:181,24,0:8:0,8:39	1/1:216,48,0:16:0,16:63	1/1:159,18,0:6:0,6:33	1/1:170,21,0:7:0,7:36	1/1:221,60,0:20:0,20:75	1/1:200,33,0:11:0,11:48	./.:125,12,0:4:0,4:27	1/1:212,42,0:14:0,14:57	./.:75,6,0:2:0,2:21	1/1:189,27,0:9:0,9:42	1/1:218,60,0:20:0,20:75	1/1:214,45,0:15:0,15:60	1/1:189,30,0:10:0,10:45	1/1:155,18,0:6:0,6:33	1/1:208,39,0:13:0,13:54	1/1:197,81,0:27:0,27:96	1/1:187,39,0:13:0,13:54
83	scaffold1875_cov109	7859	C	T	999	GT:PL:DP:AD:GQ	0/0:0,27,170:9:9,0:20	0/0:0,45,191:15:15,0:38	0/0:0,51,193:17:17,0:44	0/0:0,42,189:14:14,0:35	0/0:0,39,187:13:13,0:32	./.:0,21,149:7:7,0:14	0/0:0,42,188:14:14,0:35	./.:0,21,154:7:7,0:14	./.:0,24,159:8:8,0:17	./.:0,21,144:7:7,0:14	./.:0,18,143:6:6,0:11	0/0:0,33,180:11:11,0:26	1/1:226,111,0:37:0,37:99	1/1:223,75,0:25:0,25:75	1/1:224,102,0:34:0,34:99	1/1:216,48,0:16:0,16:48	1/1:220,69,0:23:0,23:69	1/1:228,117,0:39:0,39:99	1/1:227,114,0:38:0,38:99	1/1:218,54,0:18:0,18:54	1/1:205,36,0:12:0,12:36	1/1:217,54,0:18:0,18:54	1/1:227,123,0:41:0,41:99	1/1:225,99,0:33:0,33:99	1/1:211,42,0:14:0,14:42	1/1:233,141,0:47:0,47:99	1/1:219,66,0:22:0,22:66	1/1:211,45,0:15:0,15:45	1/1:226,102,0:34:0,34:99	1/1:217,60,0:20:0,20:60	1/1:225,93,0:31:0,31:93	1/1:216,57,0:20:0,19:57	1/1:215,48,0:16:0,16:48	0/0:0,120,229:40:40,0:99	1/1:221,69,0:23:0,23:69	1/1:219,60,0:20:0,20:60	0/0:0,255,255:90:89,0:99	1/1:219,60,0:20:0,20:60	1/1:226,105,0:35:0,35:99	1/1:221,78,0:26:0,26:78	1/1:208,39,0:13:0,13:39	1/1:201,108,0:36:0,36:99	1/1:194,54,0:18:0,18:54
84	scaffold1875_cov109	7967	A	G	999	GT:PL:DP:AD:GQ	./.:0,27,170:9:9,0:19	./.:0,0,0:0:0,0:0	0/0:0,45,191:15:15,0:37	0/0:0,36,184:12:12,0:28	0/0:0,36,184:12:12,0:28	./.:0,0,0:0:0,0:0	0/0:0,30,173:10:10,0:22	./.:0,18,138:6:6,0:10	./.:0,21,154:7:7,0:13	./.:0,0,0:0:0,0:0	./.:0,18,143:6:6,0:10	./.:0,21,154:7:7,0:13	1/1:223,87,0:29:0,29:88	1/1:220,63,0:21:0,21:64	1/1:223,78,0:26:0,26:79	1/1:210,42,0:14:0,14:43	1/1:216,57,0:19:0,19:58	1/1:225,96,0:32:0,32:97	1/1:226,99,0:33:0,33:99	1/1:213,45,0:15:0,15:46	1/1:200,33,0:11:0,11:34	1/1:213,48,0:16:0,16:49	1/1:224,87,0:29:0,29:88	1/1:223,87,0:29:0,29:88	1/1:211,42,0:14:0,14:43	1/1:248,120,0:40:0,40:99	1/1:213,45,0:15:0,15:46	1/1:212,45,0:15:0,15:46	1/1:225,96,0:32:0,32:97	1/1:216,51,0:17:0,17:52	1/1:220,75,0:25:0,25:76	./.:125,15,0:5:0,5:17	1/1:211,45,0:15:0,15:46	0/0:0,78,219:26:26,0:70	1/1:219,57,0:19:0,19:58	1/1:214,45,0:15:0,15:46	0/0:0,250,254:83:83,0:99	1/1:220,60,0:20:0,20:61	1/1:224,90,0:30:0,30:91	1/1:218,57,0:19:0,19:58	1/1:197,33,0:11:0,11:34	1/1:200,105,0:35:0,35:99	1/1:195,57,0:19:0,19:58
85	scaffold1915_cov108	4048	G	A	999	GT:PL:DP:AD:GQ	0/0:0,24,162:8:8,0:33	0/0:0,18,143:6:6,0:27	0/0:0,15,129:5:5,0:24	./.:0,6,67:2:2,0:15	./.:0,12,113:4:4,0:21	0/0:0,60,196:20:20,0:69	0/0:0,24,162:8:8,0:33	0/0:0,72,197:24:24,0:81	0/0:0,15,129:5:5,0:24	./.:0,9,92:3:3,0:18	0/0:0,24,159:8:8,0:33	./.:0,3,37:1:1,0:12	0/0:0,45,208:15:15,0:54	0/1:145,0,163:18:10,8:99	0/1:77,0,174:26:21,5:67	0/0:0,72,216:24:24,0:81	0/0:0,66,215:22:22,0:75	0/1:150,0,184:31:20,11:99	0/0:0,39,202:13:13,0:48	0/0:0,30,190:10:10,0:39	0/0:0,111,221:37:37,0:99	0/1:144,0,112:12:5,7:99	0/0:0,75,216:25:25,0:84	0/0:0,90,218:30:30,0:99	0/0:0,99,219:33:33,0:99	0/0:0,208,255:69:69,0:99	0/0:0,18,149:6:6,0:27	0/0:0,102,220:34:34,0:99	0/0:0,39,203:13:13,0:48	0/0:0,21,167:7:7,0:30	0/0:0,75,215:25:25,0:84	0/0:0,63,214:21:21,0:72	0/1:159,0,184:33:20,13:99	0/0:0,15,140:5:5,0:24	0/1:171,0,33:14:2,12:48	0/0:0,38,189:26:25,1:47	0/0:0,18,155:6:6,0:27	0/1:165,0,152:20:9,11:99	0/0:0,27,180:9:9,0:36	0/0:0,105,220:35:35,0:99	0/0:0,105,220:35:35,0:99	0/0:0,129,203:43:43,0:99	0/0:0,54,194:18:18,0:63
86	scaffold1915_cov108	4049	C	T	617	GT:PL:DP:AD:GQ	0/0:0,24,162:8:8,0:38	0/0:0,18,143:6:6,0:32	0/0:0,15,129:5:5,0:29	./.:0,6,67:2:2,0:20	./.:0,12,113:4:4,0:26	0/0:0,60,196:20:20,0:74	0/0:0,24,162:8:8,0:38	0/0:0,72,197:24:24,0:86	0/0:0,15,129:5:5,0:29	./.:0,9,92:3:3,0:23	0/0:0,24,162:8:8,0:38	./.:0,3,37:1:1,0:17	0/0:0,45,207:15:15,0:59	0/0:0,54,213:18:18,0:68	0/0:0,81,216:27:27,0:95	0/0:0,66,213:23:22,0:80	0/0:0,66,215:22:22,0:80	0/0:0,93,219:31:31,0:99	0/0:0,39,203:13:13,0:53	0/0:0,33,190:11:11,0:47	0/0:0,108,220:37:36,0:99	0/0:0,36,200:12:12,0:50	0/0:0,72,216:24:24,0:86	0/0:0,90,218:30:30,0:99	0/0:0,99,219:33:33,0:99	0/0:0,208,255:69:69,0:99	0/0:0,15,131:5:5,0:29	0/0:0,102,220:34:34,0:99	0/0:0,39,202:13:13,0:53	0/0:0,21,166:7:7,0:35	0/0:0,75,215:25:25,0:89	0/0:0,63,215:21:21,0:77	0/0:0,99,220:33:33,0:99	0/0:0,15,140:5:5,0:29	0/0:0,42,206:14:14,0:56	0/0:0,81,216:27:27,0:95	0/0:0,18,155:6:6,0:32	0/0:0,60,214:20:20,0:74	0/0:0,27,183:9:9,0:41	0/0:0,105,220:35:35,0:99	0/0:0,108,221:36:36,0:99	0/0:0,126,203:42:42,0:99	0/1:131,0,148:18:10,8:99
87	scaffold1915_cov108	4079	T	C	754	GT:PL:DP:AD:GQ	0/0:0,21,152:7:7,0:32	0/0:0,18,143:6:6,0:29	0/0:0,15,132:5:5,0:26	./.:0,6,67:2:2,0:17	./.:0,12,116:4:4,0:23	0/0:0,60,199:20:20,0:71	0/0:0,24,165:8:8,0:35	0/0:0,72,200:24:24,0:83	0/0:0,15,129:5:5,0:26	./.:0,9,95:3:3,0:20	0/0:0,24,165:8:8,0:35	./.:0,3,37:1:1,0:14	0/0:0,45,207:15:15,0:56	0/0:0,54,211:18:18,0:65	0/0:0,44,190:28:27,1:55	0/0:0,72,216:24:24,0:83	0/0:0,66,214:22:22,0:77	0/0:0,53,192:31:30,1:64	0/0:0,39,203:13:13,0:50	0/0:0,33,193:11:11,0:44	0/0:0,111,221:37:37,0:99	0/0:0,36,200:12:12,0:47	0/0:0,75,217:25:25,0:86	0/0:0,50,191:30:29,1:61	0/0:0,99,219:33:33,0:99	0/0:0,205,255:68:68,0:99	0/0:0,18,150:6:6,0:29	0/0:0,102,220:34:34,0:99	0/0:0,39,203:13:13,0:50	0/0:0,21,167:7:7,0:32	0/1:128,0,182:25:17,8:99	0/0:0,63,214:21:21,0:74	0/0:0,99,219:33:33,0:99	0/0:0,15,134:5:5,0:26	0/0:0,45,243:15:15,0:56	0/0:0,81,217:27:27,0:92	0/0:0,18,151:6:6,0:29	0/0:0,60,214:20:20,0:71	0/0:0,27,182:9:9,0:38	0/0:0,105,220:35:35,0:99	0/0:0,108,220:36:36,0:99	0/0:0,129,203:43:43,0:99	0/0:0,75,197:25:25,0:86
88	scaffold1915_cov108	4083	A	G	999	GT:PL:DP:AD:GQ	0/0:0,21,152:7:7,0:29	0/0:0,18,143:6:6,0:26	0/0:0,15,132:5:5,0:23	./.:0,6,67:2:2,0:14	./.:0,12,116:4:4,0:20	0/0:0,57,195:19:19,0:65	0/0:0,24,162:8:8,0:32	0/0:0,69,200:23:23,0:77	0/0:0,15,129:5:5,0:23	./.:0,9,95:3:3,0:17	0/0:0,24,165:8:8,0:32	./.:0,3,25:1:1,0:11	0/0:0,45,208:15:15,0:53	0/0:0,54,212:18:18,0:62	0/0:0,84,217:28:28,0:92	0/1:132,0,181:24:16,8:99	0/0:0,26,186:22:21,1:34	0/0:0,93,219:31:31,0:99	0/0:0,39,203:13:13,0:47	0/0:0,33,195:11:11,0:41	0/0:0,111,220:37:37,0:99	0/0:0,36,200:12:12,0:44	0/0:0,75,216:25:25,0:83	0/0:0,90,219:30:30,0:98	0/0:0,99,219:33:33,0:99	0/0:0,208,255:69:69,0:99	0/0:0,18,152:6:6,0:26	0/0:0,102,220:34:34,0:99	0/0:0,39,202:13:13,0:47	0/0:0,21,167:7:7,0:29	0/0:0,69,213:23:23,0:77	0/0:0,60,214:20:20,0:68	0/0:0,99,219:33:33,0:99	0/0:0,15,140:5:5,0:23	0/0:0,45,243:15:15,0:53	0/0:0,81,217:27:27,0:89	0/0:0,18,155:6:6,0:26	0/0:0,57,213:19:19,0:65	0/0:0,27,180:9:9,0:35	0/0:0,105,220:35:35,0:99	0/0:0,108,220:36:36,0:99	0/1:85,0,149:42:33,9:76	0/1:116,0,163:25:17,8:99
89	scaffold1915_cov108	4096	A	C	878	GT:PL:DP:AD:GQ	0/0:0,21,155:7:7,0:32	0/0:0,24,211:8:8,0:35	0/0:0,15,129:5:5,0:26	0/0:0,24,208:8:8,0:35	./.:0,12,118:4:4,0:24	0/0:0,75,255:25:25,0:86	0/0:0,27,203:9:9,0:38	0/0:0,87,255:29:29,0:98	0/0:0,15,132:5:5,0:26	./.:0,9,98:3:3,0:21	0/0:0,21,156:7:7,0:32	0/0:0,24,187:8:8,0:35	0/0:0,45,208:15:15,0:56	0/0:0,54,212:18:18,0:65	0/0:0,84,209:28:28,0:95	0/0:0,72,216:24:24,0:83	0/0:0,66,214:22:22,0:77	0/0:0,93,219:31:31,0:99	0/0:0,39,203:13:13,0:50	0/0:0,30,190:10:10,0:41	0/0:0,111,252:37:37,0:99	0/0:0,48,255:16:16,0:59	0/1:55,0,173:25:21,4:43	0/0:0,90,212:30:30,0:99	0/0:0,108,255:36:36,0:99	0/1:149,0,210:67:45,22:99	./.:25,0,99:5:4,1:13	0/1:142,0,183:34:23,11:99	0/1:36,0,169:13:11,2:24	0/0:0,21,167:7:7,0:32	0/0:0,75,216:25:25,0:86	0/1:141,0,173:20:12,8:99	0/0:0,99,219:33:33,0:99	0/0:0,15,140:5:5,0:26	0/0:0,45,243:15:15,0:56	0/0:0,78,217:26:26,0:89	0/0:0,18,153:6:6,0:29	0/0:0,57,214:19:19,0:68	./.:13,0,154:9:8,1:3	0/0:0,105,220:35:35,0:99	0/0:0,108,221:36:36,0:99	0/0:0,129,203:43:43,0:99	0/0:0,84,255:28:28,0:95
90	scaffold1915_cov108	4128	G	T	999	GT:PL:DP:AD:GQ	0/0:0,63,255:21:21,0:66	0/0:0,232,255:77:77,0:99	0/0:0,178,255:59:59,0:99	0/0:0,208,255:69:69,0:99	0/0:0,69,255:23:23,0:72	0/0:0,190,255:63:63,0:99	0/0:0,84,255:28:28,0:87	0/0:0,154,255:51:51,0:99	0/0:0,38,255:25:24,1:41	0/0:0,135,255:45:45,0:99	0/0:0,132,255:44:44,0:99	0/0:0,48,222:16:16,0:51	./.:1,0,164:13:12,1:4	0/1:155,0,151:18:9,9:99	0/1:112,0,176:27:19,7:99	0/1:168,0,168:24:12,12:99	0/0:0,23,184:21:20,1:26	0/1:212,0,168:32:14,18:99	1/1:196,36,0:12:0,12:26	0/1:194,0,44:12:2,10:53	0/1:64,0,220:38:32,6:60	0/1:79,0,255:17:13,4:75	0/1:130,0,176:25:17,8:99	0/1:103,0,178:30:23,7:99	0/1:119,0,255:35:26,9:99	0/1:186,0,215:70:26,44:99	0/0:0,18,148:6:6,0:21	0/1:105,0,213:35:27,8:99	0/1:176,0,126:14:6,8:99	0/1:103,0,117:8:4,4:99	0/0:0,72,212:24:24,0:75	0/1:164,0,152:20:9,11:99	0/0:0,59,192:33:32,1:62	0/0:0,18,177:6:6,0:21	0/1:36,0,173:15:13,2:32	0/1:121,0,179:27:19,8:99	0/0:0,36,255:12:12,0:39	0/1:124,0,171:20:13,7:99	0/1:140,0,41:9:2,7:50	0/1:174,0,184:36:24,12:99	0/1:96,0,175:35:27,8:92	0/1:103,0,167:33:24,9:99	0/1:125,0,211:21:13,8:99
91	scaffold1932_cov120	11548	C	T	826	GT:PL:DP:AD:GQ	0/0:0,90,197:30:30,0:99	0/0:0,96,198:32:32,0:99	0/0:0,144,204:48:48,0:99	0/0:0,84,196:29:28,0:95	0/0:0,132,203:44:44,0:99	0/0:0,42,188:14:14,0:53	0/0:0,48,192:16:16,0:59	0/0:0,102,198:34:34,0:99	0/0:0,114,201:38:38,0:99	0/0:0,24,159:8:8,0:35	0/0:0,48,190:16:16,0:59	0/0:0,51,193:17:17,0:62	0/0:0,24,177:8:8,0:35	0/0:0,30,180:10:10,0:41	0/0:0,33,195:11:11,0:44	0/0:0,24,177:8:8,0:35	./.:0,12,125:4:4,0:24	0/0:0,27,177:9:9,0:38	./.:0,12,111:4:4,0:24	0/0:0,27,187:9:9,0:38	0/0:0,21,166:7:7,0:32	./.:0,6,67:2:2,0:18	0/0:0,45,212:15:15,0:56	./.:0,12,123:4:4,0:24	0/0:0,15,122:5:5,0:26	0/0:0,87,223:29:29,0:98	0/0:0,17,188:18:17,1:28	./.:0,12,123:4:4,0:24	0/0:0,21,170:7:7,0:32	0/0:0,30,195:10:10,0:41	0/0:0,36,200:12:12,0:47	./.:0,12,120:4:4,0:24	./.:0,0,0:0:0,0:0	./.:0,6,59:2:2,0:18	0/0:0,39,203:13:13,0:50	0/0:0,39,205:13:13,0:50	./.:0,9,100:3:3,0:21	0/0:0,42,208:14:14,0:53	0/0:0,15,137:5:5,0:26	0/0:0,27,183:9:9,0:38	0/0:0,24,175:8:8,0:35	0/0:0,75,197:25:25,0:86	0/1:154,0,166:42:24,18:99
92	scaffold1932_cov120	11551	T	C	847	GT:PL:DP:AD:GQ	0/0:0,87,199:29:29,0:97	0/0:0,93,198:31:31,0:99	0/0:0,132,202:44:44,0:99	0/0:0,96,199:32:32,0:99	0/0:0,129,202:43:43,0:99	0/0:0,39,187:13:13,0:49	0/0:0,54,193:18:18,0:64	0/0:0,105,199:35:35,0:99	0/0:0,102,199:34:34,0:99	0/0:0,24,162:8:8,0:34	0/0:0,51,193:17:17,0:61	0/0:0,45,190:15:15,0:55	0/0:0,24,172:8:8,0:34	0/0:0,27,180:9:9,0:37	0/0:0,36,202:12:12,0:46	0/1:106,0,106:8:4,4:95	./.:29,0,92:4:3,1:18	0/0:0,27,185:9:9,0:37	./.:0,12,114:4:4,0:22	0/1:140,0,76:9:3,6:92	0/0:0,21,171:7:7,0:31	./.:93,9,0:3:0,3:8	0/0:0,45,209:15:15,0:55	./.:0,12,114:4:4,0:22	0/0:0,15,131:5:5,0:25	0/0:0,84,224:28:28,0:94	0/0:0,51,215:17:17,0:61	./.:0,12,111:4:4,0:22	0/1:55,0,127:7:5,2:44	0/0:0,30,191:10:10,0:40	0/0:0,36,203:12:12,0:46	./.:0,12,120:4:4,0:22	./.:0,3,22:1:1,0:13	./.:0,6,67:2:2,0:16	0/0:0,39,203:13:13,0:49	0/1:61,0,171:13:10,3:50	./.:0,9,102:3:3,0:19	0/0:0,42,211:14:14,0:52	0/0:0,15,132:5:5,0:25	0/0:0,27,185:9:9,0:37	0/0:0,24,178:8:8,0:34	0/0:0,75,198:25:25,0:85	0/0:0,123,202:41:41,0:99
93	scaffold1932_cov120	11559	T	A	999	GT:PL:DP:AD:GQ	0/1:143,0,163:30:18,12:99	1/1:198,93,0:31:0,31:99	1/1:205,141,0:47:0,47:99	1/1:199,93,0:31:0,31:99	0/1:152,0,166:43:25,18:99	1/1:190,45,0:15:0,15:58	0/1:117,0,157:19:12,7:99	1/1:200,105,0:35:0,35:99	0/1:164,0,159:38:18,20:99	1/1:162,24,0:8:0,8:37	1/1:194,51,0:17:0,17:64	1/1:194,51,0:17:0,17:64	1/1:181,24,0:8:0,8:37	1/1:196,30,0:10:0,10:43	1/1:197,38,5:12:0,11:46	1/1:181,24,0:8:0,8:37	./.:125,12,0:4:0,4:25	1/1:188,27,0:9:0,9:40	./.:125,12,0:4:0,4:25	1/1:189,27,0:9:0,9:40	1/1:164,21,0:7:0,7:34	./.:96,9,0:3:0,3:22	1/1:215,48,0:16:0,16:61	./.:125,12,0:4:0,4:25	1/1:131,15,0:5:0,5:28	1/1:225,90,0:30:0,30:99	1/1:216,54,0:18:0,18:67	./.:123,12,0:4:0,4:25	1/1:171,21,0:7:0,7:34	1/1:189,30,0:10:0,10:43	1/1:205,36,0:12:0,12:49	./.:123,12,0:4:0,4:25	./.:32,3,0:1:0,1:16	./.:67,6,0:2:0,2:19	1/1:206,39,0:13:0,13:52	1/1:207,39,0:13:0,13:52	./.:102,9,0:3:0,3:22	1/1:211,42,0:14:0,14:55	1/1:142,15,0:5:0,5:28	1/1:189,27,0:9:0,9:40	1/1:180,24,0:8:0,8:37	1/1:198,78,0:26:0,26:91	1/1:203,129,0:43:0,43:99
94	scaffold1932_cov120	11575	C	T	999	GT:PL:DP:AD:GQ	0/0:0,87,198:29:29,0:96	0/0:0,90,199:30:30,0:99	1/1:204,138,0:46:0,46:99	0/0:0,87,198:29:29,0:96	0/1:148,0,166:43:26,17:99	0/1:114,0,138:14:8,6:99	0/0:0,57,195:19:19,0:66	0/0:0,99,199:33:33,0:99	0/0:0,111,201:37:37,0:99	0/0:0,24,162:8:8,0:33	0/0:0,51,190:17:17,0:60	0/0:0,51,193:17:17,0:60	0/0:0,24,181:8:8,0:33	0/0:0,27,184:9:9,0:36	0/0:0,33,200:11:11,0:42	0/0:0,24,181:8:8,0:33	./.:0,12,125:4:4,0:21	0/0:0,27,186:9:9,0:36	./.:0,12,123:4:4,0:21	0/0:0,27,189:9:9,0:36	0/1:108,0,81:7:3,4:94	./.:0,9,93:3:3,0:18	0/0:0,45,213:15:15,0:54	./.:0,12,125:4:4,0:21	0/0:0,15,144:5:5,0:24	0/0:0,90,225:30:30,0:99	0/1:130,0,171:18:11,7:99	./.:0,12,125:4:4,0:21	0/0:0,21,170:7:7,0:30	0/0:0,30,193:10:10,0:39	0/0:0,36,206:12:12,0:45	./.:0,12,123:4:4,0:21	./.:0,3,32:1:1,0:12	./.:0,3,41:1:1,0:12	0/0:0,39,207:13:13,0:48	0/0:0,39,209:13:13,0:48	./.:0,9,102:3:3,0:18	0/0:0,42,211:14:14,0:51	0/0:0,15,142:5:5,0:24	0/0:0,27,186:9:9,0:36	0/0:0,21,171:7:7,0:30	0/0:0,75,196:25:25,0:84	0/0:0,126,203:42:42,0:99
95	scaffold1932_cov120	11654	T	C	999	GT:PL:DP:AD:GQ	0/0:0,90,199:30:30,0:98	0/1:163,0,150:32:14,18:99	0/0:0,144,206:48:48,0:99	0/1:156,0,161:32:17,15:99	0/0:0,132,204:44:44,0:99	0/0:0,45,190:15:15,0:53	0/0:0,57,194:19:19,0:65	0/1:121,0,162:35:24,11:99	0/0:0,114,200:38:38,0:99	0/0:0,24,162:8:8,0:32	0/0:0,51,194:17:17,0:59	0/0:0,51,194:17:17,0:59	0/0:0,24,178:8:8,0:32	0/0:0,30,194:10:10,0:38	0/0:0,39,205:13:13,0:47	0/0:0,24,165:8:8,0:32	./.:0,12,119:4:4,0:20	0/0:0,27,187:9:9,0:35	./.:0,9,102:3:3,0:17	0/0:0,27,164:9:9,0:35	0/1:108,0,84:7:3,4:95	./.:0,9,72:3:3,0:17	0/0:0,48,215:16:16,0:56	./.:0,12,125:4:4,0:20	./.:0,12,123:4:4,0:20	0/0:0,90,225:30:30,0:98	0/1:137,0,169:18:11,7:99	./.:0,12,123:4:4,0:20	0/0:0,21,163:7:7,0:29	0/0:0,30,191:10:10,0:38	0/0:0,36,204:12:12,0:44	./.:0,12,120:4:4,0:20	./.:0,3,41:1:1,0:11	./.:0,6,67:2:2,0:14	0/0:0,39,191:13:13,0:47	0/0:0,39,202:13:13,0:47	./.:0,9,96:3:3,0:17	0/0:0,42,212:14:14,0:50	0/0:0,15,144:5:5,0:23	0/0:0,27,189:9:9,0:35	0/0:0,24,176:8:8,0:32	0/0:0,78,198:26:26,0:86	0/0:0,129,203:43:43,0:99
96	scaffold2010_cov122	36261	T	C	999	GT:PL:DP:AD:GQ	0/0:0,42,188:14:14,0:52	0/0:0,30,166:10:10,0:40	./.:0,0,0:0:0,0:0	0/0:0,15,129:5:5,0:25	0/0:0,42,189:14:14,0:52	./.:0,12,106:4:4,0:22	./.:0,0,0:0:0,0:0	0/0:0,21,149:7:7,0:31	./.:0,0,0:0:0,0:0	./.:0,12,113:4:4,0:22	./.:0,0,0:0:0,0:0	0/0:0,15,129:5:5,0:25	0/0:0,36,203:12:12,0:46	0/0:0,15,144:5:5,0:25	0/0:0,51,216:17:17,0:61	0/0:0,54,218:18:18,0:64	0/1:147,0,132:13:6,7:99	0/0:0,24,180:8:8,0:34	0/0:0,30,192:10:10,0:40	0/0:0,36,206:12:12,0:46	0/0:0,42,208:14:14,0:52	1/1:219,57,0:19:0,19:40	0/0:0,15,137:5:5,0:25	./.:0,7,182:16:15,1:17	0/0:0,66,222:22:22,0:76	0/0:0,72,223:24:24,0:82	0/1:176,0,120:17:6,11:99	0/0:0,30,196:10:10,0:40	0/0:0,42,210:14:14,0:52	0/0:0,48,213:16:16,0:58	0/1:144,0,187:26:17,9:99	0/0:0,36,206:12:12,0:46	0/0:0,21,171:7:7,0:31	0/0:0,42,212:14:14,0:52	0/0:0,48,216:16:16,0:58	0/0:0,14,189:17:16,1:24	0/0:0,30,196:10:10,0:40	0/0:0,72,223:24:24,0:82	0/0:0,51,217:17:17,0:61	0/0:0,48,216:16:16,0:58	0/0:0,75,223:25:25,0:85	0/0:0,45,190:15:15,0:55	0/0:0,36,182:12:12,0:46
97	scaffold2010_cov122	36269	C	T	588	GT:PL:DP:AD:GQ	0/0:0,48,192:16:16,0:61	0/0:0,33,180:11:11,0:46	./.:0,0,0:0:0,0:0	0/0:0,15,129:5:5,0:28	0/0:0,48,192:16:16,0:61	./.:0,12,113:4:4,0:25	./.:0,0,0:0:0,0:0	0/0:0,21,154:7:7,0:34	./.:0,0,0:0:0,0:0	./.:0,12,113:4:4,0:25	./.:0,0,0:0:0,0:0	0/0:0,15,129:5:5,0:28	0/0:0,36,206:12:12,0:49	0/0:0,15,144:5:5,0:28	0/0:0,54,219:18:18,0:67	0/0:0,54,219:18:18,0:67	0/0:0,39,209:13:13,0:52	0/0:0,24,181:8:8,0:37	0/0:0,30,192:10:10,0:43	0/0:0,36,206:12:12,0:49	0/0:0,42,211:14:14,0:55	0/0:0,57,220:19:19,0:70	0/0:0,15,139:5:5,0:28	0/0:0,48,216:16:16,0:61	0/0:0,66,222:22:22,0:79	0/0:0,75,223:25:25,0:88	0/1:122,0,173:17:11,6:99	0/0:0,33,200:11:11,0:46	0/0:0,42,212:14:14,0:55	0/0:0,51,217:17:17,0:64	0/0:0,78,223:26:26,0:91	0/0:0,36,205:12:12,0:49	0/0:0,24,178:8:8,0:37	0/0:0,42,212:14:14,0:55	0/0:0,48,215:16:16,0:61	0/1:161,0,152:17:8,9:99	0/0:0,30,196:10:10,0:43	0/0:0,72,223:24:24,0:85	0/0:0,51,218:17:17,0:64	0/0:0,48,216:16:16,0:61	0/0:0,75,223:25:25,0:88	0/0:0,48,191:16:16,0:61	0/0:0,39,185:13:13,0:52
98	scaffold2030_cov172	837	G	A	320	GT:PL:DP:AD:GQ	0/0:0,27,170:9:9,0:40	./.:0,12,152:4:4,0:25	./.:0,0,0:0:0,0:0	./.:0,12,145:4:4,0:25	0/0:0,27,201:9:9,0:40	0/0:0,45,226:15:15,0:58	./.:0,9,115:3:3,0:22	0/0:0,30,184:10:10,0:43	0/0:0,18,143:6:6,0:31	./.:0,0,0:0:0,0:0	./.:0,3,48:1:1,0:16	0/0:0,15,115:5:5,0:28	0/0:0,81,255:27:27,0:94	0/0:0,48,201:25:24,1:61	0/0:0,63,255:21:21,0:76	0/0:0,36,255:12:12,0:49	0/0:0,72,255:24:24,0:85	0/0:0,57,255:19:19,0:70	0/0:0,42,255:14:14,0:55	0/0:0,42,255:14:14,0:55	0/0:0,190,255:63:63,0:99	0/0:0,78,255:26:26,0:91	0/0:0,24,255:8:8,0:37	0/0:0,96,255:32:32,0:99	0/0:0,87,255:29:29,0:99	0/0:0,129,255:43:43,0:99	0/0:0,36,255:12:12,0:49	0/0:0,102,255:34:34,0:99	0/0:0,42,255:14:14,0:55	0/0:0,54,255:18:18,0:67	0/0:0,81,255:27:27,0:94	0/0:0,96,255:32:32,0:99	0/0:0,11,248:11:10,1:24	0/0:0,36,206:12:12,0:49	0/0:0,15,172:5:5,0:28	0/0:0,93,255:31:31,0:99	0/0:0,33,255:11:11,0:46	0/0:0,27,255:9:9,0:40	0/0:0,66,255:22:22,0:79	0/0:0,32,255:18:17,1:45	0/0:0,81,255:27:27,0:94	0/1:104,0,140:11:6,5:90	./.:0,9,135:3:3,0:22
99	scaffold2047_cov89	1236	T	C	999	GT:PL:DP:AD:GQ	0/0:0,30,173:10:10,0:29	0/1:156,0,105:18:6,12:99	0/0:0,72,195:24:24,0:71	./.:0,9,92:3:3,0:8	./.:138,18,0:6:0,6:12	0/0:0,75,197:25:25,0:74	0/0:0,33,178:11:11,0:32	0/1:45,0,120:8:6,2:45	./.:0,12,113:4:4,0:11	./.:0,0,0:0:0,0:0	0/1:72,0,157:24:19,5:72	./.:0,9,92:3:3,0:8	0/1:154,0,140:15:7,8:99	./.:159,18,0:6:0,6:12	1/1:220,60,0:20:0,20:54	0/1:113,0,158:13:8,5:99	0/0:0,42,208:14:14,0:41	0/1:189,0,158:30:12,18:99	1/1:211,45,0:15:0,15:39	0/1:188,0,148:29:10,19:99	0/1:169,0,189:38:22,16:99	1/1:207,42,0:14:0,14:36	0/1:135,0,184:28:19,9:99	0/1:149,0,183:23:14,9:99	./.:0,0,0:0:0,0:0	./.:0,12,125:4:4,0:11	0/0:0,33,195:11:11,0:32	1/1:228,117,0:39:0,39:99	1/1:217,57,0:19:0,19:51	0/0:0,87,220:29:29,0:86	0/0:0,24,181:8:8,0:23	0/1:57,0,171:32:27,5:57	0/0:0,57,218:19:19,0:56	0/1:75,0,172:35:29,6:75	0/1:186,0,156:26:10,16:99	0/1:185,0,187:43:22,21:99	0/0:0,42,210:14:14,0:41	0/0:0,66,218:22:22,0:65	0/1:191,0,168:40:16,24:99	0/0:0,63,219:21:21,0:62	0/1:124,0,174:68:51,17:99	0/1:58,0,133:10:7,3:58	0/1:126,0,117:15:7,7:99
100	scaffold2047_cov89	1308	T	G	999	GT:PL:DP:AD:GQ	0/0:0,33,178:11:11,0:39	0/1:155,0,117:19:7,12:99	0/0:0,66,196:22:22,0:72	./.:0,9,92:3:3,0:15	./.:138,18,0:6:0,6:6	0/0:0,75,196:25:25,0:81	0/0:0,36,180:12:12,0:42	0/0:0,24,159:8:8,0:30	./.:0,12,113:4:4,0:18	./.:0,0,0:0:0,0:0	0/1:94,0,162:27:20,7:87	./.:0,9,92:3:3,0:15	0/0:0,45,214:15:15,0:51	0/0:0,18,155:6:6,0:24	0/0:0,60,219:20:20,0:66	0/0:0,39,209:13:13,0:45	0/0:0,45,213:15:15,0:51	0/0:0,87,224:29:29,0:93	0/0:0,45,213:15:15,0:51	0/0:0,87,225:29:29,0:93	0/0:0,117,228:39:39,0:99	0/0:0,45,213:15:15,0:51	0/0:0,87,222:29:29,0:93	0/1:151,0,184:23:14,9:99	./.:0,0,0:0:0,0:0	./.:0,12,125:4:4,0:18	0/0:0,33,201:11:11,0:39	0/0:0,111,228:37:37,0:99	0/0:0,60,220:20:20,0:66	0/0:0,87,222:29:29,0:93	0/0:0,27,188:9:9,0:33	0/1:81,0,178:32:26,6:74	0/0:0,60,220:20:20,0:66	0/0:0,108,226:36:36,0:99	0/0:0,84,224:28:28,0:90	0/0:0,129,231:43:43,0:99	0/0:0,42,211:14:14,0:48	0/0:0,66,221:22:22,0:72	0/0:0,123,229:41:41,0:99	0/0:0,63,221:21:21,0:69	0/1:125,0,174:68:51,17:99	0/0:0,30,173:10:10,0:36	./.:0,8,158:15:14,1:14
101	scaffold2053_cov131	13251	A	G	999	GT:PL:DP:AD:GQ	0/0:0,120,202:40:40,0:99	0/0:0,169,248:56:56,0:99	0/0:0,166,208:55:55,0:99	0/0:0,166,209:55:55,0:99	0/0:0,193,255:64:64,0:99	0/0:0,105,252:35:35,0:98	0/0:0,169,209:56:56,0:99	0/0:0,223,255:74:74,0:99	0/0:0,99,200:33:33,0:92	0/0:0,93,199:31:31,0:86	0/0:0,69,251:23:23,0:62	0/0:0,93,199:31:31,0:86	1/1:255,106,0:46:1,45:99	1/1:255,172,0:57:0,57:99	1/1:255,135,0:45:0,45:99	1/1:223,78,0:26:0,26:78	1/1:203,36,0:12:0,12:36	1/1:255,111,0:37:0,37:99	1/1:226,99,0:33:0,33:99	1/1:255,148,0:49:0,49:99	1/1:226,102,0:34:0,34:99	1/1:255,99,0:33:0,33:99	1/1:255,238,0:79:0,79:99	1/1:225,96,0:32:0,32:96	1/1:255,123,0:41:0,41:99	1/1:255,99,0:33:0,33:99	1/1:255,160,0:53:0,53:99	1/1:255,66,0:22:0,22:66	1/1:255,135,0:45:0,45:99	1/1:255,208,0:69:0,69:99	1/1:235,160,0:53:0,53:99	1/1:255,135,0:45:0,45:99	1/1:255,117,0:39:0,39:99	0/0:0,72,221:24:24,0:65	1/1:255,138,0:46:0,46:99	1/1:255,75,0:25:0,25:75	0/0:0,114,225:38:38,0:99	1/1:231,135,0:45:0,45:99	1/1:255,169,0:56:0,56:99	1/1:255,99,0:33:0,33:99	1/1:255,141,0:47:0,47:99	1/1:255,148,0:49:0,49:99	1/1:255,208,0:69:0,69:99
102	scaffold2053_cov131	13258	C	T	999	GT:PL:DP:AD:GQ	0/0:0,120,201:40:40,0:99	0/0:0,169,255:56:56,0:99	0/0:0,172,209:57:57,0:99	0/0:0,163,207:54:54,0:99	0/0:0,199,255:66:66,0:99	0/0:0,99,238:33:33,0:99	0/0:0,175,210:58:58,0:99	0/0:0,220,255:73:73,0:99	0/0:0,102,199:34:34,0:99	0/0:0,90,197:30:30,0:93	0/0:0,63,249:21:21,0:66	0/0:0,93,198:31:31,0:96	0/0:0,138,255:46:46,0:99	0/0:0,175,255:58:58,0:99	0/0:0,132,255:44:44,0:99	0/0:0,78,223:26:26,0:81	0/0:0,36,203:12:12,0:39	0/0:0,105,255:35:35,0:99	0/0:0,99,226:33:33,0:99	0/0:0,154,255:51:51,0:99	0/0:0,105,255:35:35,0:99	0/0:0,102,255:34:34,0:99	0/0:0,241,255:80:80,0:99	0/0:0,99,225:33:33,0:99	0/0:0,117,255:39:39,0:99	0/0:0,96,255:32:32,0:99	0/0:0,163,255:54:54,0:99	0/0:0,66,255:22:22,0:69	0/0:0,138,255:46:46,0:99	0/0:0,196,255:65:65,0:99	0/0:0,160,236:53:53,0:99	0/0:0,132,255:44:44,0:99	0/0:0,117,255:39:39,0:99	0/0:0,75,222:25:25,0:78	0/0:0,138,255:46:46,0:99	0/0:0,75,255:25:25,0:78	0/0:0,120,227:40:40,0:99	0/0:0,129,228:44:43,0:99	0/0:0,172,255:57:57,0:99	0/0:0,102,255:34:34,0:99	0/0:0,138,255:46:46,0:99	1/1:255,157,0:52:0,52:99	1/1:255,208,0:69:0,69:99
103	scaffold2053_cov131	13272	G	A	999	GT:PL:DP:AD:GQ	0/0:0,120,202:40:40,0:99	0/0:0,172,209:57:57,0:99	0/0:0,172,210:57:57,0:99	0/0:0,166,209:55:55,0:99	0/0:0,199,216:66:66,0:99	0/0:0,105,200:35:35,0:99	0/0:0,172,210:57:57,0:99	0/0:0,223,222:74:74,0:99	0/0:0,102,198:34:34,0:99	0/0:0,90,198:30:30,0:93	0/0:0,72,197:24:24,0:75	0/0:0,96,199:32:32,0:99	0/0:0,132,230:44:44,0:99	0/0:0,172,240:57:57,0:99	0/0:0,135,231:45:45,0:99	0/0:0,75,223:25:25,0:78	0/0:0,36,203:12:12,0:39	0/0:0,108,226:36:36,0:99	0/0:0,102,225:34:34,0:99	0/0:0,148,233:49:49,0:99	0/0:0,102,226:34:34,0:99	0/0:0,99,224:33:33,0:99	0/0:0,238,255:79:79,0:99	0/0:0,96,223:32:32,0:99	0/0:0,120,229:40:40,0:99	0/0:0,99,225:33:33,0:99	0/0:0,163,237:54:54,0:99	0/0:0,69,221:23:23,0:72	0/0:0,141,232:48:47,0:99	0/0:0,211,248:70:70,0:99	0/0:0,163,237:54:54,0:99	0/0:0,129,230:43:43,0:99	0/0:0,114,227:38:38,0:99	0/0:0,72,221:24:24,0:75	0/0:0,138,232:46:46,0:99	0/0:0,75,222:25:25,0:78	0/0:0,123,227:41:41,0:99	0/0:0,135,231:45:45,0:99	0/0:0,172,239:57:57,0:99	0/0:0,102,224:34:34,0:99	0/0:0,135,231:45:45,0:99	1/1:205,148,0:49:0,49:99	1/1:215,199,0:66:0,66:99
104	scaffold2053_cov131	13281	C	T	999	GT:PL:DP:AD:GQ	0/0:0,120,201:40:40,0:99	0/0:0,175,211:58:58,0:99	0/0:0,163,208:55:54,0:99	0/0:0,129,188:55:54,1:99	0/0:0,199,217:66:66,0:99	0/0:0,105,200:35:35,0:99	0/0:0,175,210:58:58,0:99	0/0:0,223,222:74:74,0:99	0/0:0,99,199:33:33,0:96	0/0:0,93,199:31:31,0:90	0/0:0,72,197:24:24,0:69	0/0:0,96,199:32:32,0:93	1/1:231,135,0:45:0,45:99	1/1:240,172,0:57:0,57:99	0/0:0,135,231:45:45,0:99	1/1:222,75,0:25:0,25:71	1/1:202,36,0:12:0,12:32	1/1:227,108,0:36:0,36:99	1/1:226,102,0:34:0,34:98	1/1:235,154,0:51:0,51:99	1/1:226,102,0:34:0,34:98	1/1:227,102,0:34:0,34:98	1/1:255,235,0:78:0,78:99	1/1:224,99,0:33:0,33:95	1/1:230,123,0:41:0,41:99	1/1:226,96,0:32:0,32:92	1/1:237,160,0:53:0,53:99	1/1:220,69,0:23:0,23:65	0/0:0,144,233:48:48,0:99	0/1:188,0,193:70:37,33:99	1/1:237,160,0:53:0,53:99	1/1:229,126,0:42:0,42:99	1/1:227,117,0:39:0,39:99	0/0:0,75,221:25:25,0:72	1/1:232,138,0:46:0,46:99	1/1:222,75,0:25:0,25:71	0/0:0,123,229:41:41,0:99	0/1:159,0,189:44:29,15:99	0/1:192,0,180:56:24,32:99	0/1:161,0,188:35:22,13:99	1/1:233,141,0:47:0,47:99	0/0:0,157,207:52:52,0:99	0/0:0,208,219:69:69,0:99
105	scaffold2053_cov131	13302	C	T	999	GT:PL:DP:AD:GQ	0/0:0,120,202:40:40,0:99	0/0:0,175,211:58:58,0:99	0/0:0,172,211:57:57,0:99	0/0:0,166,209:55:55,0:99	0/0:0,199,216:66:66,0:99	0/0:0,105,200:35:35,0:98	0/0:0,178,212:59:59,0:99	0/0:0,220,221:73:73,0:99	0/0:0,99,200:33:33,0:92	0/0:0,87,198:29:29,0:80	0/0:0,69,197:23:23,0:62	0/0:0,93,199:31:31,0:86	1/1:231,135,0:45:0,45:99	1/1:240,172,0:57:0,57:99	1/1:230,135,0:45:0,45:99	1/1:223,78,0:26:0,26:78	1/1:206,36,0:12:0,12:36	1/1:227,111,0:37:0,37:99	1/1:226,102,0:34:0,34:99	1/1:236,154,0:51:0,51:99	1/1:226,102,0:34:0,34:99	1/1:226,102,0:34:0,34:99	1/1:255,241,0:80:0,80:99	1/1:225,99,0:33:0,33:99	1/1:230,123,0:41:0,41:99	1/1:225,99,0:33:0,33:99	1/1:236,163,0:54:0,54:99	1/1:222,66,0:22:0,22:66	1/1:234,144,0:48:0,48:99	1/1:250,211,0:70:0,70:99	1/1:236,163,0:54:0,54:99	1/1:230,126,0:42:0,42:99	1/1:229,117,0:39:0,39:99	0/0:0,72,222:24:24,0:65	1/1:232,138,0:46:0,46:99	1/1:222,75,0:25:0,25:75	0/0:0,120,229:40:40,0:99	1/1:232,135,0:45:0,45:99	1/1:240,172,0:57:0,57:99	1/1:226,105,0:35:0,35:99	1/1:233,141,0:47:0,47:99	1/1:208,157,0:52:0,52:99	1/1:218,205,0:68:0,68:99
106	scaffold2230_cov129	3718	T	A	999	GT:PL:DP:AD:GQ	0/0:0,78,198:26:26,0:86	0/0:0,75,197:25:25,0:83	0/0:0,87,197:29:29,0:95	./.:0,0,0:0:0,0:0	0/0:0,163,209:54:54,0:99	0/0:0,75,197:25:25,0:83	0/0:0,54,195:18:18,0:62	0/0:0,57,194:19:19,0:65	0/0:0,36,180:12:12,0:44	0/0:0,42,186:14:14,0:50	0/0:0,57,194:19:19,0:65	0/0:0,99,200:33:33,0:99	0/0:0,39,209:13:13,0:47	0/0:0,48,216:16:16,0:56	0/0:0,54,217:18:18,0:62	./.:0,0,0:0:0,0:0	0/0:0,78,224:26:26,0:86	0/0:0,72,223:24:24,0:80	0/0:0,42,210:14:14,0:50	0/0:0,72,223:24:24,0:80	0/0:0,27,188:9:9,0:35	0/0:0,120,229:40:40,0:99	0/0:0,39,209:13:13,0:47	0/0:0,33,199:11:11,0:41	0/0:0,108,227:36:36,0:99	0/0:0,214,251:71:71,0:99	0/0:0,96,225:32:32,0:99	0/0:0,78,223:26:26,0:86	0/0:0,93,225:31:31,0:99	0/0:0,54,217:18:18,0:62	0/0:0,72,223:24:24,0:80	0/0:0,36,205:12:12,0:44	0/0:0,57,220:19:19,0:65	0/0:0,102,226:34:34,0:99	0/0:0,132,231:44:44,0:99	0/0:0,93,225:31:31,0:99	0/0:0,114,228:38:38,0:99	0/0:0,205,248:68:68,0:99	0/0:0,24,181:8:8,0:32	0/0:0,141,233:47:47,0:99	0/0:0,138,233:46:46,0:99	0/0:0,63,195:21:21,0:71	./.:0,0,0:0:0,0:0
107	scaffold2230_cov129	3725	T	A	999	GT:PL:DP:AD:GQ	0/0:0,75,197:25:25,0:77	0/0:0,75,197:25:25,0:77	0/0:0,87,198:29:29,0:89	./.:0,0,0:0:0,0:0	0/0:0,166,210:55:55,0:99	0/0:0,75,197:25:25,0:77	0/0:0,57,195:19:19,0:59	0/0:0,60,195:20:20,0:62	0/0:0,36,184:12:12,0:38	0/0:0,39,187:13:13,0:41	0/0:0,57,195:19:19,0:59	0/0:0,96,199:32:32,0:98	0/1:140,0,127:13:6,7:99	0/0:0,48,214:16:16,0:50	0/0:0,57,219:19:19,0:59	./.:0,0,0:0:0,0:0	0/1:99,0,185:26:20,6:96	1/1:223,72,0:24:0,24:63	1/1:211,42,0:14:0,14:33	1/1:222,72,0:24:0,24:63	1/1:194,30,0:10:0,10:21	0/0:0,117,228:39:39,0:99	0/0:0,39,207:13:13,0:41	0/0:0,33,198:11:11,0:35	0/0:0,111,228:37:37,0:99	0/1:192,0,191:71:35,36:99	1/1:226,96,0:32:0,32:87	0/0:0,84,224:28:28,0:86	0/0:0,96,225:32:32,0:98	1/1:217,54,0:18:0,18:45	0/0:0,72,223:24:24,0:74	1/1:204,36,0:12:0,12:27	0/1:119,0,182:19:13,6:99	0/0:0,99,226:33:33,0:99	0/0:0,132,232:44:44,0:99	0/1:161,0,190:31:19,12:99	0/0:0,114,228:38:38,0:99	0/1:190,0,192:68:35,33:99	./.:181,24,0:8:0,8:15	1/1:234,144,0:48:0,48:99	0/1:122,0,179:46:35,11:99	0/0:0,60,196:20:20,0:62	./.:0,0,0:0:0,0:0
108	scaffold2230_cov129	3767	C	A	999	GT:PL:DP:AD:GQ	0/0:0,81,198:27:27,0:89	0/0:0,75,198:25:25,0:83	0/0:0,84,198:28:28,0:92	./.:0,0,0:0:0,0:0	0/0:0,166,209:55:55,0:99	0/0:0,75,197:25:25,0:83	0/0:0,57,195:19:19,0:65	0/0:0,60,196:20:20,0:68	0/0:0,36,180:12:12,0:44	0/0:0,42,188:14:14,0:50	0/0:0,54,194:18:18,0:62	0/0:0,99,199:33:33,0:99	0/0:0,39,208:13:13,0:47	0/0:0,48,214:16:16,0:56	0/0:0,57,218:19:19,0:65	./.:0,0,0:0:0,0:0	0/0:0,78,222:26:26,0:86	0/0:0,72,223:24:24,0:80	0/0:0,42,210:14:14,0:50	0/0:0,72,222:24:24,0:80	0/0:0,30,188:10:10,0:38	0/0:0,114,228:38:38,0:99	0/0:0,39,208:13:13,0:47	0/0:0,30,191:10:10,0:38	0/0:0,111,228:37:37,0:99	0/0:0,94,181:68:65,3:99	0/0:0,96,226:32:32,0:99	0/0:0,84,223:28:28,0:92	0/0:0,93,225:31:31,0:99	0/0:0,54,219:18:18,0:62	0/0:0,72,221:24:24,0:80	0/0:0,30,190:11:10,0:38	0/0:0,57,219:19:19,0:65	0/0:0,102,225:34:34,0:99	0/0:0,132,232:44:44,0:99	0/0:0,93,225:31:31,0:99	0/0:0,111,227:37:37,0:99	0/0:0,205,248:68:68,0:99	0/0:0,24,180:8:8,0:32	0/0:0,144,234:48:48,0:99	0/0:0,141,233:47:47,0:99	0/0:0,63,196:21:21,0:71	./.:0,0,0:0:0,0:0
109	scaffold2230_cov129	3832	C	T	999	GT:PL:DP:AD:GQ	0/0:0,81,197:27:27,0:82	0/0:0,75,197:25:25,0:76	0/0:0,69,197:23:23,0:70	./.:0,0,0:0:0,0:0	0/0:0,157,206:52:52,0:99	0/0:0,75,197:25:25,0:76	0/0:0,57,195:19:19,0:58	0/0:0,57,195:19:19,0:58	0/0:0,36,182:12:12,0:37	0/0:0,39,185:13:13,0:40	0/0:0,57,194:19:19,0:58	0/0:0,96,198:32:32,0:97	0/1:129,0,143:13:7,6:99	0/1:173,0,101:16:5,11:99	0/1:155,0,159:19:9,10:99	./.:0,0,0:0:0,0:0	0/1:167,0,170:24:12,12:99	0/0:0,66,220:22:22,0:67	0/0:0,42,207:14:14,0:43	0/0:0,69,221:23:23,0:70	0/0:0,27,183:9:9,0:28	0/1:185,0,140:38:11,27:99	1/1:202,36,0:12:0,12:28	./.:181,27,0:9:0,9:19	1/1:225,111,0:37:0,37:99	0/1:98,0,164:69:54,15:96	0/0:0,96,225:32:32,0:97	1/1:223,81,0:27:0,27:73	0/1:186,0,174:31:14,17:99	0/0:0,54,214:18:18,0:55	1/1:221,69,0:23:0,23:61	0/0:0,36,199:12:12,0:37	0/1:77,0,183:19:15,4:75	0/1:124,0,185:31:22,9:99	1/1:227,120,0:40:0,40:99	0/1:74,0,178:31:25,6:72	0/1:127,0,185:37:27,10:99	0/1:86,0,158:66:53,13:84	0/0:0,24,177:8:8,0:25	0/0:0,135,230:45:45,0:99	0/1:167,0,190:47:29,18:99	0/0:0,57,195:19:19,0:58	./.:0,0,0:0:0,0:0
110	scaffold2266_cov116	1991	C	T	233	GT:PL:DP:AD:GQ	0/0:0,30,173:10:10,0:36	0/0:0,42,184:14:14,0:48	0/0:0,66,195:22:22,0:72	0/0:0,18,137:6:6,0:24	0/0:0,72,195:24:24,0:78	0/0:0,126,200:42:42,0:99	0/0:0,42,184:14:14,0:48	0/0:0,51,194:17:17,0:57	0/0:0,36,180:12:12,0:42	0/1:27,0,160:18:14,4:20	0/0:0,63,194:21:21,0:69	0/0:0,90,197:30:30,0:96	./.:0,3,50:16:14,2:9	0/1:30,0,39:11:8,3:23	0/0:0,72,67:32:31,1:77	0/0:0,66,69:30:29,1:72	0/0:0,42,37:22:21,1:47	0/0:0,14,50:48:41,7:20	0/0:0,39,55:21:20,1:45	0/0:0,75,56:25:25,0:73	0/0:0,21,7:45:39,6:23	./.:10,0,0:30:25,5:4	0/1:44,0,48:17:12,5:37	0/0:0,90,56:38:37,1:74	0/0:0,14,34:20:18,2:20	0/0:0,48,53:24:23,1:54	0/0:0,21,48:15:14,1:27	./.:0,0,13:38:32,6:7	0/0:0,51,54:25:24,1:57	0/1:46,0,31:33:24,9:38	0/1:33,0,56:16:13,3:26	./.:14,0,48:20:16,4:8	0/0:0,30,66:32:29,3:36	0/0:0,187,236:62:62,0:99	0/0:0,26,42:24:22,2:32	0/0:0,47,100:31:29,2:53	0/0:0,101,209:56:53,3:99	0/0:0,18,38:14:13,1:24	0/1:43,0,39:12:8,4:36	0/1:41,0,46:18:13,5:34	0/0:0,36,29:34:31,3:41	0/0:0,36,75:12:12,0:42	0/0:0,42,63:14:14,0:48
111	scaffold2266_cov116	2003	G	A	265	GT:PL:DP:AD:GQ	0/0:0,30,175:10:10,0:37	0/0:0,42,184:14:14,0:49	0/0:0,66,195:22:22,0:73	0/0:0,18,137:6:6,0:25	0/0:0,72,194:24:24,0:79	0/0:0,90,191:42:40,2:97	0/0:0,39,183:13:13,0:46	0/0:0,54,195:18:18,0:61	0/0:0,33,178:11:11,0:40	0/0:0,54,190:18:18,0:61	0/0:0,63,194:21:21,0:70	0/0:0,93,198:31:31,0:99	./.:0,2,48:16:14,2:9	./.:0,12,63:12:11,1:19	0/1:50,0,37:33:16,17:42	./.:49,0,1:29:7,22:14	0/0:0,66,58:22:22,0:71	0/0:0,93,96:47:45,2:99	0/0:0,63,75:21:21,0:70	0/0:0,51,36:25:24,1:53	0/0:0,111,72:45:44,1:92	0/0:0,90,81:30:30,0:95	./.:0,4,59:17:15,2:11	0/0:0,68,38:38:36,2:58	0/0:0,35,54:20:19,1:42	0/0:0,51,53:25:24,1:57	0/0:0,21,48:15:14,1:28	0/0:0,66,64:38:36,2:72	0/0:0,54,62:26:25,1:61	0/0:0,75,87:33:32,1:82	0/0:0,48,114:16:16,0:55	0/0:0,38,79:21:20,1:45	./.:20,0,24:33:28,5:13	0/0:0,16,179:61:49,12:23	0/0:0,25,39:24:22,2:32	0/1:70,0,62:31:20,11:62	0/0:0,65,190:57:52,5:72	0/0:0,39,60:14:13,0:46	./.:0,12,70:12:11,1:19	./.:0,7,60:18:16,2:14	0/0:0,55,45:34:32,2:60	0/0:0,36,75:12:12,0:43	0/0:0,21,38:15:14,1:28
112	scaffold2266_cov116	2009	C	T	237	GT:PL:DP:AD:GQ	0/0:0,30,175:10:10,0:36	0/0:0,39,181:13:13,0:45	0/0:0,66,194:22:22,0:72	0/0:0,18,131:6:6,0:24	0/0:0,72,195:24:24,0:78	0/0:0,126,201:42:42,0:99	0/0:0,42,184:14:14,0:48	0/0:0,54,195:18:18,0:60	0/0:0,36,182:12:12,0:42	0/1:27,0,160:18:14,4:20	0/0:0,60,194:20:20,0:66	0/0:0,93,197:31:31,0:99	./.:0,3,50:16:14,2:9	0/1:30,0,39:11:8,3:23	0/0:0,72,67:32:31,1:77	0/0:0,66,69:30:29,1:72	0/0:0,42,37:22:21,1:47	0/0:0,14,54:48:41,7:20	0/0:0,39,55:21:20,1:45	0/0:0,75,56:25:25,0:74	0/0:0,21,7:45:39,6:23	./.:10,0,0:30:25,5:4	0/1:44,0,48:17:12,5:37	0/0:0,90,56:38:37,1:74	0/0:0,14,34:20:18,2:20	0/0:0,72,65:24:24,0:77	0/0:0,21,48:15:14,1:27	./.:3,0,15:37:31,6:5	0/0:0,54,62:26:25,1:60	0/1:40,0,29:32:24,8:32	0/1:29,0,51:16:13,3:22	./.:14,0,55:20:16,4:8	0/0:0,27,71:31:28,3:33	0/0:0,187,236:62:62,0:99	0/0:0,26,42:24:22,2:32	0/0:0,47,100:31:29,2:53	0/0:0,101,208:57:53,3:99	0/0:0,18,38:14:13,1:24	0/1:46,0,38:11:7,4:39	0/1:44,0,48:17:12,5:37	0/0:0,33,29:34:30,3:38	0/0:0,36,75:12:12,0:42	0/0:0,42,63:14:14,0:48
113	scaffold2306_cov112	18386	A	C	999	GT:PL:DP:AD:GQ	0/1:163,0,146:31:13,18:99	0/0:0,105,200:35:35,0:91	0/1:163,0,154:36:16,20:99	1/1:195,66,0:22:0,22:73	0/1:149,0,147:22:11,11:99	0/1:151,0,144:21:10,11:99	0/0:0,36,182:12:12,0:22	0/1:145,0,162:29:17,12:99	0/0:0,93,199:31:31,0:79	0/1:157,0,146:24:11,13:99	0/0:0,57,195:19:19,0:43	0/1:139,0,160:24:14,10:99	1/1:153,21,0:7:0,7:28	1/1:186,27,0:9:0,9:34	1/1:210,42,0:14:0,14:49	1/1:161,21,0:7:0,7:28	1/1:195,30,0:10:0,10:37	1/1:194,30,0:10:0,10:37	1/1:187,27,0:9:0,9:34	1/1:172,24,0:8:0,8:31	1/1:168,21,0:7:0,7:28	1/1:180,24,0:8:0,8:31	1/1:170,21,0:7:0,7:28	./.:102,9,0:3:0,3:16	1/1:187,27,0:9:0,9:34	1/1:208,39,0:13:0,13:46	1/1:209,42,0:14:0,14:49	./.:163,0,11:10:1,9:4	1/1:204,36,0:12:0,12:43	./.:102,9,0:3:0,3:16	1/1:223,72,0:24:0,24:79	./.:102,9,0:3:0,3:16	1/1:142,15,0:5:0,5:22	./.:35,0,35:2:1,1:27	1/1:215,48,0:16:0,16:55	1/1:216,51,0:17:0,17:58	1/1:144,15,0:5:0,5:22	1/1:163,21,0:7:0,7:28	1/1:211,51,0:17:0,17:58	1/1:210,48,0:16:0,16:55	1/1:206,39,0:13:0,13:46	./.:0,0,0:0:0,0:0	1/1:182,36,0:12:0,12:43
114	scaffold2341_cov125	2768	T	C	999	GT:PL:DP:AD:GQ	0/0:0,18,138:6:6,0:26	./.:0,3,37:1:1,0:11	./.:0,3,37:1:1,0:11	0/0:0,33,180:11:11,0:41	0/0:0,24,162:8:8,0:32	0/0:0,21,154:7:7,0:29	./.:0,3,37:1:1,0:11	./.:0,6,67:2:2,0:14	./.:0,3,37:1:1,0:11	./.:0,3,37:1:1,0:11	./.:0,6,67:2:2,0:14	./.:0,3,37:1:1,0:11	1/1:218,54,0:18:0,18:39	0/1:79,0,132:9:6,3:70	0/0:0,21,166:7:7,0:29	0/1:106,0,106:8:4,4:97	0/0:0,27,189:9:9,0:35	0/0:0,30,192:10:10,0:38	0/0:0,66,222:22:22,0:74	0/0:0,24,181:8:8,0:32	0/0:0,30,196:10:10,0:38	0/0:0,24,181:8:8,0:32	0/0:0,30,196:10:10,0:38	0/0:0,30,194:10:10,0:38	0/1:127,0,55:7:2,5:69	0/0:0,24,180:8:8,0:32	0/0:0,30,195:10:10,0:38	0/0:0,45,214:15:15,0:53	./.:0,3,41:1:1,0:11	0/0:0,15,144:5:5,0:23	0/1:183,0,159:24:10,14:99	0/1:147,0,117:12:5,7:99	0/1:93,0,166:13:9,4:84	0/0:0,21,170:7:7,0:29	0/0:0,45,212:15:15,0:53	0/0:0,42,212:14:14,0:50	0/0:0,27,189:9:9,0:35	0/0:0,30,194:10:10,0:38	0/0:0,60,220:20:20,0:68	0/0:0,57,219:19:19,0:65	0/0:0,60,220:20:20,0:68	0/0:0,45,191:15:15,0:53	0/0:0,42,189:14:14,0:50
115	scaffold2341_cov125	2805	A	T	999	GT:PL:DP:AD:GQ	0/0:0,18,143:6:6,0:25	./.:0,3,37:1:1,0:10	./.:0,3,37:1:1,0:10	0/0:0,33,180:11:11,0:40	0/0:0,24,162:8:8,0:31	0/0:0,21,154:7:7,0:28	./.:0,3,37:1:1,0:10	./.:0,6,67:2:2,0:13	./.:0,3,37:1:1,0:10	./.:0,3,37:1:1,0:10	./.:0,6,67:2:2,0:13	./.:0,3,37:1:1,0:10	0/0:0,54,218:18:18,0:61	0/0:0,27,187:9:9,0:34	0/0:0,21,166:7:7,0:28	0/0:0,24,181:8:8,0:31	0/0:0,27,188:9:9,0:34	0/0:0,30,196:10:10,0:37	0/0:0,66,220:22:22,0:73	0/0:0,24,181:8:8,0:31	0/0:0,30,196:10:10,0:37	0/0:0,24,181:8:8,0:31	0/0:0,30,196:10:10,0:37	0/0:0,30,195:10:10,0:37	0/0:0,21,171:7:7,0:28	0/0:0,24,180:8:8,0:31	0/0:0,30,194:10:10,0:37	0/0:0,45,214:15:15,0:52	./.:0,3,41:1:1,0:10	0/0:0,15,144:5:5,0:22	0/0:0,72,223:24:24,0:79	0/0:0,36,205:12:12,0:43	0/0:0,39,209:13:13,0:46	0/0:0,21,166:7:7,0:28	0/0:0,42,209:14:14,0:49	0/0:0,39,208:13:13,0:46	0/0:0,27,188:9:9,0:34	0/0:0,30,196:10:10,0:37	0/0:0,60,221:20:20,0:67	0/0:0,57,219:19:19,0:64	0/0:0,60,220:20:20,0:67	0/0:0,45,191:15:15,0:52	0/0:0,42,189:14:14,0:49
116	scaffold2358_cov94	1492	C	A	999	GT:PL:DP:AD:GQ	./.:0,3,37:1:1,0:12	0/0:0,42,189:14:14,0:51	0/1:109,0,163:25:17,8:99	./.:175,30,0:10:0,10:15	0/0:0,78,197:26:26,0:87	0/0:0,42,189:14:14,0:51	0/1:140,0,154:23:12,11:99	0/0:0,69,197:23:23,0:78	./.:0,3,37:1:1,0:12	./.:0,3,37:1:1,0:12	./.:113,12,0:4:0,4:4	./.:0,9,92:3:3,0:18	0/0:0,27,189:9:9,0:36	0/0:0,21,170:7:7,0:30	0/0:0,18,157:6:6,0:27	0/0:0,42,211:14:14,0:51	./.:0,9,100:3:3,0:18	0/0:0,42,212:14:14,0:51	0/0:0,54,217:18:18,0:63	0/0:0,39,208:13:13,0:48	0/0:0,84,224:28:28,0:93	0/0:0,78,223:26:26,0:87	0/1:163,0,188:29:17,12:99	0/0:0,21,171:7:7,0:30	0/0:0,39,209:13:13,0:48	0/0:0,24,181:8:8,0:33	0/0:0,54,216:19:18,0:63	0/0:0,15,139:5:5,0:24	0/0:0,57,220:19:19,0:66	0/0:0,27,186:9:9,0:36	0/0:0,84,222:29:28,0:93	0/1:120,0,184:35:26,9:99	./.:0,9,96:3:3,0:18	./.:0,3,41:1:1,0:12	./.:0,0,0:0:0,0:0	0/0:0,63,221:21:21,0:72	./.:0,6,75:2:2,0:15	0/0:0,33,200:11:11,0:42	0/0:0,30,196:10:10,0:39	0/0:0,54,217:18:18,0:63	0/0:42,63,205:9:7,0:30	0/0:0,27,170:9:9,0:36	0/0:0,24,162:8:8,0:33
117	scaffold2367_cov76	3817	C	A	999	GT:PL:DP:AD:GQ	0/0:0,75,255:25:25,0:83	0/0:0,72,196:24:24,0:80	./.:23,0,125:8:6,2:14	0/0:0,123,200:41:41,0:99	0/0:0,135,203:45:45,0:99	0/1:63,0,76:9:4,5:54	0/1:38,0,155:15:11,4:29	./.:16,0,49:3:2,1:8	0/0:0,154,207:51:51,0:99	./.:17,0,169:14:12,2:8	0/0:0,114,200:38:38,0:99	0/0:0,138,204:46:46,0:99	0/0:0,102,219:34:34,0:99	0/0:0,111,204:50:49,1:99	0/0:0,208,255:69:69,0:99	0/0:0,51,233:17:17,0:59	0/0:0,255,255:127:127,0:99	0/0:0,255,255:135:135,0:99	0/0:0,255,255:130:130,0:99	0/0:0,141,227:47:47,0:99	0/0:0,144,241:61:60,1:99	0/0:0,255,255:112:111,0:99	0/0:0,255,255:91:91,0:99	0/0:0,241,251:80:80,0:99	0/0:0,255,255:85:85,0:99	0/0:0,108,223:36:36,0:99	0/0:0,48,209:16:16,0:56	0/0:0,255,255:91:91,0:99	0/0:0,148,229:49:49,0:99	0/0:0,255,255:114:114,0:99	0/0:0,181,255:60:60,0:99	0/0:0,255,255:85:85,0:99	./.:0,9,64:3:3,0:17	./.:0,3,15:1:1,0:11	0/0:0,220,248:73:73,0:99	0/0:0,83,226:41:40,1:91	0/0:0,255,255:88:88,0:99	0/0:0,63,239:21:21,0:71	0/0:0,75,255:25:25,0:83	0/0:0,87,255:29:29,0:95	0/1:57,0,177:15:11,4:48	0/0:0,18,255:17:16,1:26	./.:26,0,125:7:5,2:17
118	scaffold2367_cov76	3842	G	A	630	GT:PL:DP:AD:GQ	0/0:0,66,194:23:22,0:80	0/0:0,72,197:24:24,0:86	0/0:0,24,155:8:8,0:38	0/0:0,129,202:43:43,0:99	0/1:146,0,165:44:27,17:99	0/0:0,27,147:9:9,0:41	0/0:0,45,183:15:15,0:59	./.:0,12,97:4:4,0:26	0/1:151,0,165:52:31,21:99	0/1:146,0,80:14:5,9:99	0/1:149,0,164:36:21,15:99	0/1:150,0,166:46:27,19:99	0/0:0,102,220:34:34,0:99	0/0:0,151,228:50:50,0:99	0/0:0,208,240:69:69,0:99	0/0:0,54,207:18:18,0:68	0/0:0,255,255:130:129,0:99	0/0:0,255,255:137:137,0:99	0/0:0,255,255:130:130,0:99	0/0:0,141,227:47:47,0:99	0/0:0,184,236:61:61,0:99	0/0:0,255,255:112:112,0:99	0/0:0,255,255:92:92,0:99	0/0:0,238,250:79:79,0:99	0/0:0,255,255:86:86,0:99	0/0:0,108,224:36:36,0:99	0/0:0,45,207:15:15,0:59	0/0:0,255,255:92:92,0:99	0/0:0,148,226:49:49,0:99	0/0:0,255,255:115:114,0:99	0/0:0,181,238:60:60,0:99	0/0:0,255,255:86:86,0:99	./.:0,6,52:2:2,0:20	./.:0,3,15:1:1,0:17	0/0:0,226,255:75:75,0:99	0/0:0,123,223:41:41,0:99	0/0:0,255,253:85:85,0:99	0/0:0,66,214:22:22,0:80	0/0:0,69,214:23:23,0:83	0/0:0,84,217:28:28,0:98	0/0:0,54,255:18:18,0:68	0/0:0,33,179:11:11,0:47	0/0:0,15,103:5:5,0:29
119	scaffold2367_cov76	3846	C	A	999	GT:PL:DP:AD:GQ	0/1:153,0,32:22:3,19:25	1/1:198,78,0:26:0,26:84	0/1:53,0,111:8:5,3:65	./.:122,1,0:42:4,38:8	1/1:131,17,0:45:4,41:23	0/1:101,0,42:9:2,7:35	1/1:185,48,0:16:0,16:54	./.:63,0,25:4:1,3:18	1/1:136,38,0:52:4,48:44	./.:153,5,0:14:1,13:12	./.:130,0,10:38:4,34:4	1/1:204,138,0:46:0,46:99	1/1:220,99,0:33:0,33:99	1/1:162,47,0:50:3,47:53	1/1:241,211,0:70:0,70:99	1/1:209,54,0:18:0,18:60	0/1:159,0,87:125:30,95:80	1/1:231,255,0:137:4,133:99	1/1:255,255,0:131:1,130:99	1/1:199,100,0:47:1,46:99	1/1:210,143,0:61:1,60:99	1/1:250,255,0:111:2,109:99	1/1:221,209,0:93:2,91:99	1/1:207,163,0:79:2,77:99	0/1:184,0,195:86:44,42:99	0/1:153,0,29:36:4,32:22	1/1:209,48,0:16:0,16:54	1/1:255,236,0:92:1,91:99	1/1:201,106,0:49:1,48:99	1/1:196,184,0:113:5,108:99	./.:124,0,6:58:6,52:3	1/1:255,255,0:86:0,86:99	./.:52,6,0:2:0,2:13	./.:15,3,0:1:0,1:10	1/1:242,83,0:74:4,70:89	1/1:153,17,0:40:3,37:23	1/1:183,142,0:85:3,81:99	1/1:181,22,0:21:1,20:28	1/1:214,72,0:24:0,24:78	1/1:188,43,0:28:1,27:49	1/1:255,54,0:18:0,18:60	1/1:179,36,0:12:0,12:42	1/1:103,15,0:5:0,5:21
120	scaffold2367_cov76	3879	T	A	999	GT:PL:DP:AD:GQ	0/0:0,69,195:23:23,0:75	0/0:0,75,198:25:25,0:81	0/0:0,24,155:8:8,0:30	0/0:0,129,202:43:43,0:99	0/0:0,129,203:43:43,0:99	0/0:0,27,147:9:9,0:33	0/0:0,48,183:16:16,0:54	./.:0,12,97:4:4,0:18	0/0:0,154,207:51:51,0:99	0/0:0,36,178:12:12,0:42	0/0:0,114,201:38:38,0:99	0/0:0,138,205:46:46,0:99	1/1:192,61,0:34:1,33:48	0/0:0,154,231:51:51,0:99	0/0:0,214,242:71:71,0:99	0/0:0,54,209:18:18,0:60	0/1:192,0,203:127:66,61:99	0/1:132,0,194:135:92,43:99	0/0:0,255,255:130:130,0:99	0/1:141,0,181:47:33,14:99	0/0:0,184,236:61:61,0:99	0/0:0,255,255:112:112,0:99	0/0:0,255,255:93:93,0:99	0/1:189,0,183:80:37,43:99	0/1:176,0,197:86:49,37:99	0/0:0,108,224:36:36,0:99	0/0:0,48,209:16:16,0:54	0/0:0,255,255:91:91,0:99	0/0:0,148,228:49:49,0:99	0/1:194,0,194:117:58,59:99	0/0:0,181,238:60:60,0:99	0/0:0,253,254:84:84,0:99	./.:0,6,52:2:2,0:12	./.:0,3,15:1:1,0:10	0/1:145,0,183:73:50,23:99	0/1:175,0,185:41:22,19:99	0/0:0,255,254:85:85,0:99	0/0:0,63,214:21:21,0:69	0/0:0,72,215:24:24,0:78	0/0:0,84,218:28:28,0:90	0/0:24,66,210:16:14,0:48	0/0:0,36,181:12:12,0:42	0/0:0,15,103:5:5,0:21
121	scaffold2367_cov76	3899	G	T	999	GT:PL:DP:AD:GQ	0/1:153,0,32:22:3,19:25	1/1:198,78,0:26:0,26:84	0/1:53,0,111:8:5,3:65	./.:122,1,0:42:4,38:8	1/1:139,27,0:42:3,39:33	0/1:101,0,42:9:2,7:35	1/1:185,48,0:16:0,16:54	./.:63,0,25:4:1,3:18	1/1:129,28,0:51:4,47:34	./.:144,0,1:12:1,11:6	./.:127,0,7:39:4,35:3	1/1:205,138,0:46:0,46:99	1/1:193,61,0:34:1,33:67	1/1:163,50,0:51:3,48:56	1/1:242,211,0:70:0,70:99	1/1:209,54,0:18:0,18:60	0/1:158,0,83:131:31,100:76	1/1:213,239,0:135:5,130:99	1/1:255,255,0:131:1,130:99	1/1:200,100,0:47:1,46:99	1/1:210,143,0:61:1,60:99	1/1:239,255,0:112:2,110:99	1/1:231,217,0:93:2,91:99	1/1:205,163,0:80:2,78:99	0/1:184,0,195:86:44,42:99	0/1:155,0,31:35:4,31:24	1/1:209,48,0:16:0,16:54	1/1:237,233,0:91:1,90:99	1/1:202,106,0:49:1,48:99	1/1:182,163,0:115:6,109:99	./.:120,0,6:60:6,54:3	1/1:252,253,0:84:0,84:99	./.:49,6,0:2:0,2:12	./.:15,3,0:1:0,1:10	1/1:160,80,0:73:4,69:86	1/1:155,20,0:41:3,38:26	1/1:184,142,0:84:3,81:99	1/1:182,22,0:21:1,20:28	1/1:212,66,0:23:0,22:72	1/1:188,43,0:28:1,27:49	1/1:198,48,0:16:0,16:54	1/1:183,36,0:12:0,12:42	1/1:103,15,0:5:0,5:21
122	scaffold2367_cov76	3906	G	A	999	GT:PL:DP:AD:GQ	0/0:0,69,195:23:23,0:73	0/0:0,75,198:25:25,0:79	./.:13,0,125:8:7,1:9	0/1:157,0,166:43:24,19:99	0/1:152,0,166:43:25,18:99	0/1:42,0,101:9:7,2:37	./.:21,0,147:16:14,2:16	./.:25,0,63:4:3,1:20	0/1:154,0,165:50:29,21:99	0/1:140,0,62:12:4,8:72	0/1:144,0,166:39:24,15:99	0/1:153,0,166:46:27,19:99	0/0:0,102,220:34:34,0:99	0/0:0,114,207:51:50,1:99	0/0:0,214,243:71:71,0:99	0/0:0,54,211:18:18,0:58	0/0:0,255,255:131:131,0:99	0/1:29,0,136:137:111,26:24	0/0:0,255,255:130:130,0:99	0/1:160,0,186:47:30,17:99	0/0:0,184,236:61:61,0:99	0/0:0,255,255:112:112,0:99	0/1:155,0,190:93:58,35:99	0/0:0,244,253:81:81,0:99	0/0:0,255,255:86:86,0:99	0/0:0,108,224:36:36,0:99	0/0:0,48,209:16:16,0:52	0/0:0,255,255:91:91,0:99	0/0:0,148,228:49:49,0:99	0/0:0,255,255:117:117,0:99	0/0:0,178,238:59:59,0:99	0/0:0,250,253:83:83,0:99	./.:0,6,52:2:2,0:10	./.:0,3,15:1:1,0:7	0/0:0,144,203:73:71,2:99	0/0:0,83,199:41:40,1:87	0/1:190,0,168:84:34,50:99	0/0:0,66,215:22:22,0:70	0/0:0,32,186:24:23,1:36	0/0:0,84,218:28:28,0:88	0/1:158,0,87:16:7,9:97	0/0:0,36,183:12:12,0:40	0/1:53,0,42:5:3,2:47
123	scaffold2367_cov76	3908	C	T	999	GT:PL:DP:AD:GQ	0/0:0,69,194:23:23,0:76	0/0:0,78,197:26:26,0:85	./.:13,0,125:8:7,1:6	0/0:0,129,202:43:43,0:99	0/0:0,129,202:43:43,0:99	0/1:42,0,101:9:7,2:34	./.:21,0,147:16:14,2:13	./.:25,0,63:4:3,1:17	0/0:0,154,208:51:51,0:99	0/0:0,33,175:11:11,0:40	0/0:0,114,201:38:38,0:99	0/0:0,135,204:45:45,0:99	0/0:0,102,221:34:34,0:99	0/0:0,154,232:51:51,0:99	0/0:0,214,243:71:71,0:99	0/0:0,51,208:17:17,0:58	0/0:0,255,255:129:129,0:99	0/0:0,255,255:137:136,0:99	0/0:0,255,255:129:128,0:99	0/0:0,141,227:47:47,0:99	0/0:0,184,236:61:61,0:99	0/0:0,255,255:112:112,0:99	0/1:157,0,191:94:58,36:99	0/0:0,241,251:80:80,0:99	0/0:0,255,255:86:86,0:99	0/0:0,105,223:35:35,0:99	0/0:0,45,207:15:15,0:52	0/0:0,255,255:91:91,0:99	0/0:0,148,228:49:49,0:99	0/0:0,255,255:117:117,0:99	0/0:0,181,236:60:60,0:99	0/0:0,253,254:84:84,0:99	./.:0,6,52:2:2,0:13	./.:0,3,15:1:1,0:11	0/0:0,220,247:73:73,0:99	0/0:0,120,224:40:40,0:99	0/0:0,253,253:84:84,0:99	0/0:0,63,214:21:21,0:70	0/0:0,32,186:24:23,1:39	0/0:0,84,217:28:28,0:91	0/1:158,0,91:16:7,9:99	0/0:0,36,183:12:12,0:43	0/1:53,0,42:5:3,2:44
124	scaffold2367_cov76	3911	C	T	812	GT:PL:DP:AD:GQ	0/0:0,66,196:22:22,0:75	0/0:0,78,198:26:26,0:87	./.:23,0,125:8:6,2:14	0/0:0,129,203:43:43,0:99	0/0:0,126,203:42:42,0:99	./.:20,0,110:9:7,2:11	./.:19,0,154:16:13,3:10	./.:0,12,97:4:4,0:21	0/0:0,154,208:51:51,0:99	./.:23,0,146:12:10,2:14	0/0:0,117,202:39:39,0:99	0/0:0,138,205:46:46,0:99	0/0:0,102,221:34:34,0:99	0/0:0,154,231:51:51,0:99	0/0:0,214,242:71:71,0:99	0/0:0,54,210:18:18,0:63	0/0:0,255,255:130:130,0:99	0/0:0,255,255:137:137,0:99	0/0:0,255,255:131:131,0:99	0/0:0,141,228:47:47,0:99	0/0:0,181,235:60:60,0:99	0/0:0,255,255:112:111,1:99	0/0:0,255,255:93:93,0:99	0/0:0,241,253:80:80,0:99	0/0:0,255,255:86:86,0:99	0/0:0,108,224:36:36,0:99	0/0:0,48,208:16:16,0:57	0/0:0,255,255:90:90,0:99	0/0:0,148,227:49:49,0:99	0/0:0,255,255:117:117,0:99	0/0:0,181,236:60:60,0:99	0/0:0,253,254:84:84,0:99	./.:0,6,52:2:2,0:15	./.:0,3,15:1:1,0:12	0/0:0,220,248:73:73,0:99	0/0:0,123,225:41:41,0:99	0/0:0,250,253:83:83,0:99	0/0:0,66,215:22:22,0:75	0/0:0,72,215:24:24,0:81	0/0:0,84,218:28:28,0:93	0/1:52,0,165:16:12,4:42	./.:0,3,154:12:11,1:12	0/1:31,0,64:5:3,2:21
125	scaffold2460_cov124	74891	G	A	999	GT:PL:DP:AD:GQ	0/0:0,27,170:9:9,0:32	0/0:0,27,163:9:9,0:32	0/0:0,63,196:21:21,0:68	0/0:0,36,182:12:12,0:41	0/0:0,57,195:19:19,0:62	0/0:0,36,184:12:12,0:41	0/0:0,36,182:12:12,0:41	0/0:0,42,189:14:14,0:47	0/0:0,48,191:16:16,0:53	0/0:0,42,188:14:14,0:47	0/0:0,21,154:7:7,0:26	0/0:0,30,175:10:10,0:35	0/0:0,15,144:5:5,0:20	0/0:0,33,199:11:11,0:38	0/0:0,39,208:13:13,0:44	0/0:0,30,191:10:10,0:35	0/0:0,21,171:7:7,0:26	./.:0,9,102:3:3,0:14	0/0:0,18,151:6:6,0:23	0/0:0,33,197:11:11,0:38	0/0:0,27,188:9:9,0:32	0/0:0,18,155:6:6,0:23	0/0:0,30,195:10:10,0:35	0/0:0,15,144:5:5,0:20	0/0:0,21,170:7:7,0:26	0/0:0,39,207:13:13,0:44	0/0:0,51,218:17:17,0:56	0/0:0,30,196:10:10,0:35	./.:0,9,100:3:3,0:14	0/0:0,39,207:13:13,0:44	0/0:0,42,209:14:14,0:47	0/0:0,18,149:6:6,0:23	./.:0,6,75:2:2,0:12	0/0:0,18,159:6:6,0:23	0/0:0,30,196:10:10,0:35	0/0:0,54,218:18:18,0:59	0/0:0,45,214:15:15,0:50	0/0:0,39,208:13:13,0:44	0/0:0,30,194:10:10,0:35	0/0:0,36,206:12:12,0:41	0/0:0,48,216:16:16,0:53	0/1:110,0,150:16:10,6:99	./.:46,0,56:4:2,2:40
126	scaffold2460_cov124	74894	T	G	585	GT:PL:DP:AD:GQ	0/0:0,33,180:11:11,0:46	0/0:0,33,178:11:11,0:46	0/0:0,63,196:21:21,0:76	0/0:0,39,187:13:13,0:52	0/0:0,60,195:20:20,0:73	0/0:0,36,182:12:12,0:49	0/0:0,36,180:12:12,0:49	0/0:0,48,190:16:16,0:61	0/0:0,42,188:14:14,0:55	0/0:0,42,189:14:14,0:55	0/0:0,18,143:6:6,0:31	0/0:0,30,175:10:10,0:43	0/0:0,15,144:5:5,0:28	0/0:0,33,201:11:11,0:46	0/0:0,39,208:13:13,0:52	0/0:0,30,193:10:10,0:43	0/0:0,24,181:8:8,0:37	./.:0,9,96:3:3,0:22	0/0:0,18,159:6:6,0:31	0/0:0,33,201:11:11,0:46	0/0:0,27,189:9:9,0:40	0/0:0,18,159:6:6,0:31	0/0:0,30,196:10:10,0:43	0/0:0,15,144:5:5,0:28	0/0:0,21,171:7:7,0:34	0/0:0,39,209:13:13,0:52	0/0:0,51,218:17:17,0:64	0/0:0,30,196:10:10,0:43	./.:0,9,102:3:3,0:22	0/0:0,39,208:13:13,0:52	0/0:0,45,213:15:15,0:58	0/0:0,18,159:6:6,0:31	./.:0,6,75:2:2,0:19	0/0:0,18,159:6:6,0:31	0/0:0,33,201:11:11,0:46	0/0:0,54,217:18:18,0:67	0/0:0,45,214:15:15,0:58	0/0:0,39,209:13:13,0:52	0/0:0,33,192:11:11,0:46	0/0:0,36,203:12:12,0:49	0/0:0,51,216:17:17,0:64	0/0:0,48,190:16:16,0:61	0/0:0,15,129:5:5,0:28
127	scaffold2460_cov124	74933	T	G	667	GT:PL:DP:AD:GQ	0/0:0,33,180:11:11,0:45	0/0:0,33,180:11:11,0:45	0/0:0,63,195:21:21,0:75	0/0:0,39,185:13:13,0:51	0/0:0,60,195:20:20,0:72	0/0:0,36,184:12:12,0:48	0/0:0,36,184:12:12,0:48	0/0:0,48,192:16:16,0:60	0/0:0,48,192:16:16,0:60	0/0:0,42,189:14:14,0:54	0/0:0,21,149:7:7,0:33	0/0:0,30,175:10:10,0:42	0/0:0,15,144:5:5,0:27	0/0:0,33,200:11:11,0:45	0/0:0,39,209:13:13,0:51	0/0:0,30,196:10:10,0:42	0/0:0,24,181:8:8,0:36	./.:0,9,102:3:3,0:21	0/0:0,18,151:6:6,0:30	0/0:0,33,201:11:11,0:45	0/0:0,27,189:9:9,0:39	0/0:0,18,149:6:6,0:30	0/0:0,30,196:10:10,0:42	0/0:0,15,144:5:5,0:27	0/0:0,21,171:7:7,0:33	0/0:0,39,209:13:13,0:51	0/0:0,51,218:17:17,0:63	0/0:0,30,196:10:10,0:42	./.:0,9,93:3:3,0:21	0/0:0,39,209:13:13,0:51	0/0:0,45,213:15:15,0:57	0/0:0,18,159:6:6,0:30	./.:0,6,75:2:2,0:18	0/0:0,18,153:6:6,0:30	0/0:0,33,201:11:11,0:45	0/0:0,54,218:18:18,0:66	0/0:0,45,213:15:15,0:57	0/0:0,39,209:13:13,0:51	0/0:0,33,196:11:11,0:45	0/0:0,36,203:12:12,0:48	0/0:0,51,217:17:17,0:63	0/0:0,48,192:16:16,0:60	0/0:0,15,129:5:5,0:27
128	scaffold2460_cov124	74955	A	G	619	GT:PL:DP:AD:GQ	0/0:0,33,180:11:11,0:45	0/0:0,33,180:11:11,0:45	0/0:0,66,196:22:22,0:78	0/0:0,39,187:13:13,0:51	0/0:0,60,195:20:20,0:72	0/0:0,36,184:12:12,0:48	0/0:0,36,184:12:12,0:48	0/0:0,48,192:16:16,0:60	0/0:0,48,191:16:16,0:60	0/0:0,42,189:14:14,0:54	0/0:0,21,154:7:7,0:33	0/0:0,30,175:10:10,0:42	0/0:0,15,144:5:5,0:27	0/0:0,33,200:11:11,0:45	0/0:0,39,209:13:13,0:51	0/0:0,30,196:10:10,0:42	0/0:0,24,180:8:8,0:36	./.:0,9,102:3:3,0:21	0/0:0,18,159:6:6,0:30	0/0:0,33,199:11:11,0:45	./.:5,0,159:9:8,1:7	0/0:0,18,159:6:6,0:30	0/0:0,30,196:10:10,0:42	0/1:112,0,26:5:1,4:44	0/0:0,21,171:7:7,0:33	0/0:0,39,209:13:13,0:51	0/0:0,51,218:17:17,0:63	0/0:0,30,196:10:10,0:42	./.:0,9,100:3:3,0:21	0/0:0,39,207:13:13,0:51	0/0:0,45,212:15:15,0:57	0/0:0,18,157:6:6,0:30	./.:0,6,75:2:2,0:18	0/0:0,18,157:6:6,0:30	0/0:0,33,201:11:11,0:45	0/0:0,54,219:18:18,0:66	0/0:0,45,214:15:15,0:57	0/0:0,39,209:13:13,0:51	0/0:0,33,201:11:11,0:45	0/1:155,0,96:12:4,8:99	0/0:0,51,217:17:17,0:63	0/0:0,48,192:16:16,0:60	0/0:0,15,129:5:5,0:27
129	scaffold2460_cov124	74956	T	A	628	GT:PL:DP:AD:GQ	0/0:0,33,178:11:11,0:45	0/0:0,33,175:11:11,0:45	0/0:0,66,196:22:22,0:78	0/0:0,39,183:13:13,0:51	0/0:0,60,195:20:20,0:72	0/0:0,36,180:12:12,0:48	0/0:0,36,180:12:12,0:48	0/0:0,48,192:16:16,0:60	0/0:0,48,191:16:16,0:60	0/0:0,42,189:14:14,0:54	0/0:0,21,149:7:7,0:33	0/0:0,30,175:10:10,0:42	0/0:0,15,144:5:5,0:27	0/0:0,33,201:11:11,0:45	0/0:0,39,209:13:13,0:51	0/0:0,30,196:10:10,0:42	0/0:0,21,171:7:7,0:33	./.:0,9,102:3:3,0:21	0/0:0,18,159:6:6,0:30	0/0:0,33,201:11:11,0:45	0/0:0,27,189:9:9,0:39	0/0:0,18,155:6:6,0:30	0/0:0,30,196:10:10,0:42	0/1:112,0,26:5:1,4:44	0/0:0,21,170:7:7,0:33	0/0:0,39,209:13:13,0:51	0/0:0,51,218:17:17,0:63	0/0:0,30,196:10:10,0:42	./.:0,9,102:3:3,0:21	0/0:0,36,205:12:12,0:48	0/0:0,45,213:15:15,0:57	0/0:0,18,159:6:6,0:30	./.:0,6,75:2:2,0:18	0/0:0,18,159:6:6,0:30	0/0:0,33,201:11:11,0:45	0/0:0,54,219:18:18,0:66	0/0:0,45,214:15:15,0:57	0/0:0,39,209:13:13,0:51	0/0:0,33,200:11:11,0:45	0/1:155,0,96:12:4,8:99	0/0:0,51,218:17:17,0:63	0/0:0,48,192:16:16,0:60	0/0:0,15,129:5:5,0:27
130	scaffold2471_cov66	33076	T	G	999	GT:PL:DP:AD:GQ	0/0:0,36,184:12:12,0:44	0/0:0,117,202:39:39,0:99	0/1:140,0,165:32:20,12:99	0/0:0,81,198:27:27,0:89	0/0:0,15,129:5:5,0:23	0/0:0,87,198:29:29,0:95	0/1:125,0,163:25:16,9:99	0/1:164,0,151:33:15,18:99	0/0:0,144,205:48:48,0:99	0/0:0,111,201:37:37,0:99	0/0:0,51,194:17:17,0:59	0/0:0,35,180:20:19,1:43	0/0:0,27,188:9:9,0:35	0/0:0,60,220:20:20,0:68	0/0:0,39,209:13:13,0:47	0/0:0,151,235:50:50,0:99	0/0:0,18,159:6:6,0:26	0/0:0,78,224:26:26,0:86	0/0:0,102,226:34:34,0:99	0/0:0,48,214:16:16,0:56	0/0:0,54,219:18:18,0:62	0/0:0,24,180:8:8,0:32	0/0:0,87,224:29:29,0:95	0/0:0,48,215:16:16,0:56	0/0:0,51,216:17:17,0:59	0/0:0,229,255:76:76,0:99	0/0:0,27,188:9:9,0:35	0/0:0,72,223:24:24,0:80	0/0:0,63,221:21:21,0:71	0/0:0,144,233:48:48,0:99	0/0:0,163,238:54:54,0:99	0/0:0,33,198:11:11,0:41	0/0:0,24,180:8:8,0:32	0/0:0,96,226:32:32,0:99	0/0:0,114,228:38:38,0:99	0/0:0,108,227:36:36,0:99	0/0:0,117,229:39:39,0:99	0/0:0,160,238:53:53,0:99	0/0:0,135,232:45:45,0:99	0/0:0,166,239:55:55,0:99	0/0:0,138,233:46:46,0:99	0/1:123,0,163:27:18,9:99	0/0:0,24,162:8:8,0:32
131	scaffold2471_cov66	33107	A	T	499	GT:PL:DP:AD:GQ	0/0:0,36,184:12:12,0:51	0/1:79,0,149:40:32,8:63	0/0:0,99,199:33:33,0:99	0/0:0,84,198:28:28,0:99	0/0:0,15,129:5:5,0:30	0/0:0,87,198:29:29,0:99	0/0:0,78,198:26:26,0:93	0/0:0,99,200:33:33,0:99	0/0:0,148,206:49:49,0:99	0/1:95,0,155:38:29,9:79	0/0:0,51,193:17:17,0:66	0/0:0,60,195:20:20,0:75	0/0:0,27,183:9:9,0:42	0/0:0,57,220:19:19,0:72	0/0:0,39,207:13:13,0:54	0/0:0,151,235:50:50,0:99	0/0:0,18,159:6:6,0:33	0/0:0,81,224:27:27,0:96	0/0:0,102,226:34:34,0:99	0/0:0,45,211:15:15,0:60	0/0:0,54,219:18:18,0:69	0/0:0,24,181:8:8,0:39	0/0:0,87,224:29:29,0:99	0/0:0,48,214:16:16,0:63	0/0:0,51,216:17:17,0:66	0/0:0,229,255:76:76,0:99	0/0:0,27,189:9:9,0:42	0/0:0,72,222:24:24,0:87	0/0:0,63,221:21:21,0:78	0/0:0,148,234:49:49,0:99	0/0:0,160,237:53:53,0:99	0/0:0,33,200:11:11,0:48	0/0:0,27,186:9:9,0:42	0/0:0,96,226:32:32,0:99	0/0:0,114,228:38:38,0:99	0/0:0,108,227:36:36,0:99	0/0:0,117,228:39:39,0:99	0/0:0,160,238:53:53,0:99	0/0:0,135,232:45:45,0:99	0/0:0,166,239:55:55,0:99	0/0:0,138,232:46:46,0:99	0/0:0,81,198:27:27,0:96	0/0:0,24,162:8:8,0:39
132	scaffold2471_cov66	33156	T	A	999	GT:PL:DP:AD:GQ	0/0:0,33,180:11:11,0:43	0/0:0,117,201:39:39,0:99	0/0:0,93,198:31:31,0:99	0/0:0,63,196:21:21,0:73	0/0:0,15,129:5:5,0:25	0/0:0,84,198:28:28,0:94	0/0:0,78,198:26:26,0:88	0/0:0,96,199:32:32,0:99	0/0:0,148,205:49:49,0:99	0/0:0,108,201:36:36,0:99	0/0:0,51,194:17:17,0:61	0/0:0,42,186:14:14,0:52	0/0:0,27,185:9:9,0:37	0/0:0,60,219:20:20,0:70	0/0:0,39,209:13:13,0:49	0/0:0,151,234:50:50,0:99	0/0:0,18,159:6:6,0:28	0/0:0,81,223:27:27,0:91	0/0:0,102,227:34:34,0:99	0/0:0,48,211:16:16,0:58	0/0:0,54,219:18:18,0:64	0/0:0,24,176:8:8,0:34	0/1:93,0,182:29:23,6:82	0/0:0,48,216:16:16,0:58	0/0:0,51,217:17:17,0:61	0/0:0,229,255:76:76,0:99	0/0:0,27,187:9:9,0:37	0/0:0,69,221:23:23,0:79	0/0:0,63,220:21:21,0:73	0/0:0,144,233:48:48,0:99	0/0:0,160,237:53:53,0:99	0/1:117,0,127:11:6,5:99	0/0:0,27,186:9:9,0:37	0/0:0,78,224:26:26,0:88	0/0:0,114,228:38:38,0:99	0/0:0,105,226:35:35,0:99	0/0:0,108,226:36:36,0:99	0/0:0,160,236:53:53,0:99	0/0:0,135,232:45:45,0:99	0/0:0,169,239:56:56,0:99	0/0:0,135,231:45:45,0:99	0/1:42,0,152:27:23,4:31	0/0:0,24,162:8:8,0:34
133	scaffold2471_cov66	33173	G	T	311	GT:PL:DP:AD:GQ	0/0:0,33,178:11:11,0:49	0/0:0,117,201:39:39,0:99	0/0:0,96,199:32:32,0:99	0/0:0,78,197:26:26,0:94	0/0:0,15,129:5:5,0:31	0/0:0,75,196:25:25,0:91	0/0:0,72,196:24:24,0:88	0/0:0,96,199:32:32,0:99	0/0:0,141,203:47:47,0:99	0/0:0,108,199:36:36,0:99	0/0:0,51,193:17:17,0:67	0/0:0,57,194:19:19,0:73	0/0:0,27,183:9:9,0:43	0/0:0,16,187:19:18,1:32	0/0:0,39,205:13:13,0:55	0/0:0,144,233:48:48,0:99	0/0:0,18,155:6:6,0:34	0/0:0,81,224:27:27,0:97	0/0:0,102,225:34:34,0:99	0/0:0,48,214:16:16,0:64	0/0:0,54,219:18:18,0:70	0/0:0,21,168:7:7,0:37	0/0:0,87,224:29:29,0:99	0/0:0,45,212:15:15,0:61	0/0:0,51,215:17:17,0:67	0/0:0,115,188:74:71,3:99	0/0:0,27,188:9:9,0:43	0/0:0,66,220:22:22,0:82	0/0:0,63,221:21:21,0:79	0/0:0,144,233:48:48,0:99	0/0:0,160,236:53:53,0:99	0/0:0,33,189:11:11,0:49	0/0:0,24,181:8:8,0:40	0/1:40,0,167:32:28,4:23	0/0:0,111,227:37:37,0:99	0/0:0,102,225:34:34,0:99	0/0:0,117,228:39:39,0:99	0/0:0,154,235:51:51,0:99	0/0:0,135,230:45:45,0:99	0/0:0,166,238:55:55,0:99	0/1:65,0,160:46:39,7:48	0/0:0,78,195:27:26,0:94	0/0:0,24,162:8:8,0:40
134	scaffold2471_cov66	33193	A	C	999	GT:PL:DP:AD:GQ	0/0:0,33,178:11:11,0:38	0/0:0,111,200:37:37,0:99	0/0:0,96,198:32:32,0:99	0/0:0,81,197:27:27,0:86	0/0:0,15,123:5:5,0:20	0/1:98,0,162:25:17,8:92	0/0:0,75,197:25:25,0:80	0/0:0,96,197:32:32,0:99	0/0:0,138,203:46:46,0:99	0/0:0,108,199:36:36,0:99	0/0:0,48,190:16:16,0:53	0/0:0,60,195:20:20,0:65	0/0:0,27,188:9:9,0:32	0/0:0,27,197:20:19,1:32	0/0:0,39,206:13:13,0:44	0/1:65,0,172:50:39,11:59	0/0:0,18,159:6:6,0:23	0/1:131,0,179:27:14,13:99	0/1:131,0,112:34:8,26:99	0/1:42,0,173:15:12,3:36	0/1:132,0,137:18:7,11:99	0/0:0,24,174:8:8,0:29	0/1:143,0,168:29:13,16:99	0/0:0,45,212:15:15,0:50	0/1:122,0,150:17:8,9:99	0/1:61,0,168:75:58,17:55	0/1:79,0,122:9:5,4:73	0/0:0,72,221:24:24,0:77	./.:0,3,178:21:19,2:8	0/0:0,141,232:47:47,0:99	0/0:0,163,238:54:54,0:99	0/0:0,27,188:9:9,0:32	0/0:0,24,169:8:8,0:29	./.:18,0,170:31:27,4:12	0/0:0,75,207:36:35,1:80	0/0:0,105,226:35:35,0:99	0/0:0,114,228:38:38,0:99	0/1:142,0,164:53:19,34:99	0/0:0,135,231:45:45,0:99	0/0:0,169,239:56:56,0:99	0/1:31,0,162:45:38,7:25	0/0:0,81,198:27:27,0:86	0/1:31,0,120:8:6,2:25
135	scaffold2494_cov122	6679	T	A	963	GT:PL:DP:AD:GQ	./.:0,3,37:1:1,0:12	0/0:0,18,143:6:6,0:27	0/0:0,45,191:15:15,0:54	0/0:0,27,170:9:9,0:36	0/0:0,30,173:10:10,0:39	./.:0,3,37:1:1,0:12	./.:0,3,37:1:1,0:12	0/0:0,27,170:9:9,0:36	0/0:0,30,173:10:10,0:39	0/0:0,18,143:6:6,0:27	./.:0,12,113:4:4,0:21	./.:0,6,67:2:2,0:15	0/0:0,132,232:44:44,0:99	0/0:0,66,222:22:22,0:75	0/0:0,93,226:31:31,0:99	0/0:0,114,228:38:38,0:99	0/1:70,0,140:16:7,9:60	0/0:0,90,225:30:30,0:99	0/0:0,135,231:46:45,0:99	0/1:62,0,145:14:7,7:52	0/0:0,114,229:38:38,0:99	0/0:0,57,220:19:19,0:66	0/1:76,0,159:33:12,21:66	0/1:74,0,137:18:7,11:64	0/0:0,120,230:40:40,0:99	0/0:0,24,180:8:8,0:33	0/1:62,0,145:14:7,7:52	0/0:0,90,225:30:30,0:99	0/0:0,51,217:17:17,0:60	0/0:0,87,224:29:29,0:96	0/0:0,114,228:38:38,0:99	0/0:0,87,225:29:29,0:96	0/0:0,51,216:17:17,0:60	0/0:0,36,205:12:12,0:45	0/0:0,66,222:22:22,0:75	0/0:0,87,224:29:29,0:96	0/0:0,108,227:36:36,0:99	0/0:0,84,224:28:28,0:93	0/0:0,135,233:45:45,0:99	0/0:0,75,222:25:25,0:84	0/0:0,87,225:29:29,0:96	0/0:0,33,180:11:11,0:42	0/0:0,30,175:10:10,0:39
136	scaffold2494_cov122	6792	T	G	999	GT:PL:DP:AD:GQ	./.:0,3,60:1:1,0:3	./.:0,15,152:5:5,0:11	0/0:0,45,191:15:15,0:41	0/0:0,27,193:9:9,0:23	0/0:0,30,198:10:10,0:26	./.:0,3,60:1:1,0:3	./.:0,3,60:1:1,0:3	0/0:0,27,193:9:9,0:23	0/0:0,30,198:10:10,0:26	./.:0,15,152:5:5,0:11	./.:0,12,136:4:4,0:9	./.:0,6,90:2:2,0:4	1/1:228,126,0:42:0,42:99	1/1:219,66,0:22:0,22:63	1/1:224,90,0:30:0,30:87	1/1:226,111,0:37:0,37:99	1/1:232,45,0:15:0,15:42	1/1:224,87,0:29:0,29:84	1/1:249,135,0:45:0,45:99	1/1:210,42,0:14:0,14:39	1/1:226,108,0:36:0,36:99	1/1:217,54,0:18:0,18:51	1/1:243,96,0:32:0,32:93	1/1:217,54,0:18:0,18:51	1/1:228,117,0:39:0,39:99	1/1:178,24,0:8:0,8:21	1/1:227,42,0:14:0,14:39	1/1:223,87,0:29:0,29:84	1/1:213,48,0:16:0,16:45	1/1:222,87,0:29:0,29:84	1/1:244,105,0:35:0,35:99	1/1:224,87,0:29:0,29:84	1/1:211,48,0:16:0,16:45	0/0:0,36,202:12:12,0:32	1/1:221,66,0:22:0,22:63	1/1:224,84,0:28:0,28:81	0/0:0,108,228:36:36,0:99	1/1:223,84,0:28:0,28:81	1/1:229,135,0:45:0,45:99	1/1:220,78,0:26:0,26:75	1/1:223,87,0:29:0,29:84	0/0:0,30,170:10:10,0:26	0/0:0,30,173:10:10,0:26
137	scaffold2568_cov122	20159	G	T	999	GT:PL:DP:AD:GQ	0/0:0,51,190:17:17,0:59	0/0:0,36,182:12:12,0:44	0/0:0,27,170:9:9,0:35	0/0:0,30,175:10:10,0:38	0/0:0,30,175:10:10,0:38	0/0:0,18,143:6:6,0:26	0/0:0,18,138:6:6,0:26	0/0:0,42,188:14:14,0:50	0/0:0,45,191:15:15,0:53	0/0:0,15,129:5:5,0:23	0/0:0,15,129:5:5,0:23	0/0:0,30,173:10:10,0:38	0/0:0,66,221:22:22,0:74	0/0:0,81,223:27:27,0:89	0/0:0,60,219:20:20,0:68	0/0:0,60,219:20:20,0:68	0/0:0,60,220:20:20,0:68	0/0:0,63,219:21:21,0:71	0/0:0,81,222:27:27,0:89	./.:0,1,176:14:13,1:10	0/0:0,66,221:22:22,0:74	0/0:0,57,217:19:19,0:65	0/0:0,84,224:28:28,0:92	0/0:0,45,214:15:15,0:53	0/0:0,57,218:19:19,0:65	0/0:0,45,213:15:15,0:53	0/0:0,15,144:5:5,0:23	0/0:0,75,223:25:25,0:83	0/0:0,39,207:13:13,0:47	0/0:0,60,220:20:20,0:68	0/0:0,93,225:31:31,0:99	0/0:0,48,214:16:16,0:56	0/0:0,57,217:19:19,0:65	0/0:0,27,181:9:9,0:35	0/0:0,63,221:21:21,0:71	0/0:0,54,217:18:18,0:62	0/1:152,0,152:16:8,8:99	0/0:0,84,223:28:28,0:92	0/0:0,51,216:17:17,0:59	0/0:0,58,169:33:32,1:66	0/0:0,72,222:24:24,0:80	./.:0,6,67:2:2,0:14	./.:0,6,67:2:2,0:14
138	scaffold2568_cov122	20213	T	C	999	GT:PL:DP:AD:GQ	0/0:0,51,194:17:17,0:61	0/0:0,36,184:12:12,0:46	0/0:0,27,167:9:9,0:37	0/0:0,30,175:10:10,0:40	0/0:0,30,175:10:10,0:40	0/0:0,18,138:6:6,0:28	0/0:0,18,143:6:6,0:28	0/0:0,42,189:14:14,0:52	0/0:0,45,188:15:15,0:55	0/0:0,15,129:5:5,0:25	0/0:0,15,129:5:5,0:25	0/0:0,33,180:11:11,0:43	0/0:0,63,217:21:21,0:73	0/1:188,0,135:26:9,17:99	0/1:154,0,172:20:11,9:99	0/1:152,0,164:20:11,9:99	0/0:0,60,220:20:20,0:70	0/0:0,63,217:21:21,0:73	0/0:0,81,221:27:27,0:91	0/0:0,42,206:14:14,0:52	0/0:0,66,222:22:22,0:76	0/0:0,54,216:18:18,0:64	0/0:0,78,222:26:26,0:88	0/0:0,45,211:15:15,0:55	0/0:0,57,219:19:19,0:67	0/1:154,0,136:16:7,9:99	0/0:0,15,139:5:5,0:25	0/1:157,0,182:25:15,10:99	0/0:0,42,211:14:14,0:52	0/0:0,60,218:20:20,0:70	0/0:0,90,222:30:30,0:99	0/0:0,48,215:16:16,0:58	0/0:0,57,219:19:19,0:67	0/0:0,27,186:9:9,0:37	0/0:0,63,221:21:21,0:73	0/1:143,0,165:18:10,8:99	0/0:0,48,214:16:16,0:58	0/0:0,78,223:26:26,0:88	0/0:0,51,214:17:17,0:61	0/0:0,96,225:32:32,0:99	0/0:0,72,221:24:24,0:82	./.:0,6,67:2:2,0:16	./.:0,6,67:2:2,0:16
139	scaffold2568_cov122	21977	A	G	668	GT:PL:DP:AD:GQ	0/0:0,24,159:8:8,0:38	0/0:0,96,198:32:32,0:99	0/0:0,96,195:32:32,0:99	0/0:0,18,143:6:6,0:32	0/0:0,21,154:7:7,0:35	0/0:0,60,195:20:20,0:74	0/0:0,63,193:21:21,0:77	0/0:0,39,181:13:13,0:53	0/0:0,63,194:21:21,0:77	0/0:0,21,154:7:7,0:35	0/0:0,21,154:7:7,0:35	0/0:0,33,175:11:11,0:47	0/0:0,48,212:16:16,0:62	0/0:0,63,219:21:21,0:77	0/0:0,93,224:31:31,0:99	0/0:0,84,224:28:28,0:98	0/0:0,84,224:28:28,0:98	0/0:0,93,223:31:31,0:99	0/0:0,105,226:35:35,0:99	0/0:0,78,222:26:26,0:92	0/0:0,81,224:27:27,0:95	0/1:165,0,164:21:10,11:99	0/0:0,72,221:24:24,0:86	0/1:166,0,176:28:15,13:99	0/1:141,0,188:30:20,10:99	0/0:0,57,217:19:19,0:71	0/0:0,24,177:8:8,0:38	0/0:0,105,225:35:35,0:99	0/0:0,78,224:26:26,0:92	0/0:0,66,220:22:22,0:80	0/0:0,126,229:42:42,0:99	0/0:0,117,227:39:39,0:99	0/0:0,33,194:11:11,0:47	0/0:0,63,219:21:21,0:77	0/0:0,99,225:33:33,0:99	0/0:0,108,226:36:36,0:99	0/0:0,66,222:22:22,0:80	0/0:0,69,222:23:23,0:83	0/0:0,42,211:14:14,0:56	0/0:0,75,222:25:25,0:89	0/0:0,60,220:20:20,0:74	0/0:0,57,195:19:19,0:71	0/0:0,33,175:11:11,0:47
140	scaffold2568_cov122	21983	G	A	999	GT:PL:DP:AD:GQ	0/0:0,27,167:9:9,0:35	0/0:0,102,198:34:34,0:99	0/0:0,96,198:32:32,0:99	0/0:0,18,138:6:6,0:26	0/0:0,24,155:8:8,0:32	0/0:0,60,195:20:20,0:68	0/0:0,57,195:19:19,0:65	0/0:0,42,186:14:14,0:50	0/0:0,66,196:22:22,0:74	0/0:0,21,154:7:7,0:29	0/0:0,21,154:7:7,0:29	0/0:0,27,167:9:9,0:35	0/0:0,42,204:14:14,0:50	0/0:0,57,216:19:19,0:65	0/0:0,90,223:30:30,0:98	0/0:0,81,222:27:27,0:89	0/0:0,84,222:28:28,0:92	0/0:0,84,219:30:28,0:92	0/0:0,108,226:36:36,0:99	0/0:0,78,222:26:26,0:86	0/0:0,78,222:26:26,0:86	0/0:0,63,219:21:21,0:71	0/0:0,66,219:22:22,0:74	0/0:0,81,221:27:27,0:89	0/0:0,96,223:32:32,0:99	0/0:0,57,217:19:19,0:65	0/0:0,21,170:7:7,0:29	0/0:0,99,225:33:33,0:99	0/0:0,78,223:26:26,0:86	0/0:0,66,219:22:22,0:74	0/0:0,120,226:41:40,0:99	0/0:0,114,226:38:38,0:99	0/0:0,33,196:11:11,0:41	0/0:0,63,215:22:21,0:71	0/0:0,96,224:32:32,0:99	0/0:0,111,226:37:37,0:99	0/0:0,66,216:22:22,0:74	0/0:0,66,220:22:22,0:74	0/0:0,42,210:14:14,0:50	0/0:0,72,222:24:24,0:80	0/0:0,63,220:21:21,0:71	0/0:0,54,193:18:18,0:62	0/0:0,33,180:11:11,0:41
141	scaffold2660_cov127	488	A	C	999	GT:PL:DP:AD:GQ	0/0:0,33,180:11:11,0:43	0/0:0,66,196:22:22,0:76	0/0:0,51,193:17:17,0:61	0/0:0,57,195:19:19,0:67	0/0:0,42,189:14:14,0:52	0/0:0,54,194:18:18,0:64	0/0:0,84,198:28:28,0:94	0/0:0,45,190:15:15,0:55	0/0:0,63,191:21:21,0:73	0/0:0,39,187:13:13,0:49	0/0:0,66,196:22:22,0:76	0/0:0,72,197:24:24,0:82	0/0:0,105,226:35:35,0:99	0/1:93,0,182:20:15,5:82	0/0:0,108,227:36:36,0:99	0/0:0,114,229:38:38,0:99	0/0:0,66,222:22:22,0:76	0/0:0,99,226:33:33,0:99	0/0:0,102,227:34:34,0:99	0/0:0,93,225:31:31,0:99	0/0:0,96,226:32:32,0:99	0/0:0,81,223:27:27,0:91	0/0:0,81,222:27:27,0:91	0/0:0,84,225:28:28,0:94	0/0:0,87,225:29:29,0:97	0/0:0,66,222:22:22,0:76	0/1:184,0,149:24:9,15:99	0/0:0,138,232:46:46,0:99	0/1:121,0,186:34:25,9:99	0/1:169,0,183:27:15,12:99	0/0:0,84,224:28:28,0:94	0/0:0,81,224:27:27,0:91	0/0:0,72,223:24:24,0:82	0/0:0,75,223:25:25,0:85	0/0:0,117,228:39:39,0:99	0/1:183,0,190:41:22,19:99	0/0:0,81,224:27:27,0:91	0/0:0,63,220:21:21,0:73	0/0:0,111,227:37:37,0:99	0/0:0,84,224:28:28,0:94	0/1:114,0,185:21:15,6:99	0/0:0,48,192:16:16,0:58	0/0:0,60,196:20:20,0:70
142	scaffold2660_cov127	515	C	A	999	GT:PL:DP:AD:GQ	0/1:107,0,107:10:5,5:99	0/0:0,63,195:21:21,0:67	0/1:142,0,133:17:8,9:99	0/0:0,57,195:19:19,0:61	0/1:114,0,138:14:8,6:99	0/0:0,54,194:18:18,0:58	1/1:196,81,0:28:0,27:70	0/0:0,48,191:16:16,0:52	0/1:144,0,151:21:11,10:99	0/1:103,0,131:12:7,5:98	1/1:195,60,0:20:0,20:49	1/1:198,78,0:26:0,26:67	0/0:0,105,227:35:35,0:99	0/0:0,60,219:20:20,0:64	0/0:0,108,227:36:36,0:99	0/0:0,120,230:40:40,0:99	0/0:0,66,222:22:22,0:70	0/0:0,96,226:32:32,0:99	0/0:0,61,199:34:33,1:65	0/0:0,93,225:31:31,0:97	0/0:0,93,225:31:31,0:97	0/0:0,81,224:27:27,0:85	0/0:0,81,224:27:27,0:85	0/0:0,84,224:28:28,0:88	0/0:0,87,225:29:29,0:91	0/0:0,66,221:22:22,0:70	0/0:0,72,222:24:24,0:76	0/0:0,138,232:46:46,0:99	0/0:0,102,226:34:34,0:99	0/0:0,81,223:27:27,0:85	0/0:0,84,223:28:28,0:88	0/0:0,81,224:27:27,0:85	0/0:0,72,222:24:24,0:76	1/1:223,75,0:25:0,25:64	0/0:0,120,229:40:40,0:99	0/0:0,123,230:41:41,0:99	1/1:223,81,0:27:0,27:70	0/0:0,63,221:21:21,0:67	0/0:0,108,227:36:36,0:99	0/0:0,84,224:28:28,0:88	0/0:0,66,221:22:22,0:70	0/0:0,48,191:16:16,0:52	0/0:0,60,195:20:20,0:64
143	scaffold2739_cov67	142	G	A	340	GT:PL:DP:AD:GQ	0/0:0,96,198:32:32,0:99	0/0:0,24,158:8:8,0:36	0/0:0,102,190:34:34,0:99	0/0:0,108,199:36:36,0:99	0/0:0,84,189:28:28,0:96	0/0:0,114,197:38:38,0:99	0/0:0,107,182:48:47,1:99	0/0:0,99,196:33:33,0:99	0/0:0,96,198:32:32,0:99	0/0:0,66,196:22:22,0:78	0/1:62,0,156:20:16,4:49	0/0:0,154,204:51:51,0:99	0/0:0,45,205:15:15,0:57	0/0:0,30,159:10:10,0:42	0/0:0,35,178:26:24,1:47	0/0:0,11,172:16:15,1:23	0/0:0,21,167:7:7,0:33	0/0:0,36,187:12:12,0:48	0/0:0,27,182:9:9,0:39	0/0:0,18,143:6:6,0:30	0/0:0,30,164:10:10,0:42	0/0:0,27,181:9:9,0:39	./.:4,0,166:12:11,1:8	./.:0,12,97:4:4,0:24	0/0:0,24,177:8:8,0:36	./.:16,0,147:8:7,1:5	0/0:0,21,157:7:7,0:33	0/0:0,18,153:6:6,0:30	0/0:0,21,162:7:7,0:33	0/0:0,50,168:29:28,1:62	./.:0,9,99:3:3,0:21	0/0:0,14,156:18:17,1:26	0/1:131,0,130:13:7,6:99	0/0:0,33,184:11:11,0:45	0/0:0,51,202:17:17,0:63	0/0:0,27,165:9:9,0:39	0/0:0,33,192:11:11,0:45	0/0:0,42,203:14:14,0:54	./.:0,12,105:4:4,0:24	0/0:0,18,115:6:6,0:30	./.:4,0,150:12:11,1:8	0/0:0,69,195:23:23,0:81	0/0:0,39,182:13:13,0:51
144	scaffold2739_cov67	151	C	G	267	GT:PL:DP:AD:GQ	0/0:0,96,198:32:32,0:99	0/0:0,24,158:8:8,0:37	0/0:0,102,189:34:34,0:99	0/0:0,111,199:37:37,0:99	0/1:46,0,145:28:23,5:32	0/0:0,114,197:38:38,0:99	./.:8,0,122:48:42,6:6	0/0:0,99,196:33:33,0:99	0/0:0,96,198:32:32,0:99	0/0:0,69,196:23:23,0:82	0/0:0,60,195:20:20,0:73	./.:0,3,117:52:46,6:16	0/0:0,45,207:15:15,0:58	0/0:0,30,159:10:10,0:43	0/0:0,84,209:28:28,0:97	0/0:0,48,203:16:16,0:61	0/0:0,21,167:7:7,0:34	0/0:0,36,186:12:12,0:49	0/0:0,27,181:9:9,0:40	0/0:0,18,143:6:6,0:31	0/1:56,0,122:10:7,3:42	0/0:0,27,177:9:9,0:40	0/0:0,39,203:13:13,0:52	./.:0,12,97:4:4,0:25	0/0:0,24,177:8:8,0:37	0/0:0,24,176:8:8,0:37	0/0:0,21,157:7:7,0:34	0/0:0,18,153:6:6,0:31	0/0:0,21,162:7:7,0:34	0/0:0,87,198:29:29,0:99	./.:0,9,99:3:3,0:22	0/0:0,54,191:18:18,0:67	0/0:0,39,202:13:13,0:52	0/0:0,33,184:11:11,0:46	0/0:0,51,202:17:17,0:64	./.:6,0,136:9:8,1:8	0/0:0,33,191:11:11,0:46	0/0:0,42,204:14:14,0:55	./.:0,12,105:4:4,0:25	0/0:0,18,115:6:6,0:31	0/0:0,36,184:12:12,0:49	0/0:0,69,195:23:23,0:82	0/0:0,39,182:13:13,0:52
145	scaffold2739_cov67	174	C	T	999	GT:PL:DP:AD:GQ	1/1:198,96,0:32:0,32:99	1/1:158,24,0:8:0,8:35	1/1:190,99,0:33:0,33:99	1/1:199,108,0:36:0,36:99	1/1:189,84,0:28:0,28:95	1/1:197,111,0:37:0,37:99	1/1:204,141,0:47:0,47:99	1/1:196,99,0:33:0,33:99	1/1:198,96,0:32:0,32:99	1/1:196,69,0:23:0,23:80	1/1:194,60,0:20:0,20:71	1/1:206,157,0:52:0,52:99	1/1:201,42,0:14:0,14:53	1/1:159,30,0:10:0,10:41	1/1:209,84,0:28:0,28:95	1/1:203,48,0:16:0,16:59	1/1:167,21,0:7:0,7:32	1/1:187,36,0:12:0,12:47	1/1:180,27,0:9:0,9:38	1/1:143,18,0:6:0,6:29	1/1:166,30,0:10:0,10:41	1/1:174,24,0:8:0,8:35	./.:164,0,2:13:1,12:10	./.:97,12,0:4:0,4:23	1/1:177,24,0:8:0,8:35	1/1:176,24,0:8:0,8:35	./.:124,0,20:7:1,6:8	1/1:153,18,0:6:0,6:29	./.:127,0,20:7:1,6:8	1/1:196,81,0:27:0,27:92	./.:97,9,0:3:0,3:20	1/1:190,51,0:17:0,17:62	0/1:142,0,115:13:5,8:99	1/1:182,33,0:11:0,11:44	1/1:201,51,0:17:0,17:62	1/1:165,27,0:9:0,9:38	1/1:186,30,0:10:0,10:41	./.:167,1,0:14:1,13:12	./.:105,12,0:4:0,4:23	1/1:115,18,0:6:0,6:29	./.:149,0,5:12:1,11:7	1/1:195,69,0:23:0,23:80	./.:139,0,1:12:1,11:11
146	scaffold2739_cov67	177	C	A	390	GT:PL:DP:AD:GQ	0/0:0,96,198:32:32,0:99	0/0:0,24,158:8:8,0:37	0/0:0,102,190:34:34,0:99	0/0:0,111,199:37:37,0:99	0/0:0,84,189:28:28,0:97	0/0:0,114,200:38:38,0:99	0/0:0,144,204:48:48,0:99	0/0:0,99,196:33:33,0:99	0/0:0,93,198:31:31,0:99	0/0:0,69,196:23:23,0:82	0/0:0,57,194:19:19,0:70	0/0:0,157,205:52:52,0:99	0/0:0,45,206:15:15,0:58	0/0:0,30,159:10:10,0:43	0/0:0,84,210:28:28,0:97	0/0:0,48,202:16:16,0:61	0/0:0,21,167:7:7,0:34	0/0:0,36,186:12:12,0:49	0/0:0,27,181:9:9,0:40	0/0:0,18,143:6:6,0:31	0/0:0,30,166:10:10,0:43	0/0:0,27,182:9:9,0:40	0/0:0,39,202:13:13,0:52	./.:0,12,97:4:4,0:25	0/0:0,24,177:8:8,0:37	0/0:0,21,167:7:7,0:34	0/0:0,21,157:7:7,0:34	0/0:0,18,150:6:6,0:31	0/0:0,21,162:7:7,0:34	0/0:0,87,198:29:29,0:99	./.:31,0,64:3:2,1:17	0/0:0,54,194:18:18,0:67	0/0:0,39,202:13:13,0:52	0/0:0,33,184:11:11,0:46	0/0:0,51,202:17:17,0:64	0/0:0,27,165:9:9,0:40	0/0:0,33,193:11:11,0:46	0/0:0,42,204:14:14,0:55	./.:0,12,105:4:4,0:25	0/0:0,18,115:6:6,0:31	0/0:0,36,184:12:12,0:49	0/0:0,63,196:21:21,0:76	0/0:0,39,177:13:13,0:52
147	scaffold2739_cov67	178	T	A	652	GT:PL:DP:AD:GQ	0/0:0,93,198:31:31,0:99	0/0:0,24,158:8:8,0:35	0/0:0,102,189:34:34,0:99	./.:13,0,130:37:33,4:4	0/1:109,0,137:28:20,8:97	0/0:0,114,200:38:38,0:99	0/0:0,144,204:48:48,0:99	0/0:0,99,196:33:33,0:99	0/0:0,96,198:32:32,0:99	0/0:0,66,196:22:22,0:77	0/0:0,60,195:20:20,0:71	0/0:0,154,205:51:51,0:99	0/0:0,45,205:15:15,0:56	0/0:0,30,159:10:10,0:41	0/0:0,84,210:28:28,0:95	0/0:0,48,203:16:16,0:59	0/0:0,21,167:7:7,0:32	0/1:93,0,129:12:8,4:81	0/0:0,27,182:9:9,0:38	0/0:0,18,143:6:6,0:29	0/0:0,30,164:10:10,0:41	0/0:0,27,182:9:9,0:38	0/0:0,39,203:13:13,0:50	./.:0,12,97:4:4,0:23	0/0:0,24,177:8:8,0:35	0/0:0,24,176:8:8,0:35	0/0:0,21,157:7:7,0:32	0/0:0,18,153:6:6,0:29	0/0:0,21,161:7:7,0:32	0/0:0,84,198:28:28,0:95	./.:0,9,99:3:3,0:20	0/0:0,51,191:17:17,0:62	0/0:0,39,202:13:13,0:50	0/0:0,33,184:11:11,0:44	0/0:0,51,202:17:17,0:62	0/0:0,27,165:9:9,0:38	0/1:39,0,156:11:9,2:27	0/1:33,0,168:14:12,2:21	./.:0,12,105:4:4,0:23	0/0:0,18,115:6:6,0:29	0/0:0,36,187:12:12,0:47	0/0:0,69,197:23:23,0:80	0/0:0,39,181:13:13,0:50
148	scaffold2863_cov114	4704	G	T	999	GT:PL:DP:AD:GQ	0/0:0,36,180:12:12,0:46	0/0:0,30,173:10:10,0:40	0/0:0,48,190:16:16,0:58	0/0:0,33,175:11:11,0:43	0/0:0,36,182:12:12,0:46	./.:0,12,113:4:4,0:22	0/0:0,24,159:8:8,0:34	0/0:0,27,170:9:9,0:37	0/0:0,45,191:15:15,0:55	0/0:0,15,123:5:5,0:25	0/0:0,21,149:7:7,0:31	0/0:0,27,170:9:9,0:37	0/0:0,90,225:30:30,0:99	0/0:0,60,220:20:20,0:70	./.:0,3,41:1:1,0:13	0/0:0,144,233:48:48,0:99	0/0:0,60,220:20:20,0:70	0/0:0,90,225:30:30,0:99	0/1:112,0,184:21:15,6:99	0/0:0,72,223:24:24,0:82	0/0:0,57,219:19:19,0:67	0/0:0,69,222:23:23,0:79	0/0:0,96,225:32:32,0:99	0/0:0,66,221:22:22,0:76	0/0:0,78,223:26:26,0:88	0/1:169,0,175:23:12,11:99	0/0:0,84,224:28:28,0:94	0/0:0,54,217:18:18,0:64	0/0:0,60,220:20:20,0:70	0/0:0,105,226:35:35,0:99	0/0:0,63,220:21:21,0:73	0/0:0,36,203:12:12,0:46	0/0:0,37,194:26:25,1:47	0/0:0,27,188:9:9,0:37	0/0:0,111,227:37:37,0:99	0/0:0,96,225:32:32,0:99	0/0:0,93,225:31:31,0:99	0/0:0,30,195:10:10,0:40	0/0:0,93,225:31:31,0:99	0/0:0,57,218:19:19,0:67	./.:0,3,41:1:1,0:13	./.:0,0,0:0:0,0:0	./.:0,0,0:0:0,0:0
149	scaffold2863_cov114	4710	T	C	742	GT:PL:DP:AD:GQ	0/0:0,36,182:12:12,0:48	0/0:0,30,173:10:10,0:42	0/0:0,48,191:16:16,0:60	0/0:0,33,175:11:11,0:45	0/0:0,36,184:12:12,0:48	./.:0,12,113:4:4,0:24	0/0:0,21,154:7:7,0:33	0/0:0,27,170:9:9,0:39	0/0:0,45,191:15:15,0:57	0/0:0,15,129:5:5,0:27	0/0:0,21,154:7:7,0:33	0/0:0,27,167:9:9,0:39	0/0:0,90,225:30:30,0:99	0/0:0,60,220:20:20,0:72	./.:0,3,41:1:1,0:15	0/0:0,144,234:48:48,0:99	0/0:0,60,219:20:20,0:72	0/0:0,87,225:29:29,0:99	0/0:0,66,221:22:22,0:78	0/0:0,75,223:25:25,0:87	0/0:0,57,219:19:19,0:69	0/0:0,69,222:23:23,0:81	0/0:0,96,226:32:32,0:99	0/0:0,63,221:21:21,0:75	0/0:0,81,224:27:27,0:93	0/0:0,69,222:23:23,0:81	0/0:0,84,225:28:28,0:96	0/0:0,54,219:18:18,0:66	0/0:0,63,219:21:21,0:75	0/1:173,0,189:35:20,15:99	0/0:0,63,221:21:21,0:75	0/0:0,36,204:12:12,0:48	0/0:0,78,224:26:26,0:90	0/0:0,27,187:9:9,0:39	0/0:0,111,228:37:37,0:99	0/0:0,96,226:32:32,0:99	0/0:0,90,225:30:30,0:99	0/0:0,27,189:9:9,0:39	0/0:0,93,224:31:31,0:99	0/0:0,57,220:19:19,0:69	./.:0,3,41:1:1,0:15	./.:0,0,0:0:0,0:0	./.:0,0,0:0:0,0:0
150	scaffold2880_cov68	1822	A	C	999	GT:PL:DP:AD:GQ	0/0:0,75,197:25:25,0:82	./.:0,0,0:0:0,0:0	./.:0,0,0:0:0,0:0	0/0:0,33,180:11:11,0:40	./.:0,0,0:0:0,0:0	./.:0,0,0:0:0,0:0	0/0:0,33,180:11:11,0:40	./.:0,0,0:0:0,0:0	./.:0,0,0:0:0,0:0	./.:0,0,0:0:0,0:0	0/0:0,81,198:27:27,0:88	./.:0,0,0:0:0,0:0	0/0:0,81,224:27:27,0:88	0/0:0,96,226:32:32,0:99	0/0:0,99,226:33:33,0:99	0/0:0,172,240:57:57,0:99	0/0:0,114,229:38:38,0:99	0/0:0,78,224:26:26,0:85	0/0:0,87,224:29:29,0:94	0/0:0,87,225:29:29,0:94	0/0:0,84,224:28:28,0:91	0/0:0,57,219:19:19,0:64	0/0:0,87,225:29:29,0:94	0/0:0,166,238:55:55,0:99	0/0:0,78,213:35:34,1:85	0/0:0,81,223:27:27,0:88	0/0:0,114,229:38:38,0:99	0/0:0,84,224:28:28,0:91	0/0:0,57,220:19:19,0:64	0/0:0,129,230:43:43,0:99	0/0:0,81,224:27:27,0:88	0/0:0,72,223:24:24,0:79	0/0:0,132,232:44:44,0:99	0/0:0,81,224:27:27,0:88	0/0:0,75,223:25:25,0:82	0/0:0,169,239:56:56,0:99	0/0:0,69,222:23:23,0:76	0/0:0,84,223:28:28,0:91	0/0:0,141,233:47:47,0:99	0/0:0,75,223:25:25,0:82	0/1:190,0,173:39:16,23:99	0/1:57,0,125:68:56,12:49	1/1:201,114,0:38:0,38:99
151	scaffold2938_cov113	1994	A	T	999	GT:PL:DP:AD:GQ	0/0:0,33,170:11:11,0:41	0/0:0,60,188:20:20,0:68	0/0:0,66,155:22:22,0:74	0/0:0,75,186:25:25,0:83	0/0:0,66,193:22:22,0:74	0/0:0,66,194:22:22,0:74	0/0:0,15,85:5:5,0:23	0/0:0,51,193:17:17,0:59	./.:0,6,67:2:2,0:14	./.:0,9,65:3:3,0:17	0/0:0,72,191:24:24,0:80	0/0:0,96,187:32:32,0:99	0/0:0,39,206:13:13,0:47	0/0:0,33,200:11:11,0:41	0/0:0,87,223:29:29,0:95	0/0:0,51,216:17:17,0:59	0/0:0,42,212:14:14,0:50	0/0:0,78,223:26:26,0:86	0/0:0,87,224:29:29,0:95	0/0:0,69,222:23:23,0:77	0/0:0,51,213:17:17,0:59	0/0:0,66,222:22:22,0:74	0/0:0,84,224:28:28,0:92	0/0:0,60,221:20:20,0:68	0/0:0,63,221:21:21,0:71	0/0:0,90,225:30:30,0:98	0/0:0,60,220:20:20,0:68	0/0:0,66,221:22:22,0:74	0/0:0,48,216:16:16,0:56	0/0:0,66,221:22:22,0:74	0/0:0,87,224:29:29,0:95	0/0:0,45,211:15:15,0:53	0/0:0,42,210:14:14,0:50	./.:0,3,41:1:1,0:11	0/0:0,87,225:29:29,0:95	0/0:0,132,232:44:44,0:99	./.:0,3,40:1:1,0:11	0/0:0,69,222:23:23,0:77	0/0:0,102,227:34:34,0:99	0/0:0,60,220:20:20,0:68	0/0:0,114,228:38:38,0:99	./.:0,9,92:3:3,0:17	0/0:0,54,193:18:18,0:62
152	scaffold2939_cov112	5069	A	G	729	GT:PL:DP:AD:GQ	0/0:0,39,185:13:13,0:53	0/0:0,51,194:17:17,0:65	0/0:0,15,129:5:5,0:29	0/0:0,30,175:10:10,0:44	0/0:0,36,184:12:12,0:50	./.:0,9,92:3:3,0:23	0/0:0,27,170:9:9,0:41	0/0:0,24,162:8:8,0:38	0/0:0,48,191:16:16,0:62	0/0:0,15,129:5:5,0:29	0/0:0,24,162:8:8,0:38	0/0:0,21,154:7:7,0:35	0/0:0,169,239:56:56,0:99	0/0:0,45,210:15:15,0:59	0/0:0,123,229:41:41,0:99	0/1:183,0,192:58:32,26:99	0/0:0,45,214:15:15,0:59	0/0:0,60,220:20:20,0:74	0/0:0,93,225:31:31,0:99	0/0:0,30,194:10:10,0:44	0/0:0,63,220:21:21,0:77	0/0:0,63,220:21:21,0:77	0/0:0,66,221:22:22,0:80	0/0:0,33,201:11:11,0:47	0/0:0,63,221:21:21,0:77	0/0:0,39,209:13:13,0:53	0/0:0,33,200:11:11,0:47	0/0:0,111,228:37:37,0:99	0/0:0,60,219:20:20,0:74	0/0:0,57,220:19:19,0:71	0/1:186,0,178:32:15,17:99	0/0:0,60,220:20:20,0:74	0/0:0,48,212:16:16,0:62	0/0:0,30,196:10:10,0:44	0/0:0,69,222:23:23,0:83	0/0:0,99,224:33:33,0:99	0/0:0,48,215:16:16,0:62	0/0:0,63,221:21:21,0:77	0/0:0,72,222:24:24,0:86	0/0:0,63,221:21:21,0:77	0/0:0,81,223:27:27,0:95	0/0:0,21,154:7:7,0:35	0/0:0,27,170:9:9,0:41
153	scaffold2939_cov112	5083	T	C	999	GT:PL:DP:AD:GQ	0/0:0,42,188:14:14,0:35	0/0:0,51,192:17:17,0:44	./.:0,15,123:5:5,0:8	0/0:0,30,175:10:10,0:23	0/0:0,36,182:12:12,0:29	./.:0,9,84:3:3,0:4	0/0:0,27,170:9:9,0:20	./.:0,24,159:8:8,0:17	0/0:0,48,190:16:16,0:41	./.:0,15,129:5:5,0:8	./.:0,24,162:8:8,0:17	./.:0,21,154:7:7,0:14	1/1:238,166,0:55:0,55:99	1/1:211,42,0:14:0,14:42	1/1:229,123,0:41:0,41:99	1/1:239,172,0:57:0,57:99	1/1:214,45,0:15:0,15:45	1/1:219,57,0:19:0,19:57	1/1:224,90,0:30:0,30:90	1/1:195,30,0:10:0,10:30	1/1:220,63,0:21:0,21:63	1/1:219,63,0:21:0,21:63	1/1:221,66,0:22:0,22:66	1/1:200,33,0:11:0,11:33	1/1:221,63,0:21:0,21:63	1/1:209,39,0:13:0,13:39	1/1:200,33,0:11:0,11:33	1/1:229,117,0:39:0,39:99	1/1:219,60,0:20:0,20:60	1/1:219,57,0:19:0,19:57	1/1:226,96,0:32:0,32:96	1/1:220,60,0:20:0,20:60	1/1:214,48,0:16:0,16:48	0/0:0,30,196:10:10,0:23	1/1:222,69,0:23:0,23:69	1/1:225,96,0:32:0,32:96	0/0:0,48,215:16:16,0:41	1/1:221,63,0:21:0,21:63	1/1:222,75,0:25:0,25:75	1/1:220,63,0:21:0,21:63	1/1:223,81,0:27:0,27:81	1/1:154,21,0:7:0,7:21	1/1:170,27,0:9:0,9:27
154	scaffold2939_cov112	5115	T	G	999	GT:PL:DP:AD:GQ	0/0:0,42,189:14:14,0:37	0/0:0,48,185:16:16,0:43	./.:0,15,129:5:5,0:10	0/0:0,30,173:10:10,0:25	0/0:0,36,184:12:12,0:31	./.:0,9,92:3:3,0:5	0/0:0,27,170:9:9,0:22	./.:0,24,159:8:8,0:19	0/0:0,45,188:15:15,0:40	./.:0,15,129:5:5,0:10	./.:0,24,162:8:8,0:19	./.:0,18,143:6:6,0:13	1/1:169,59,0:56:3,53:57	0/1:126,0,164:15:9,6:99	0/1:191,0,180:41:18,23:99	1/1:241,175,0:58:0,58:99	0/1:175,0,88:15:4,11:89	1/1:220,60,0:20:0,20:58	0/1:175,0,187:31:17,14:99	1/1:195,30,0:10:0,10:28	0/0:0,63,221:21:21,0:58	0/1:116,0,183:20:14,6:99	1/1:222,66,0:22:0,22:64	1/1:201,33,0:11:0,11:31	1/1:221,63,0:21:0,21:61	1/1:209,39,0:13:0,13:37	0/1:158,0,73:11:3,8:74	0/1:191,0,169:39:15,24:99	1/1:220,60,0:20:0,20:58	1/1:219,57,0:19:0,19:55	1/1:226,96,0:32:0,32:94	1/1:220,60,0:20:0,20:58	1/1:215,48,0:16:0,16:46	0/0:0,30,196:10:10,0:25	1/1:222,69,0:23:0,23:67	0/1:189,0,150:33:11,22:99	0/0:0,48,216:16:16,0:43	1/1:221,63,0:21:0,21:61	1/1:223,75,0:25:0,25:73	1/1:221,63,0:21:0,21:61	0/1:166,0,183:27:15,12:99	./.:149,21,0:7:0,7:19	1/1:175,30,0:10:0,10:28
155	scaffold2939_cov112	5135	A	C	999	GT:PL:DP:AD:GQ	0/0:0,42,189:14:14,0:32	0/0:0,51,194:17:17,0:41	0/1:43,0,79:5:3,2:52	0/1:89,0,122:10:6,4:98	0/0:0,36,184:12:12,0:26	./.:0,9,92:3:3,0:3	0/1:123,0,69:9:3,6:65	1/1:162,24,0:8:0,8:27	0/1:155,0,93:16:5,11:89	./.:0,15,129:5:5,0:6	./.:0,24,162:8:8,0:14	1/1:154,21,0:7:0,7:24	1/1:239,169,0:56:0,56:99	1/1:212,42,0:14:0,14:45	1/1:230,123,0:41:0,41:99	1/1:241,175,0:58:0,58:99	1/1:214,45,0:15:0,15:48	1/1:220,60,0:20:0,20:63	1/1:225,93,0:31:0,31:96	1/1:195,30,0:10:0,10:33	1/1:221,63,0:21:0,21:66	1/1:220,63,0:21:0,21:66	1/1:222,66,0:22:0,22:69	1/1:201,33,0:11:0,11:36	1/1:221,63,0:21:0,21:66	1/1:209,39,0:13:0,13:42	1/1:200,33,0:11:0,11:36	1/1:228,114,0:38:0,38:99	1/1:218,60,0:20:0,20:63	1/1:218,54,0:18:0,18:57	1/1:225,96,0:32:0,32:99	1/1:220,63,0:21:0,21:66	1/1:213,48,0:16:0,16:51	0/1:101,0,136:10:6,4:99	1/1:222,69,0:23:0,23:72	1/1:225,96,0:32:0,32:99	0/1:163,0,140:16:7,9:99	1/1:221,63,0:21:0,21:66	1/1:223,75,0:25:0,25:78	1/1:220,63,0:21:0,21:66	1/1:224,81,0:27:0,27:84	1/1:154,21,0:7:0,7:24	1/1:170,27,0:9:0,9:30
156	scaffold2939_cov112	5137	C	T	999	GT:PL:DP:AD:GQ	0/0:0,42,188:14:14,0:51	0/0:0,48,191:16:16,0:57	0/0:0,15,129:5:5,0:24	0/0:0,30,175:10:10,0:39	0/0:1,34,177:12:11,0:42	./.:0,9,92:3:3,0:18	0/0:0,27,170:9:9,0:36	0/0:0,24,162:8:8,0:33	0/0:0,48,192:16:16,0:57	0/0:0,15,129:5:5,0:24	0/0:0,24,162:8:8,0:33	0/1:48,0,113:7:5,2:38	0/0:0,169,239:56:56,0:99	0/0:0,45,214:15:15,0:54	0/0:0,123,229:41:41,0:99	0/0:0,175,241:58:58,0:99	0/0:0,45,214:15:15,0:54	0/0:0,60,220:20:20,0:69	0/0:0,93,225:31:31,0:99	0/0:0,30,196:10:10,0:39	0/0:0,63,221:21:21,0:72	0/0:0,63,220:21:21,0:72	0/0:0,66,221:22:22,0:75	0/0:0,33,201:11:11,0:42	0/0:0,63,221:21:21,0:72	0/0:0,39,209:13:13,0:48	0/0:0,30,191:11:10,0:39	0/0:0,114,228:38:38,0:99	0/0:0,57,218:19:19,0:66	0/0:0,57,219:19:19,0:66	0/0:0,96,225:32:32,0:99	0/0:0,63,221:21:21,0:72	0/0:0,48,214:16:16,0:57	0/1:101,0,138:10:6,4:91	0/0:0,69,222:23:23,0:78	0/0:0,99,225:33:33,0:99	0/1:163,0,141:16:7,9:99	0/0:0,63,221:21:21,0:72	0/0:0,75,223:25:25,0:84	0/0:0,63,221:21:21,0:72	0/0:0,81,223:27:27,0:90	0/0:0,21,154:7:7,0:30	0/0:0,30,173:10:10,0:39
157	scaffold3033_cov113	13323	A	C	506	GT:PL:DP:AD:GQ	0/0:0,21,154:7:7,0:35	0/0:0,21,154:7:7,0:35	0/0:0,51,193:17:17,0:65	./.:0,6,67:2:2,0:20	./.:0,9,92:3:3,0:23	0/0:0,39,183:13:13,0:53	0/0:0,36,184:12:12,0:50	0/0:0,30,175:10:10,0:44	0/0:0,15,129:5:5,0:29	./.:0,6,67:2:2,0:20	0/0:0,21,154:7:7,0:35	./.:0,9,92:3:3,0:23	0/0:0,99,225:33:33,0:99	./.:0,0,0:0:0,0:0	0/0:0,93,225:31:31,0:99	0/0:0,30,192:10:10,0:44	0/0:0,24,181:8:8,0:38	0/0:0,99,225:33:33,0:99	0/0:0,99,226:33:33,0:99	0/0:0,33,201:11:11,0:47	0/0:0,111,227:37:37,0:99	0/1:158,0,138:16:7,9:99	0/0:0,72,222:24:24,0:86	0/0:0,63,221:21:21,0:77	0/0:0,21,171:7:7,0:35	0/0:0,21,171:7:7,0:35	0/0:0,18,157:6:6,0:32	0/0:0,60,219:20:20,0:74	0/0:0,78,221:26:26,0:92	0/0:0,36,206:12:12,0:50	0/0:0,30,194:10:10,0:44	0/0:0,78,223:26:26,0:92	0/0:0,45,213:15:15,0:59	0/0:0,36,203:12:12,0:50	0/0:0,63,220:21:21,0:77	0/0:0,42,208:14:14,0:56	./.:0,12,120:4:4,0:26	0/0:0,36,201:12:12,0:50	0/0:0,63,220:21:21,0:77	0/0:0,33,200:11:11,0:47	0/0:0,93,225:31:31,0:99	./.:0,3,37:1:1,0:17	./.:0,6,67:2:2,0:20
158	scaffold3087_cov61	536	A	C	999	GT:PL:DP:AD:GQ	0/0:0,18,128:6:6,0:25	0/0:0,18,143:6:6,0:25	./.:0,9,92:3:3,0:16	0/0:0,18,138:6:6,0:25	./.:0,6,67:2:2,0:13	./.:0,9,92:3:3,0:16	0/0:0,42,186:14:14,0:49	0/0:0,27,170:9:9,0:34	./.:0,6,67:2:2,0:13	./.:0,12,106:4:4,0:19	0/0:0,51,188:17:17,0:58	0/0:0,39,174:13:13,0:46	0/0:0,45,212:15:15,0:52	0/0:0,48,215:16:16,0:55	0/0:0,111,227:37:37,0:99	0/1:78,0,100:7:4,3:70	0/0:0,18,151:6:6,0:25	0/1:96,0,147:12:8,4:88	0/1:33,0,175:25:22,3:25	0/0:0,24,140:62:57,5:31	0/0:0,27,189:9:9,0:34	0/0:0,48,215:16:16,0:55	0/0:0,108,226:36:36,0:99	0/0:0,21,171:7:7,0:28	0/1:179,0,105:17:5,12:99	./.:0,6,75:2:2,0:13	0/0:0,36,204:12:12,0:43	./.:0,10,167:29:27,2:17	0/1:31,0,176:15:13,2:23	0/0:0,42,209:14:14,0:49	0/0:0,45,213:15:15,0:52	0/0:0,30,196:10:10,0:37	0/0:0,16,187:19:18,1:23	0/0:0,63,220:21:21,0:70	0/1:71,0,166:12:9,3:63	0/1:98,0,124:9:5,4:90	0/0:0,78,223:26:26,0:85	0/0:0,126,231:42:42,0:99	0/0:0,18,159:6:6,0:25	0/0:0,87,225:29:29,0:94	0/0:0,75,221:25:25,0:82	0/0:0,39,187:13:13,0:46	0/0:0,18,143:6:6,0:25
159	scaffold3087_cov61	550	T	C	999	GT:PL:DP:AD:GQ	./.:0,12,85:4:4,0:20	0/0:0,18,138:6:6,0:26	./.:0,9,84:3:3,0:17	0/0:0,18,138:6:6,0:26	./.:0,6,67:2:2,0:14	./.:0,9,62:3:3,0:17	0/0:0,45,188:15:15,0:53	0/0:0,24,155:8:8,0:32	./.:0,6,45:2:2,0:14	./.:0,12,113:4:4,0:20	0/0:0,42,185:14:14,0:50	0/0:0,39,174:13:13,0:47	0/0:0,45,212:15:15,0:53	0/0:0,54,218:18:18,0:62	0/0:0,105,227:35:35,0:99	0/1:81,0,94:7:4,3:72	0/0:0,18,153:6:6,0:26	0/1:96,0,147:12:8,4:87	0/1:33,0,174:25:22,3:24	0/0:0,187,242:62:62,0:99	0/0:0,27,189:9:9,0:35	0/0:0,51,216:17:17,0:59	0/0:0,108,225:36:36,0:99	0/0:0,21,166:7:7,0:29	0/1:173,0,105:17:5,12:99	./.:0,6,75:2:2,0:14	0/0:0,36,223:12:12,0:44	0/0:0,22,178:29:27,2:30	0/1:34,0,174:14:12,2:25	0/0:0,42,208:14:14,0:50	0/0:0,45,210:15:15,0:53	0/0:0,30,189:10:10,0:38	0/0:0,19,189:20:19,1:27	0/0:0,60,220:20:20,0:68	0/1:71,0,166:12:9,3:62	0/1:101,0,124:9:5,4:92	0/0:0,75,222:25:25,0:83	0/0:0,126,230:42:42,0:99	0/0:0,18,155:6:6,0:26	0/0:0,87,224:29:29,0:95	0/0:0,75,221:25:25,0:83	0/0:0,39,183:13:13,0:47	0/0:0,18,143:6:6,0:26
160	scaffold3087_cov61	576	T	C	999	GT:PL:DP:AD:GQ	0/0:0,15,104:5:5,0:26	0/0:0,18,143:6:6,0:29	./.:0,9,92:3:3,0:21	0/0:0,18,138:6:6,0:29	./.:0,6,67:2:2,0:18	./.:0,9,84:3:3,0:21	0/0:0,42,189:14:14,0:53	0/0:0,27,170:9:9,0:38	./.:0,6,67:2:2,0:18	./.:0,12,113:4:4,0:24	0/0:0,48,186:16:16,0:59	./.:27,0,140:14:12,2:15	0/0:0,42,210:14:14,0:53	0/0:0,54,217:18:18,0:65	0/0:0,111,228:37:37,0:99	0/0:0,18,153:6:6,0:29	0/0:0,18,157:6:6,0:29	0/0:0,36,201:12:12,0:47	0/0:0,72,221:24:24,0:83	0/1:130,0,176:63:45,16:99	0/0:0,27,188:9:9,0:38	0/0:0,51,217:17:17,0:62	0/0:0,108,226:36:36,0:99	0/0:0,21,171:7:7,0:32	0/0:0,51,216:17:17,0:62	./.:0,6,75:2:2,0:18	0/0:0,36,222:12:12,0:47	0/0:0,87,223:29:29,0:98	0/0:0,45,213:15:15,0:56	0/0:0,42,207:14:14,0:53	0/0:0,45,210:15:15,0:56	0/0:0,30,190:10:10,0:41	0/0:0,60,219:20:20,0:71	0/1:183,0,121:21:7,14:99	./.:5,0,172:12:11,1:7	0/0:0,27,189:9:9,0:38	0/0:0,78,222:26:26,0:89	0/0:0,126,230:42:42,0:99	0/0:0,18,157:6:6,0:29	0/0:0,90,224:30:30,0:99	0/0:0,75,222:25:25,0:86	0/0:0,36,184:12:12,0:47	0/0:0,21,144:7:7,0:32
161	scaffold3087_cov61	611	C	G	658	GT:PL:DP:AD:GQ	0/0:0,18,103:6:6,0:31	0/0:0,18,154:6:6,0:31	./.:0,9,84:3:3,0:22	0/0:0,15,129:5:5,0:28	./.:0,6,67:2:2,0:19	./.:0,9,92:3:3,0:22	0/0:0,42,212:14:14,0:55	0/0:0,21,154:7:7,0:34	./.:0,6,67:2:2,0:19	./.:0,12,113:4:4,0:25	0/0:0,51,187:17:17,0:64	./.:0,2,144:13:12,1:15	0/0:0,45,210:15:15,0:58	0/0:0,51,216:17:17,0:64	0/1:46,0,163:37:32,5:32	0/0:0,21,158:7:7,0:34	0/0:0,18,146:6:6,0:31	0/0:0,33,198:11:11,0:46	0/0:0,75,222:25:25,0:88	0/0:0,178,255:62:59,0:99	0/0:0,24,175:8:8,0:37	0/0:0,51,210:17:17,0:64	0/0:0,102,225:34:34,0:99	0/0:0,21,170:7:7,0:34	0/0:0,51,216:17:17,0:64	./.:0,6,75:2:2,0:19	0/0:0,36,219:12:12,0:49	0/0:0,87,222:29:29,0:99	0/0:0,45,213:15:15,0:58	0/0:0,42,209:14:14,0:55	0/0:0,39,198:13:13,0:52	0/0:0,27,180:9:9,0:40	0/0:0,60,214:20:20,0:73	0/0:0,63,220:21:21,0:76	0/0:0,36,206:12:12,0:49	0/0:0,27,186:9:9,0:40	0/0:0,75,221:25:25,0:88	0/0:0,120,227:42:40,0:99	0/0:0,18,159:6:6,0:31	0/1:115,0,185:30:22,8:99	0/0:0,75,221:25:25,0:88	0/0:0,36,177:12:12,0:49	0/0:0,18,143:6:6,0:31
162	scaffold3257_cov119	63882	A	T	999	GT:PL:DP:AD:GQ	0/0:0,15,129:5:5,0:25	./.:0,3,37:1:1,0:13	0/0:0,54,194:18:18,0:64	0/1:42,0,134:9:7,2:31	0/1:103,0,91:9:4,5:92	0/0:0,18,138:6:6,0:28	0/0:0,18,143:6:6,0:28	0/0:0,15,129:5:5,0:25	./.:0,9,92:3:3,0:19	./.:0,3,37:1:1,0:13	./.:0,3,37:1:1,0:13	0/0:0,30,175:10:10,0:40	0/0:0,87,220:30:29,0:97	0/0:0,57,218:19:19,0:67	0/0:0,105,225:35:35,0:99	0/0:0,75,222:25:25,0:85	0/0:0,51,210:17:17,0:61	0/0:0,54,217:18:18,0:64	0/0:0,90,224:30:30,0:99	0/0:0,33,197:11:11,0:43	0/0:0,78,223:26:26,0:88	0/0:0,78,220:26:26,0:88	0/0:0,114,228:38:38,0:99	0/0:0,42,208:14:14,0:52	0/0:0,72,221:24:24,0:82	0/0:0,24,179:8:8,0:34	0/0:0,21,156:7:7,0:31	0/0:0,66,220:22:22,0:76	0/0:0,36,201:12:12,0:46	0/0:0,72,222:24:24,0:82	0/0:0,102,223:34:34,0:99	0/0:0,57,216:19:19,0:67	0/0:0,42,210:14:14,0:52	0/0:0,15,129:5:5,0:25	0/0:0,48,213:16:16,0:58	0/0:0,72,222:24:24,0:82	./.:0,12,120:4:4,0:22	0/0:0,42,206:14:14,0:52	0/0:0,84,223:28:28,0:94	0/0:0,57,218:19:19,0:67	0/0:0,108,226:36:36,0:99	0/0:0,21,154:7:7,0:31	0/0:0,30,175:10:10,0:40
163	scaffold3257_cov119	63943	T	C	999	GT:PL:DP:AD:GQ	0/0:0,15,129:5:5,0:21	./.:0,3,37:1:1,0:9	0/0:0,54,194:18:18,0:60	0/0:0,27,167:9:9,0:33	0/0:0,27,170:9:9,0:33	0/0:0,18,143:6:6,0:24	0/0:0,18,138:6:6,0:24	0/0:0,15,129:5:5,0:21	./.:0,9,62:3:3,0:15	./.:0,6,57:2:2,0:12	./.:0,3,25:1:1,0:9	0/0:0,30,175:10:10,0:36	0/0:0,90,224:30:30,0:96	0/1:182,0,112:20:6,14:99	0/0:0,108,226:36:36,0:99	0/1:165,0,183:25:14,11:99	0/1:179,0,105:17:5,12:99	0/0:0,54,218:18:18,0:60	0/0:0,90,223:30:30,0:96	0/0:0,30,195:10:10,0:36	0/0:0,78,222:26:26,0:84	0/0:0,78,223:26:26,0:84	0/0:0,114,228:38:38,0:99	0/1:175,0,62:15:3,12:74	0/0:0,72,222:24:24,0:78	0/0:0,24,180:8:8,0:30	0/0:0,21,166:7:7,0:27	0/1:186,0,109:23:6,17:99	0/0:0,36,206:12:12,0:42	1/1:218,66,0:23:0,22:53	0/1:184,0,175:34:15,19:99	0/1:170,0,154:20:9,11:99	0/0:0,45,213:15:15,0:51	0/0:0,15,144:5:5,0:21	0/0:0,48,215:16:16,0:54	0/0:0,72,223:24:24,0:78	./.:0,12,125:4:4,0:18	0/1:130,0,154:14:8,6:99	0/1:161,0,188:28:17,11:99	0/1:132,0,179:20:13,7:99	0/0:0,111,228:37:37,0:99	0/0:0,24,162:8:8,0:30	0/0:0,39,187:13:13,0:45
164	scaffold3257_cov119	63973	A	G	999	GT:PL:DP:AD:GQ	0/0:0,15,129:5:5,0:26	./.:0,3,37:1:1,0:14	0/0:0,54,195:18:18,0:65	0/0:0,27,170:9:9,0:38	0/0:0,24,162:8:8,0:35	0/0:0,18,143:6:6,0:29	0/0:0,15,129:5:5,0:26	0/0:0,15,129:5:5,0:26	./.:0,9,92:3:3,0:20	./.:0,6,67:2:2,0:17	./.:0,3,37:1:1,0:14	0/0:0,30,175:10:10,0:41	0/0:0,90,224:30:30,0:99	0/0:0,60,220:20:20,0:71	0/1:178,0,187:35:19,16:99	0/0:0,75,222:25:25,0:86	0/0:0,51,217:17:17,0:62	0/0:0,54,219:18:18,0:65	0/0:0,90,223:30:30,0:99	0/1:96,0,150:11:7,4:84	0/0:0,72,222:24:24,0:83	0/0:0,75,223:25:25,0:86	0/0:0,114,228:38:38,0:99	0/0:0,45,214:15:15,0:56	0/0:0,72,223:24:24,0:83	0/0:0,24,179:8:8,0:35	0/0:0,21,166:7:7,0:32	0/1:187,0,107:23:6,17:99	0/0:0,36,205:12:12,0:47	0/0:0,72,223:24:24,0:83	0/0:0,105,226:35:35,0:99	0/0:0,60,219:20:20,0:71	0/0:0,42,211:14:14,0:53	0/0:0,15,137:5:5,0:26	0/0:0,48,216:16:16,0:59	0/1:174,0,174:24:12,12:99	./.:0,12,125:4:4,0:23	0/0:0,42,211:14:14,0:53	0/0:0,84,224:28:28,0:95	0/0:0,57,218:19:19,0:68	0/0:0,108,228:36:36,0:99	0/0:0,24,159:8:8,0:35	0/0:0,39,187:13:13,0:50
165	scaffold3428_cov114	12455	A	G	647	GT:PL:DP:AD:GQ	./.:0,3,37:1:1,0:15	0/0:0,81,198:27:27,0:93	0/0:0,27,163:9:9,0:39	0/0:0,63,195:21:21,0:75	./.:0,3,37:1:1,0:15	0/0:0,69,197:23:23,0:81	0/0:0,57,192:19:19,0:69	0/0:0,96,197:32:32,0:99	./.:0,9,84:3:3,0:21	./.:0,9,84:3:3,0:21	./.:0,3,37:1:1,0:15	0/0:0,27,159:9:9,0:39	0/0:0,93,223:31:31,0:99	0/0:0,60,218:20:20,0:72	0/0:0,42,211:14:14,0:54	0/0:0,42,211:14:14,0:54	0/0:0,36,203:12:12,0:48	0/0:0,117,229:39:39,0:99	0/0:0,51,217:17:17,0:63	0/0:0,33,200:11:11,0:45	./.:0,0,0:0:0,0:0	0/0:0,72,222:24:24,0:84	0/0:0,96,225:32:32,0:99	./.:0,0,0:0:0,0:0	0/0:0,99,226:33:33,0:99	0/0:0,54,218:18:18,0:66	0/0:0,57,220:19:19,0:69	0/0:0,45,208:15:15,0:57	0/0:0,102,226:34:34,0:99	0/0:0,75,221:25:25,0:87	0/0:0,135,232:45:45,0:99	0/1:159,0,178:26:15,11:99	0/0:0,66,220:22:22,0:78	0/0:0,27,189:9:9,0:39	1/1:216,48,0:16:0,16:29	0/0:0,45,213:15:15,0:57	0/0:0,114,228:38:38,0:99	./.:0,3,41:1:1,0:15	0/0:0,75,222:25:25,0:87	0/0:0,84,224:28:28,0:96	0/0:0,57,220:19:19,0:69	0/0:0,63,196:21:21,0:75	./.:0,0,0:0:0,0:0
166	scaffold3453_cov117	32498	G	A	487	GT:PL:DP:AD:GQ	./.:0,12,113:4:4,0:25	0/0:0,30,175:10:10,0:43	./.:0,3,37:1:1,0:16	0/0:0,15,129:5:5,0:28	./.:0,3,37:1:1,0:16	./.:0,6,57:2:2,0:19	./.:0,9,84:3:3,0:22	./.:0,12,106:4:4,0:25	./.:0,6,67:2:2,0:19	./.:0,3,37:1:1,0:16	0/0:0,18,143:6:6,0:31	./.:0,9,92:3:3,0:22	0/0:0,39,205:13:13,0:52	0/0:0,33,195:11:11,0:46	0/0:0,30,186:11:10,0:43	0/0:0,93,225:31:31,0:99	0/0:0,51,213:17:17,0:64	0/0:0,75,222:25:25,0:88	0/0:0,45,210:15:15,0:58	0/1:60,0,173:14:11,3:46	0/0:0,42,209:14:14,0:55	0/0:0,48,212:16:16,0:61	0/0:0,45,214:15:15,0:58	0/0:0,42,208:14:14,0:55	0/0:0,54,216:18:18,0:67	0/0:0,15,119:5:5,0:28	./.:0,3,41:1:1,0:16	0/0:0,75,221:25:25,0:88	0/0:0,21,170:7:7,0:34	0/0:0,63,218:21:21,0:76	0/0:0,105,225:35:35,0:99	0/0:0,42,232:14:14,0:55	./.:0,9,116:3:3,0:22	0/0:0,30,195:10:10,0:43	0/0:0,42,207:14:14,0:55	0/0:0,48,213:16:16,0:61	0/0:0,48,215:16:16,0:61	0/0:0,54,215:18:18,0:67	0/0:0,18,155:6:6,0:31	0/0:0,54,217:18:18,0:67	0/0:0,54,212:18:18,0:67	./.:0,12,113:4:4,0:25	./.:0,3,37:1:1,0:16
167	scaffold3453_cov117	32511	A	G	999	GT:PL:DP:AD:GQ	./.:56,0,56:4:2,2:49	0/1:66,0,133:10:7,3:78	./.:37,3,0:1:0,1:9	./.:0,12,106:4:4,0:3	./.:0,3,37:1:1,0:9	./.:0,6,67:2:2,0:7	./.:92,9,0:3:0,3:15	./.:67,6,0:2:0,2:12	./.:92,9,0:3:0,3:15	./.:0,3,37:1:1,0:9	./.:0,18,143:6:6,0:6	./.:92,9,0:3:0,3:15	1/1:204,39,0:13:0,13:45	1/1:200,33,0:11:0,11:39	1/1:197,33,0:11:0,11:39	1/1:225,93,0:31:0,31:99	1/1:217,51,0:17:0,17:57	1/1:222,72,0:24:0,24:78	1/1:216,51,0:17:0,17:57	1/1:210,42,0:14:0,14:48	1/1:211,42,0:14:0,14:48	1/1:215,48,0:16:0,16:54	1/1:216,48,0:16:0,16:54	1/1:212,45,0:15:0,15:51	1/1:218,54,0:18:0,18:60	./.:120,12,0:4:0,4:18	./.:41,3,0:1:0,1:9	1/1:222,75,0:25:0,25:81	1/1:170,21,0:7:0,7:27	1/1:221,66,0:22:0,22:72	1/1:226,108,0:36:0,36:99	1/1:241,42,0:14:0,14:48	./.:75,6,0:2:0,2:12	0/1:76,0,146:10:7,3:88	1/1:210,45,0:15:0,15:51	1/1:215,48,0:16:0,16:54	0/1:161,0,136:16:7,9:99	1/1:216,51,0:17:0,17:57	1/1:159,18,0:6:0,6:24	1/1:219,57,0:19:0,19:63	1/1:215,51,0:17:0,17:57	./.:113,12,0:4:0,4:18	./.:37,3,0:1:0,1:9
168	scaffold3453_cov117	32527	A	C	519	GT:PL:DP:AD:GQ	./.:0,9,92:3:3,0:22	0/0:0,30,170:10:10,0:43	./.:0,3,37:1:1,0:16	0/0:0,15,129:5:5,0:28	./.:0,3,37:1:1,0:16	./.:0,6,67:2:2,0:19	./.:0,9,92:3:3,0:22	./.:0,12,97:4:4,0:25	./.:0,6,67:2:2,0:19	./.:0,3,37:1:1,0:16	0/0:0,18,138:6:6,0:31	./.:0,6,67:2:2,0:19	0/0:0,36,202:12:12,0:49	0/0:0,33,199:11:11,0:46	0/0:0,30,193:10:10,0:43	0/0:0,93,225:31:31,0:99	0/0:0,48,215:16:16,0:61	0/0:0,75,222:25:25,0:88	./.:0,3,24:1:1,0:16	0/0:0,39,209:13:13,0:52	0/0:0,42,212:14:14,0:55	0/0:0,48,214:16:16,0:61	0/1:82,0,179:16:12,4:68	0/0:0,39,209:13:13,0:52	0/0:0,54,219:18:18,0:67	./.:0,12,111:4:4,0:25	./.:0,3,41:1:1,0:16	0/0:0,75,222:25:25,0:88	0/0:0,21,171:7:7,0:34	0/0:0,66,222:22:22,0:79	0/1:178,0,188:37:20,17:99	0/0:0,42,240:14:14,0:55	./.:0,6,75:2:2,0:19	0/0:0,30,195:10:10,0:43	0/0:0,45,214:15:15,0:58	0/0:0,48,215:16:16,0:61	0/0:0,48,215:16:16,0:61	0/0:0,54,217:18:18,0:67	0/0:0,18,157:6:6,0:31	0/0:0,57,217:19:19,0:70	0/0:0,54,216:18:18,0:67	./.:0,12,113:4:4,0:25	./.:0,3,37:1:1,0:16
169	scaffold3453_cov117	32533	G	A	999	GT:PL:DP:AD:GQ	./.:0,12,113:4:4,0:17	0/0:0,30,175:10:10,0:35	./.:0,3,37:1:1,0:9	0/0:0,15,129:5:5,0:20	./.:0,3,37:1:1,0:9	./.:0,6,67:2:2,0:11	./.:0,9,92:3:3,0:14	./.:0,12,113:4:4,0:17	./.:0,9,92:3:3,0:14	./.:0,3,37:1:1,0:9	0/0:0,18,143:6:6,0:23	./.:0,9,84:3:3,0:14	0/0:0,39,205:13:13,0:44	0/0:0,33,197:11:11,0:38	0/0:0,33,199:11:11,0:38	0/1:170,0,188:31:18,13:99	0/0:0,51,217:17:17,0:56	0/0:0,75,223:25:25,0:80	./.:0,0,0:0:0,0:0	0/0:0,42,208:14:14,0:47	0/1:156,0,128:14:6,8:99	0/1:176,0,104:16:5,11:99	0/0:0,48,215:16:16,0:53	0/1:176,0,74:15:4,11:85	0/1:121,0,172:18:12,6:99	./.:20,0,87:4:3,1:14	./.:41,3,0:1:0,1:9	0/0:0,78,222:26:26,0:83	0/0:0,21,171:7:7,0:26	0/1:128,0,185:22:15,7:99	0/1:189,0,175:35:15,20:99	0/0:0,36,234:12:12,0:41	./.:75,6,0:2:0,2:6	0/0:0,30,194:10:10,0:35	0/1:155,0,130:14:6,8:99	0/0:0,48,214:16:16,0:53	0/0:0,48,214:16:16,0:53	0/0:0,54,217:18:18,0:59	0/0:0,18,155:6:6,0:23	0/1:137,0,171:18:11,7:99	0/0:0,54,217:18:18,0:59	./.:0,12,113:4:4,0:17	./.:0,3,37:1:1,0:9
170	scaffold3453_cov117	32555	G	A	999	GT:PL:DP:AD:GQ	./.:0,12,113:4:4,0:20	0/0:0,30,170:10:10,0:38	./.:0,3,37:1:1,0:11	0/0:0,15,129:5:5,0:23	./.:0,3,37:1:1,0:11	./.:0,6,67:2:2,0:14	./.:0,9,92:3:3,0:17	./.:0,12,113:4:4,0:20	./.:0,9,92:3:3,0:17	./.:0,3,37:1:1,0:11	0/0:0,18,143:6:6,0:26	./.:0,9,92:3:3,0:17	0/0:0,39,204:13:13,0:47	0/0:0,33,200:11:11,0:41	0/1:66,0,157:11:8,3:57	0/0:0,93,226:31:31,0:99	0/0:0,51,217:17:17,0:59	0/0:0,72,223:24:24,0:80	0/0:0,51,213:17:17,0:59	0/0:0,42,207:14:14,0:50	0/0:0,42,209:14:14,0:50	0/0:0,48,215:16:16,0:56	0/0:0,48,216:16:16,0:56	0/0:0,45,212:15:15,0:53	0/0:0,54,218:18:18,0:62	./.:89,0,25:4:1,3:39	./.:0,3,41:1:1,0:11	0/0:0,78,221:26:26,0:86	0/0:0,21,170:7:7,0:29	0/0:0,66,221:22:22,0:74	0/0:0,108,226:36:36,0:99	./.:166,0,2:13:1,12:16	./.:0,6,75:2:2,0:14	0/0:0,30,194:10:10,0:38	0/0:0,45,213:15:15,0:53	0/1:137,0,160:16:9,7:99	0/0:0,48,216:16:16,0:56	0/0:0,51,217:17:17,0:59	0/0:0,18,159:6:6,0:26	0/0:0,54,218:18:18,0:62	0/0:0,54,216:18:18,0:62	./.:0,12,113:4:4,0:20	./.:0,3,37:1:1,0:11
171	scaffold3453_cov117	32587	C	T	999	GT:PL:DP:AD:GQ	./.:0,12,113:4:4,0:22	0/0:0,30,175:10:10,0:40	./.:0,3,37:1:1,0:13	0/0:0,15,129:5:5,0:25	./.:0,3,37:1:1,0:13	./.:0,6,67:2:2,0:16	./.:0,9,92:3:3,0:19	./.:0,12,113:4:4,0:22	./.:0,9,92:3:3,0:19	./.:0,3,37:1:1,0:13	0/0:0,18,143:6:6,0:28	./.:0,9,92:3:3,0:19	0/0:0,39,209:13:13,0:49	0/0:0,33,201:11:11,0:43	0/0:0,33,200:11:11,0:43	0/0:0,93,226:31:31,0:99	0/0:0,51,217:17:17,0:61	0/0:0,75,223:25:25,0:85	0/0:0,51,217:17:17,0:61	0/0:0,42,209:14:14,0:52	0/0:0,42,211:14:14,0:52	0/1:104,0,176:16:11,5:93	0/0:0,48,214:16:16,0:58	0/0:0,45,214:15:15,0:55	0/0:0,54,217:18:18,0:64	./.:0,9,100:3:3,0:19	./.:0,3,41:1:1,0:13	0/1:160,0,182:25:14,11:99	0/0:0,21,171:7:7,0:31	0/0:0,66,221:22:22,0:76	0/0:0,111,227:37:37,0:99	0/0:0,39,247:13:13,0:49	./.:0,6,75:2:2,0:16	0/0:0,30,195:10:10,0:40	0/0:0,45,213:15:15,0:55	0/0:0,48,214:16:16,0:58	0/0:0,48,215:16:16,0:58	0/0:0,54,218:18:18,0:64	0/0:0,18,159:6:6,0:28	0/0:0,57,220:19:19,0:67	0/1:144,0,167:18:10,8:99	./.:0,12,113:4:4,0:22	./.:0,3,37:1:1,0:13
172	scaffold3601_cov121	1994	T	C	999	GT:PL:DP:AD:GQ	0/0:0,24,162:8:8,0:32	0/0:0,30,175:10:10,0:38	0/0:0,57,195:19:19,0:65	0/0:0,33,180:11:11,0:41	0/0:0,24,162:8:8,0:32	0/0:0,33,180:11:11,0:41	0/0:0,42,189:14:14,0:50	0/0:0,42,189:14:14,0:50	0/0:0,42,188:14:14,0:50	0/0:0,45,191:15:15,0:53	0/0:0,21,154:7:7,0:29	./.:0,9,92:3:3,0:17	0/0:0,27,187:9:9,0:35	0/0:0,15,142:5:5,0:23	./.:0,9,102:3:3,0:17	0/0:0,60,217:20:20,0:68	0/0:0,54,219:18:18,0:62	0/0:0,48,216:16:16,0:56	0/0:0,66,221:22:22,0:74	0/0:0,42,211:14:14,0:50	0/0:0,87,224:29:29,0:95	0/0:0,87,224:29:29,0:95	0/1:153,0,176:21:12,9:99	0/0:0,42,210:14:14,0:50	0/0:0,33,200:11:11,0:41	0/1:160,0,160:18:9,9:99	./.:0,3,41:1:1,0:11	0/0:0,148,234:49:49,0:99	0/0:0,60,220:20:20,0:68	0/0:0,45,212:15:15,0:53	0/0:0,108,226:36:36,0:99	./.:0,12,125:4:4,0:20	1/1:209,39,0:13:0,13:24	0/1:147,0,117:12:5,7:99	0/0:0,72,223:24:24,0:80	0/0:0,45,214:15:15,0:53	0/0:0,57,220:19:19,0:65	0/0:0,75,223:25:25,0:83	0/0:0,96,225:32:32,0:99	0/0:0,105,227:35:35,0:99	0/0:0,60,220:20:20,0:68	./.:0,0,0:0:0,0:0	./.:0,0,0:0:0,0:0
173	scaffold3601_cov121	2025	C	A	382	GT:PL:DP:AD:GQ	0/0:0,24,162:8:8,0:39	0/0:0,30,175:10:10,0:45	0/0:0,57,195:19:19,0:72	0/0:0,33,180:11:11,0:48	0/0:0,24,162:8:8,0:39	0/0:0,33,178:11:11,0:48	0/0:0,42,188:14:14,0:57	0/0:0,42,189:14:14,0:57	0/0:0,42,188:14:14,0:57	0/0:0,45,191:15:15,0:60	0/0:0,18,143:6:6,0:33	./.:0,9,92:3:3,0:24	0/0:0,27,186:9:9,0:42	0/0:0,15,144:5:5,0:30	./.:0,9,102:3:3,0:24	0/0:0,63,219:21:21,0:78	0/0:0,54,218:18:18,0:69	0/0:0,48,216:16:16,0:63	0/0:0,66,220:22:22,0:81	0/0:0,42,210:14:14,0:57	0/0:0,87,224:29:29,0:99	0/0:0,87,225:29:29,0:99	0/0:0,63,221:21:21,0:78	0/0:0,42,211:14:14,0:57	0/0:0,33,201:11:11,0:48	0/1:153,0,149:16:8,8:99	./.:0,3,41:1:1,0:18	0/0:0,148,234:49:49,0:99	0/0:0,60,221:20:20,0:75	0/0:0,45,211:15:15,0:60	0/0:0,108,226:36:36,0:99	./.:0,12,125:4:4,0:27	0/0:0,36,205:12:12,0:51	0/0:0,36,206:12:12,0:51	0/0:0,72,223:24:24,0:87	0/0:0,45,214:15:15,0:60	0/0:0,57,220:19:19,0:72	0/0:0,75,223:25:25,0:90	0/0:0,96,226:32:32,0:99	0/0:0,108,228:36:36,0:99	0/0:0,60,220:20:20,0:75	./.:0,0,0:0:0,0:0	./.:0,0,0:0:0,0:0
174	scaffold3638_cov113	6307	C	T	999	GT:PL:DP:AD:GQ	0/0:0,24,144:8:8,0:32	0/0:0,21,144:7:7,0:29	./.:0,0,0:0:0,0:0	./.:0,0,0:0:0,0:0	0/0:0,27,163:9:9,0:35	0/0:0,39,185:13:13,0:47	0/0:0,66,196:22:22,0:74	0/0:0,21,149:7:7,0:29	./.:0,0,0:0:0,0:0	0/0:0,54,193:18:18,0:62	0/0:0,39,183:13:13,0:47	0/0:0,36,180:12:12,0:44	0/0:0,93,224:31:31,0:99	0/0:0,111,255:37:37,0:99	0/0:0,93,225:31:31,0:99	0/0:0,120,229:40:40,0:99	0/0:0,93,225:31:31,0:99	0/0:0,93,223:31:31,0:99	0/0:0,48,216:16:16,0:56	0/0:0,102,226:34:34,0:99	0/0:0,93,225:31:31,0:99	0/0:0,117,255:39:39,0:99	0/0:0,108,255:36:36,0:99	1/1:213,51,0:17:0,17:36	0/0:0,81,223:27:27,0:89	0/0:0,69,222:23:23,0:77	0/1:171,0,154:21:9,12:99	0/0:0,96,225:32:32,0:99	0/0:0,99,226:33:33,0:99	0/0:0,51,216:17:17,0:59	0/0:0,135,231:45:45,0:99	0/0:0,54,218:18:18,0:62	0/0:0,54,214:18:18,0:62	0/0:0,24,180:8:8,0:32	0/1:189,0,216:36:14,22:99	0/0:0,78,223:26:26,0:86	0/0:0,120,228:40:40,0:99	./.:0,0,0:0:0,0:0	0/0:0,81,224:27:27,0:89	0/0:0,126,229:42:42,0:99	0/0:0,181,242:60:60,0:99	./.:0,0,0:0:0,0:0	0/0:0,21,154:7:7,0:29
175	scaffold3638_cov113	6367	A	C	999	GT:PL:DP:AD:GQ	0/0:0,30,173:10:10,0:38	0/0:0,30,170:10:10,0:38	./.:0,0,0:0:0,0:0	./.:0,0,0:0:0,0:0	0/0:0,30,173:10:10,0:38	0/0:0,39,187:13:13,0:47	0/0:0,84,198:28:28,0:92	0/0:0,24,162:8:8,0:32	./.:0,0,0:0:0,0:0	0/0:0,57,195:19:19,0:65	0/0:0,42,186:14:14,0:50	0/0:0,36,174:12:12,0:44	0/0:0,84,224:28:28,0:92	0/1:154,0,189:36:24,12:99	1/1:226,93,0:31:0,31:78	0/0:0,120,229:40:40,0:99	0/1:175,0,187:31:17,14:99	0/0:0,93,225:31:31,0:99	0/0:0,48,216:16:16,0:56	0/0:0,99,226:33:33,0:99	0/0:0,93,226:31:31,0:99	0/1:169,0,226:39:24,15:99	0/0:0,114,255:38:38,0:99	0/0:0,48,215:16:16,0:56	0/0:0,81,224:27:27,0:89	0/1:161,0,180:23:13,10:99	0/0:0,60,220:20:20,0:68	0/0:0,99,225:33:33,0:99	0/0:0,99,226:33:33,0:99	0/0:0,48,211:16:16,0:56	0/0:0,129,230:43:43,0:99	0/0:0,54,217:18:18,0:62	0/0:0,54,216:18:18,0:62	./.:177,24,0:8:0,8:9	0/0:0,111,255:37:37,0:99	0/0:0,78,224:26:26,0:86	0/0:0,117,228:39:39,0:99	./.:0,0,0:0:0,0:0	0/0:0,84,224:28:28,0:92	0/0:0,120,228:40:40,0:99	0/0:0,181,242:60:60,0:99	./.:0,0,0:0:0,0:0	0/0:0,21,154:7:7,0:29
176	scaffold3638_cov113	6368	G	A	999	GT:PL:DP:AD:GQ	0/0:0,30,173:10:10,0:39	0/0:0,30,170:10:10,0:39	./.:0,0,0:0:0,0:0	./.:0,0,0:0:0,0:0	0/0:0,30,175:10:10,0:39	0/0:0,39,185:13:13,0:48	0/0:0,87,198:29:29,0:96	0/0:0,24,159:8:8,0:33	./.:0,0,0:0:0,0:0	0/0:0,57,195:19:19,0:66	0/0:0,42,189:14:14,0:51	0/0:0,33,180:11:11,0:42	0/0:0,93,225:31:31,0:99	0/1:188,0,151:37:12,25:99	0/0:0,93,225:31:31,0:99	0/0:0,120,229:40:40,0:99	0/0:0,93,226:31:31,0:99	0/1:152,0,189:31:20,11:99	0/0:0,48,215:16:16,0:57	0/0:0,102,226:34:34,0:99	0/0:0,93,226:31:31,0:99	0/1:231,0,169:39:15,24:99	0/0:0,111,255:38:37,0:99	0/0:0,48,216:16:16,0:57	0/0:0,81,224:27:27,0:90	0/0:0,69,222:23:23,0:78	0/0:0,63,221:21:21,0:72	0/0:0,102,226:34:34,0:99	0/0:0,99,226:33:33,0:99	0/0:0,51,217:17:17,0:60	0/0:0,135,232:45:45,0:99	0/0:0,54,219:18:18,0:63	0/0:0,54,216:18:18,0:63	0/0:0,24,180:8:8,0:33	0/0:0,111,255:37:37,0:99	0/0:0,78,224:26:26,0:87	0/0:0,120,229:40:40,0:99	./.:0,0,0:0:0,0:0	0/0:0,84,224:28:28,0:93	0/0:0,126,229:42:42,0:99	0/0:0,143,218:61:60,1:99	./.:0,0,0:0:0,0:0	0/0:0,21,154:7:7,0:30
177	scaffold3750_cov118	4225	C	T	462	GT:PL:DP:AD:GQ	0/0:0,36,207:12:12,0:47	0/0:0,24,150:8:8,0:35	0/0:0,18,117:6:6,0:29	0/0:0,15,120:5:5,0:26	0/0:0,15,161:5:5,0:26	0/0:0,15,121:5:5,0:26	0/0:0,57,255:19:19,0:68	0/0:0,15,131:5:5,0:26	0/0:0,78,255:26:26,0:89	0/0:0,36,223:12:12,0:47	0/0:0,54,255:18:18,0:65	0/0:0,18,150:6:6,0:29	0/0:0,123,255:41:41,0:99	0/0:0,54,238:18:18,0:65	0/0:0,172,255:57:57,0:99	0/0:0,120,255:41:40,0:99	0/0:0,66,255:22:22,0:77	0/0:0,60,255:20:20,0:71	0/0:0,59,255:25:24,1:70	0/0:0,72,255:24:24,0:83	0/0:0,96,255:32:32,0:99	0/0:0,30,211:10:10,0:41	0/0:0,111,255:37:37,0:99	0/0:0,69,255:23:23,0:80	0/0:0,60,255:20:20,0:71	0/0:0,115,255:52:51,1:99	0/0:0,126,255:42:42,0:99	0/0:0,38,188:37:35,2:49	0/0:0,90,255:30:30,0:99	0/0:0,33,240:11:11,0:44	0/0:0,66,255:22:22,0:77	0/0:0,63,255:21:21,0:74	0/0:0,60,255:20:20,0:71	0/0:0,21,174:7:7,0:32	0/0:0,21,141:7:7,0:32	0/0:0,96,255:32:32,0:99	0/0:0,24,156:8:8,0:35	0/0:0,51,208:39:36,2:62	0/0:0,150,255:64:62,1:99	0/0:0,33,249:11:11,0:44	0/0:0,60,255:20:20,0:71	0/0:0,144,255:49:48,0:99	0/0:0,123,255:41:41,0:99
178	scaffold3750_cov118	4226	T	C	452	GT:PL:DP:AD:GQ	0/0:0,36,210:12:12,0:49	0/0:0,27,154:9:9,0:40	0/0:0,15,93:5:5,0:28	0/0:0,15,120:5:5,0:28	0/0:0,15,161:5:5,0:28	0/0:0,15,121:5:5,0:28	0/0:0,57,255:19:19,0:70	0/0:0,15,131:5:5,0:28	0/0:0,75,255:25:25,0:88	0/0:0,39,224:13:13,0:52	0/0:0,51,255:17:17,0:64	0/0:0,18,150:6:6,0:31	0/1:73,0,218:41:27,14:59	0/0:0,54,239:18:18,0:67	0/0:0,172,255:57:57,0:99	0/0:0,120,255:40:40,0:99	0/0:0,63,255:21:21,0:76	0/1:84,0,175:19:10,9:70	0/0:0,78,255:26:26,0:91	0/1:86,0,147:24:12,12:72	0/0:0,93,255:31:31,0:99	0/0:0,30,211:10:10,0:43	0/0:0,114,255:38:38,0:99	0/0:0,66,255:22:22,0:79	0/0:0,60,255:20:20,0:73	0/1:66,0,255:53:36,17:52	0/0:0,120,255:40:40,0:99	0/0:0,108,255:36:36,0:99	0/0:0,90,255:30:30,0:99	0/0:0,33,240:11:11,0:46	0/0:0,63,255:21:21,0:76	0/0:0,60,250:20:20,0:73	0/0:0,57,255:19:19,0:70	0/0:0,21,181:7:7,0:34	0/0:0,21,140:7:7,0:34	0/0:0,99,255:33:33,0:99	0/0:0,24,156:8:8,0:37	0/0:0,117,255:39:39,0:99	0/0:0,190,255:63:63,0:99	0/0:0,30,241:10:10,0:43	0/0:0,60,255:20:20,0:73	0/0:0,151,255:50:50,0:99	0/0:0,120,255:40:40,0:99
179	scaffold3750_cov118	4289	C	T	805	GT:PL:DP:AD:GQ	./.:0,12,91:4:4,0:21	./.:0,9,67:3:3,0:18	0/0:0,18,126:6:6,0:27	./.:27,0,38:4:2,1:18	0/1:54,0,63:5:2,2:44	0/0:16,28,109:5:4,0:21	0/1:158,0,79:18:5,13:94	./.:0,12,101:4:4,0:21	./.:23,0,150:25:22,3:14	./.:19,0,120:6:5,1:10	0/1:152,0,112:18:7,11:99	0/0:13,28,120:6:5,0:24	0/0:0,123,176:42:41,0:99	./.:0,5,139:15:14,1:14	0/0:0,102,255:52:50,2:99	0/0:0,117,197:39:39,0:99	0/0:0,60,199:20:20,0:69	0/0:0,14,185:18:17,1:23	0/0:0,72,200:25:24,0:81	0/0:0,66,181:22:22,0:75	0/0:0,96,227:32:32,0:99	0/0:0,27,141:9:9,0:36	0/0:0,114,242:38:38,0:99	0/0:0,57,191:19:19,0:66	0/0:0,60,226:20:20,0:69	0/0:0,148,223:50:49,0:99	0/0:0,120,231:40:40,0:99	0/0:0,105,176:36:35,0:99	0/0:0,84,255:28:28,0:93	0/0:0,33,183:11:11,0:42	0/0:0,60,159:20:20,0:69	0/0:0,63,204:21:21,0:72	0/0:0,60,175:20:20,0:69	0/1:57,0,53:6:3,2:47	0/0:0,21,141:7:7,0:30	0/0:0,99,235:33:33,0:99	0/0:0,24,136:8:8,0:33	0/0:0,86,171:38:36,1:95	0/0:0,160,228:54:53,0:99	0/0:0,33,207:11:11,0:42	0/0:0,63,182:21:21,0:72	0/0:0,148,194:49:49,0:99	0/0:0,126,237:42:42,0:99
180	scaffold3756_cov122	27483	G	C	999	GT:PL:DP:AD:GQ	0/0:0,151,207:50:50,0:99	0/0:0,75,196:25:25,0:81	0/0:0,81,198:27:27,0:87	0/0:0,120,201:40:40,0:99	0/0:0,144,205:48:48,0:99	0/0:0,51,194:17:17,0:57	0/0:0,57,195:19:19,0:63	0/0:0,99,200:33:33,0:99	0/0:0,33,178:11:11,0:39	0/0:0,36,184:12:12,0:42	0/0:0,78,197:26:26,0:84	0/0:0,27,167:9:9,0:33	0/0:0,48,214:16:16,0:54	0/0:0,36,205:12:12,0:42	0/0:0,33,201:11:11,0:39	0/1:167,0,110:15:5,10:99	0/1:151,0,49:9:2,7:61	0/0:0,63,221:21:21,0:69	0/0:0,63,221:21:21,0:69	0/1:150,0,99:11:4,7:99	0/0:0,21,170:7:7,0:27	0/1:136,0,79:9:3,6:91	0/0:0,33,199:11:11,0:39	0/1:106,0,106:8:4,4:99	0/0:0,57,219:19:19,0:63	0/0:0,87,224:29:29,0:93	0/0:0,57,218:19:19,0:63	0/0:0,42,210:14:14,0:48	0/0:0,42,210:14:14,0:48	0/0:0,30,192:10:10,0:36	0/0:0,90,225:30:30,0:96	0/0:0,57,219:19:19,0:63	./.:125,12,0:4:0,4:3	0/0:0,45,213:15:15,0:51	0/0:0,81,224:27:27,0:87	0/0:0,33,198:11:11,0:39	0/0:0,33,198:11:11,0:39	0/0:0,93,226:31:31,0:99	0/1:166,0,166:20:10,10:99	0/0:0,78,223:26:26,0:84	1/1:221,69,0:23:0,23:56	0/0:0,132,204:44:44,0:99	0/0:0,151,206:50:50,0:99
181	scaffold3756_cov122	27501	C	T	999	GT:PL:DP:AD:GQ	0/0:0,148,205:50:49,0:99	0/0:0,75,197:25:25,0:78	0/0:0,81,197:27:27,0:84	0/0:0,42,189:14:14,0:45	0/0:0,63,196:21:21,0:66	0/0:0,51,194:17:17,0:54	./.:0,3,37:1:1,0:7	0/1:141,0,165:33:20,13:99	0/0:0,33,180:11:11,0:36	0/0:0,36,184:12:12,0:39	0/0:0,78,198:26:26,0:81	0/0:0,24,162:8:8,0:27	0/0:0,48,216:16:16,0:51	0/0:0,36,206:12:12,0:39	0/0:0,33,200:11:11,0:36	0/1:110,0,168:15:10,5:99	0/0:0,27,189:9:9,0:30	0/0:0,63,220:21:21,0:66	0/0:0,63,220:21:21,0:66	0/1:99,0,148:11:7,4:95	0/0:0,21,171:7:7,0:24	0/0:0,27,189:9:9,0:30	0/0:0,33,201:11:11,0:36	0/0:0,24,174:8:8,0:27	0/0:0,54,216:19:18,0:57	0/0:0,87,225:29:29,0:90	0/0:0,57,218:19:19,0:60	0/0:0,39,208:13:13,0:42	0/0:0,42,212:14:14,0:45	0/0:0,30,195:10:10,0:33	0/1:185,0,177:30:14,16:99	0/0:0,57,219:19:19,0:60	./.:25,34,123:4:3,0:12	./.:0,9,102:3:3,0:12	0/0:0,81,223:27:27,0:84	0/0:0,33,198:11:11,0:36	0/0:0,33,196:11:11,0:36	0/0:0,93,226:31:31,0:96	0/0:0,60,221:20:20,0:63	0/0:0,75,221:26:25,0:78	0/0:0,69,222:23:23,0:72	1/1:203,129,0:43:0,43:99	0/1:153,0,166:51:30,21:99
182	scaffold3756_cov122	27514	A	G	999	GT:PL:DP:AD:GQ	0/0:0,148,204:49:49,0:99	0/0:0,48,191:16:16,0:58	0/0:0,78,197:26:26,0:88	0/0:0,72,197:24:24,0:82	0/0:0,144,205:48:48,0:99	0/0:0,36,182:12:12,0:46	0/0:0,60,195:20:20,0:70	0/0:0,39,185:13:13,0:49	./.:0,3,37:1:1,0:13	0/0:0,36,184:12:12,0:46	0/0:0,75,197:25:25,0:85	0/0:0,27,170:9:9,0:37	0/0:0,48,215:16:16,0:58	0/0:0,18,159:6:6,0:28	0/1:154,0,73:11:3,8:89	0/0:0,45,211:15:15,0:55	0/0:0,27,187:9:9,0:37	0/1:185,0,94:21:5,16:99	0/0:0,63,220:21:21,0:73	0/0:0,33,201:11:11,0:43	0/0:0,21,170:7:7,0:31	0/0:0,27,186:9:9,0:37	0/0:0,33,198:11:11,0:43	0/0:0,21,168:7:7,0:31	0/0:0,57,220:19:19,0:67	0/0:0,87,224:29:29,0:97	0/0:0,57,219:19:19,0:67	0/0:0,42,211:14:14,0:52	0/0:0,42,211:14:14,0:52	0/0:0,30,195:10:10,0:40	0/0:0,90,225:30:30,0:99	0/0:0,57,217:19:19,0:67	./.:0,12,125:4:4,0:22	0/0:0,45,213:15:15,0:55	0/0:0,78,223:26:26,0:88	0/0:0,33,200:11:11,0:43	0/0:0,33,199:11:11,0:43	0/1:175,0,185:31:17,14:99	0/0:0,60,220:20:20,0:70	0/0:0,78,223:26:26,0:88	0/0:0,69,222:23:23,0:79	0/0:0,123,201:41:41,0:99	0/0:0,154,206:51:51,0:99
183	scaffold3756_cov122	27542	G	A	999	GT:PL:DP:AD:GQ	0/1:169,0,166:50:27,23:99	1/1:197,75,0:25:0,25:83	1/1:209,81,0:27:0,27:89	1/1:201,117,0:39:0,39:99	0/1:165,0,153:47:20,27:99	1/1:193,51,0:17:0,17:59	1/1:219,60,0:20:0,20:68	0/1:144,0,166:33:20,13:99	1/1:203,33,0:11:0,11:41	./.:151,0,1:12:1,11:8	1/1:198,78,0:26:0,26:86	1/1:193,27,0:9:0,9:35	1/1:216,48,0:16:0,16:56	1/1:200,33,0:11:0,11:41	1/1:200,33,0:11:0,11:41	1/1:213,45,0:15:0,15:53	1/1:188,27,0:9:0,9:35	1/1:221,63,0:21:0,21:71	1/1:221,63,0:21:0,21:71	1/1:200,33,0:11:0,11:41	1/1:170,21,0:7:0,7:29	1/1:189,27,0:9:0,9:35	1/1:200,33,0:11:0,11:41	1/1:179,24,0:8:0,8:32	1/1:219,57,0:19:0,19:65	1/1:224,87,0:29:0,29:95	1/1:218,54,0:18:0,18:62	1/1:210,42,0:14:0,14:50	1/1:211,42,0:14:0,14:50	1/1:195,30,0:10:0,10:38	1/1:225,90,0:30:0,30:98	1/1:217,57,0:19:0,19:65	./.:125,12,0:4:0,4:20	0/1:178,0,62:15:3,12:53	1/1:222,81,0:27:0,27:89	1/1:195,30,0:10:0,10:38	1/1:198,33,0:11:0,11:41	1/1:225,93,0:31:0,31:99	1/1:220,60,0:20:0,20:68	1/1:223,78,0:26:0,26:86	1/1:221,66,0:22:0,22:74	1/1:204,132,0:44:0,44:99	1/1:208,154,0:51:0,51:99
184	scaffold3756_cov122	27581	G	T	999	GT:PL:DP:AD:GQ	0/0:0,78,198:26:26,0:88	0/0:0,35,170:24:23,1:45	0/0:0,45,190:15:15,0:55	0/0:0,117,201:39:39,0:99	0/0:0,144,227:48:48,0:99	0/0:0,51,194:17:17,0:61	0/0:0,60,212:20:20,0:70	0/0:0,60,195:20:20,0:70	0/0:0,33,222:11:11,0:43	./.:0,3,60:1:1,0:14	0/0:0,78,198:26:26,0:88	./.:0,3,60:1:1,0:14	0/0:0,45,212:15:15,0:55	0/0:0,36,220:12:12,0:46	0/0:0,30,194:10:10,0:40	0/0:0,45,229:15:15,0:55	0/0:0,27,184:9:9,0:37	0/0:0,63,240:21:21,0:73	0/0:0,63,239:21:21,0:73	0/1:148,0,96:11:4,7:99	0/0:0,21,163:7:7,0:31	0/0:0,24,178:8:8,0:34	0/0:0,30,196:10:10,0:40	0/0:0,24,183:8:8,0:34	0/0:0,57,219:19:19,0:67	0/0:0,84,241:28:28,0:94	0/1:171,0,144:19:8,11:99	0/0:0,42,228:14:14,0:52	0/0:0,42,228:14:14,0:52	0/1:104,0,141:9:5,4:93	0/0:0,90,244:30:30,0:99	0/0:0,57,219:19:19,0:67	./.:0,12,125:4:4,0:22	0/0:0,45,192:15:15,0:55	0/0:0,81,242:27:27,0:91	0/0:0,33,195:11:11,0:43	0/0:0,33,190:11:11,0:43	0/0:0,93,244:31:31,0:99	0/1:166,0,166:20:10,10:99	0/1:167,0,198:26:14,12:99	0/0:0,69,240:23:23,0:79	0/0:0,129,226:43:43,0:99	0/0:0,151,229:50:50,0:99
185	scaffold3791_cov109	28111	A	T	495	GT:PL:DP:AD:GQ	./.:0,0,0:0:0,0:0	./.:0,12,106:4:4,0:22	0/0:0,39,185:13:13,0:49	./.:0,0,0:0:0,0:0	./.:0,0,0:0:0,0:0	./.:0,0,0:0:0,0:0	0/0:0,57,195:19:19,0:67	./.:0,0,0:0:0,0:0	0/0:0,18,138:6:6,0:28	0/0:0,15,129:5:5,0:25	0/0:0,27,170:9:9,0:37	0/0:0,66,195:22:22,0:76	0/0:0,69,222:23:23,0:79	0/0:0,24,180:8:8,0:34	./.:24,3,0:1:0,1:9	0/1:60,0,164:15:9,6:49	0/0:0,72,222:24:24,0:82	0/0:0,63,221:21:21,0:73	0/0:0,69,222:23:23,0:79	0/0:0,33,200:11:11,0:43	0/0:0,126,231:42:42,0:99	0/0:0,93,226:31:31,0:99	0/0:0,39,209:13:13,0:49	./.:0,0,0:0:0,0:0	0/0:0,48,216:16:16,0:58	0/0:0,36,205:12:12,0:46	./.:0,12,125:4:4,0:22	0/0:0,27,187:9:9,0:37	0/0:0,24,180:8:8,0:34	0/0:0,90,225:30:30,0:99	0/0:0,57,219:19:19,0:67	0/0:0,84,224:28:28,0:94	0/0:0,24,180:8:8,0:34	0/0:0,18,159:6:6,0:28	0/0:0,33,201:11:11,0:43	0/0:0,81,223:27:27,0:91	0/0:0,63,220:21:21,0:73	0/0:0,84,225:28:28,0:94	0/0:0,48,234:16:16,0:58	0/0:0,75,223:25:25,0:85	0/0:0,87,225:29:29,0:97	0/0:0,66,196:22:22,0:76	0/0:0,60,195:20:20,0:70
186	scaffold3791_cov109	28112	T	C	999	GT:PL:DP:AD:GQ	./.:0,0,0:0:0,0:0	./.:0,12,113:4:4,0:17	1/1:187,39,0:13:0,13:27	./.:0,0,0:0:0,0:0	./.:0,0,0:0:0,0:0	./.:0,0,0:0:0,0:0	0/1:160,0,103:19:6,13:99	./.:0,0,0:0:0,0:0	0/0:0,18,143:6:6,0:23	./.:129,15,0:5:0,5:5	0/0:0,27,170:9:9,0:32	0/1:163,0,110:22:7,15:99	0/0:0,69,222:23:23,0:74	0/0:0,24,180:8:8,0:29	./.:0,3,24:1:1,0:8	0/0:0,45,199:15:15,0:50	0/0:0,75,223:25:25,0:80	0/0:0,63,221:21:21,0:68	0/0:0,69,222:23:23,0:74	0/0:0,33,198:11:11,0:38	0/0:0,126,231:42:42,0:99	0/0:0,90,225:30:30,0:95	0/0:0,39,208:13:13,0:44	./.:0,0,0:0:0,0:0	0/0:0,48,216:16:16,0:53	0/0:0,39,205:13:13,0:44	./.:0,12,125:4:4,0:17	0/0:0,27,189:9:9,0:32	0/0:0,24,180:8:8,0:29	0/0:0,90,225:30:30,0:95	0/0:0,57,220:19:19,0:62	0/0:0,81,224:27:27,0:86	0/0:0,21,161:7:7,0:26	./.:153,18,0:6:0,6:7	0/0:0,33,201:11:11,0:38	0/0:0,78,223:26:26,0:83	0/1:181,0,130:21:7,14:99	0/0:0,84,224:28:28,0:89	0/0:0,45,232:15:15,0:50	0/0:0,72,223:24:24,0:77	0/0:0,90,225:30:30,0:95	0/0:0,66,197:22:22,0:71	0/0:0,60,195:20:20,0:65
187	scaffold3791_cov109	28117	T	A	999	GT:PL:DP:AD:GQ	./.:0,0,0:0:0,0:0	./.:0,12,113:4:4,0:22	0/0:0,39,187:13:13,0:48	./.:0,0,0:0:0,0:0	./.:0,0,0:0:0,0:0	./.:0,0,0:0:0,0:0	0/0:0,57,195:19:19,0:66	./.:0,0,0:0:0,0:0	0/0:0,18,143:6:6,0:28	0/0:0,15,123:5:5,0:25	0/0:0,27,170:9:9,0:37	0/0:0,66,196:22:22,0:75	0/0:0,69,221:23:23,0:78	0/0:0,24,180:8:8,0:34	./.:0,3,41:1:1,0:13	0/0:0,45,214:15:15,0:54	0/0:0,75,223:25:25,0:84	0/0:0,63,221:21:21,0:72	0/0:0,69,222:23:23,0:78	0/0:0,33,200:11:11,0:42	0/0:0,126,231:42:42,0:99	0/0:0,93,224:31:31,0:99	0/0:0,39,209:13:13,0:48	./.:0,0,0:0:0,0:0	0/0:0,48,215:16:16,0:57	0/0:0,36,206:12:12,0:45	./.:0,12,123:4:4,0:22	0/0:0,27,189:9:9,0:37	0/0:0,24,181:8:8,0:34	0/0:0,90,225:30:30,0:99	0/0:0,57,220:19:19,0:66	0/0:0,84,224:28:28,0:93	0/0:0,24,181:8:8,0:34	0/0:0,18,157:6:6,0:28	0/0:0,33,201:11:11,0:42	0/0:0,81,224:27:27,0:90	0/0:0,63,220:21:21,0:72	0/0:0,84,224:28:28,0:93	0/0:0,48,234:16:16,0:57	0/0:0,75,221:25:25,0:84	0/0:0,90,225:30:30,0:99	0/1:149,0,149:22:11,11:99	0/1:124,0,156:20:12,8:99
188	scaffold3791_cov109	28147	G	A	999	GT:PL:DP:AD:GQ	./.:0,0,0:0:0,0:0	./.:0,12,113:4:4,0:16	0/0:0,39,185:13:13,0:43	./.:0,0,0:0:0,0:0	./.:0,0,0:0:0,0:0	./.:0,0,0:0:0,0:0	0/1:92,0,160:19:13,6:87	./.:0,0,0:0:0,0:0	0/0:0,18,143:6:6,0:22	./.:0,15,129:5:5,0:19	0/0:0,27,170:9:9,0:31	0/1:110,0,163:22:15,7:99	0/0:0,69,221:23:23,0:73	0/0:0,24,180:8:8,0:28	./.:0,3,41:1:1,0:7	0/0:0,45,214:15:15,0:49	0/0:0,69,222:23:23,0:73	0/0:0,63,221:21:21,0:67	0/0:0,66,221:22:22,0:70	0/0:0,33,200:11:11,0:37	0/0:0,123,230:41:41,0:99	0/0:0,93,225:31:31,0:97	0/0:0,36,203:12:12,0:40	./.:0,0,0:0:0,0:0	0/0:0,48,216:16:16,0:52	0/0:0,33,199:11:11,0:37	./.:0,12,125:4:4,0:16	0/0:0,27,189:9:9,0:31	0/0:0,24,181:8:8,0:28	0/0:0,87,225:29:29,0:91	0/0:0,57,219:19:19,0:61	0/0:0,84,224:28:28,0:88	0/0:0,24,180:8:8,0:28	./.:159,18,0:6:0,6:8	0/0:0,33,198:11:11,0:37	0/0:0,75,222:25:25,0:79	0/1:180,0,125:21:7,14:99	0/0:0,84,224:28:28,0:88	0/0:0,48,234:16:16,0:52	0/0:0,75,222:25:25,0:79	0/0:0,87,223:30:29,0:91	0/0:0,63,196:21:21,0:67	0/0:0,60,196:20:20,0:64
189	scaffold3802_cov124	14789	A	G	999	GT:PL:DP:AD:GQ	0/0:0,72,197:24:24,0:74	0/1:156,0,148:26:12,14:99	0/0:0,54,192:18:18,0:56	0/0:0,60,196:20:20,0:62	0/1:101,0,162:24:17,7:98	0/0:0,66,196:22:22,0:68	0/0:0,99,199:33:33,0:99	0/1:158,0,159:36:18,18:99	0/0:0,60,195:20:20,0:62	0/1:152,0,93:16:5,11:99	0/1:149,0,71:14:4,10:79	0/1:142,0,133:17:8,9:99	0/0:0,64,207:32:31,1:66	0/0:0,84,224:28:28,0:86	0/0:0,93,225:31:31,0:95	0/0:0,78,212:35:34,1:80	0/0:0,114,228:38:38,0:99	0/0:0,56,201:31:30,1:58	0/0:0,115,212:51:50,1:99	0/0:0,108,227:36:36,0:99	0/0:0,141,233:47:47,0:99	0/0:0,35,175:41:38,3:37	0/0:0,105,226:35:35,0:99	0/0:0,64,206:32:31,1:66	0/0:0,123,229:41:41,0:99	0/0:0,93,225:31:31,0:95	./.:0,4,180:15:14,1:7	0/0:0,167,225:69:68,1:99	0/0:0,50,200:29:28,1:52	0/0:0,117,229:39:39,0:99	0/0:0,108,227:36:36,0:99	0/0:0,141,233:47:47,0:99	0/0:0,34,194:25:24,1:36	0/1:119,0,185:25:18,7:99	0/0:0,144,232:49:48,0:99	0/0:0,160,236:53:53,0:99	0/0:0,120,228:40:40,0:99	0/0:0,114,228:38:38,0:99	0/0:0,123,230:41:41,0:99	0/0:0,126,229:42:42,0:99	0/0:0,151,235:50:50,0:99	1/1:196,66,0:22:0,22:57	1/1:198,84,0:28:0,28:75
190	scaffold3901_cov120	13809	G	A	999	GT:PL:DP:AD:GQ	./.:0,12,113:4:4,0:22	./.:0,9,92:3:3,0:19	0/0:0,18,132:6:6,0:28	./.:0,6,57:2:2,0:16	./.:0,9,84:3:3,0:19	0/0:0,18,143:6:6,0:28	./.:0,3,37:1:1,0:13	./.:0,9,84:3:3,0:19	0/0:0,21,144:7:7,0:31	./.:0,3,37:1:1,0:13	0/0:0,15,129:5:5,0:25	./.:0,12,113:4:4,0:22	0/0:0,255,255:91:91,0:99	0/0:0,108,227:36:36,0:99	0/0:0,255,255:88:88,0:99	0/1:183,0,158:24:10,14:99	0/1:63,0,164:40:34,6:52	0/0:0,250,255:83:83,0:99	0/0:0,255,255:86:86,0:99	0/1:153,0,186:41:27,13:99	0/0:0,255,255:102:102,0:99	0/0:0,202,247:67:67,0:99	0/1:192,0,179:57:25,32:99	0/0:0,87,223:29:29,0:97	0/0:0,154,235:51:51,0:99	0/1:68,0,163:44:37,7:57	0/0:0,129,230:43:43,0:99	0/0:0,184,241:61:61,0:99	0/0:0,172,238:57:57,0:99	0/0:0,163,236:54:54,0:99	0/0:0,229,252:76:76,0:99	0/0:0,154,234:51:51,0:99	0/0:0,123,228:41:41,0:99	0/0:0,51,217:17:17,0:61	0/1:102,0,164:67:53,14:91	0/0:0,91,237:56:54,2:99	0/0:0,36,203:12:12,0:46	0/0:0,169,238:56:56,0:99	0/0:0,226,252:75:75,0:99	0/0:0,96,225:32:32,0:99	0/0:0,166,237:55:55,0:99	./.:0,6,67:2:2,0:16	0/0:0,57,195:19:19,0:67
191	scaffold3901_cov120	13864	T	C	999	GT:PL:DP:AD:GQ	./.:0,12,113:4:4,0:21	./.:0,9,84:3:3,0:18	0/0:0,18,143:6:6,0:27	./.:0,6,67:2:2,0:15	./.:0,12,113:4:4,0:21	0/0:0,18,138:6:6,0:27	./.:0,3,37:1:1,0:12	./.:0,9,92:3:3,0:18	0/0:0,21,149:7:7,0:30	./.:0,3,37:1:1,0:12	0/0:0,15,129:5:5,0:24	./.:0,12,106:4:4,0:21	0/1:66,0,147:93:76,17:56	0/0:0,108,228:36:36,0:99	0/1:130,0,180:90:65,25:99	0/0:0,78,223:26:26,0:87	0/0:0,120,230:40:40,0:99	0/1:182,0,197:84:48,36:99	0/1:41,0,134:87:74,13:31	0/1:39,0,157:41:36,5:29	0/0:0,255,255:105:105,0:99	0/0:0,202,249:67:67,0:99	0/0:0,175,240:58:58,0:99	0/0:0,87,225:29:29,0:96	0/0:0,157,237:52:52,0:99	0/0:0,135,232:45:45,0:99	0/1:72,0,166:43:36,7:62	0/1:103,0,167:62:49,13:93	0/0:0,181,242:60:60,0:99	0/0:0,166,239:55:55,0:99	0/0:0,232,255:77:77,0:99	0/1:98,0,168:51:41,10:88	0/1:169,0,191:42:26,16:99	0/0:0,51,218:17:17,0:60	0/0:0,208,250:69:69,0:99	0/0:0,169,240:56:56,0:99	0/0:0,39,209:13:13,0:48	0/1:171,0,192:58:36,22:99	0/1:120,0,174:76:57,19:99	0/0:0,99,226:33:33,0:99	0/1:188,0,190:56:29,27:99	./.:0,6,67:2:2,0:15	0/0:0,57,195:19:19,0:66
192	scaffold3921_cov121	11739	C	T	999	GT:PL:DP:AD:GQ	0/0:0,75,197:25:25,0:72	0/0:0,81,198:27:27,0:78	0/0:0,81,198:27:27,0:78	0/0:0,51,194:17:17,0:48	0/0:0,84,196:28:28,0:81	0/0:0,24,162:8:8,0:21	0/0:0,87,199:29:29,0:84	0/0:0,75,198:25:25,0:72	0/0:0,69,197:23:23,0:66	0/0:0,72,251:24:24,0:69	0/0:0,45,188:15:15,0:42	0/0:0,27,167:9:9,0:24	1/1:208,39,0:13:0,13:35	1/1:189,27,0:9:0,9:23	1/1:223,75,0:25:0,25:71	0/1:205,0,121:18:6,12:99	0/1:179,0,186:24:10,14:99	0/1:183,0,71:21:4,17:74	1/1:248,39,0:13:0,13:35	1/1:255,48,0:16:0,16:44	0/1:166,0,210:24:13,11:99	1/1:208,39,0:13:0,13:35	1/1:242,36,0:12:0,12:32	1/1:255,48,0:16:0,16:44	1/1:216,51,0:17:0,17:47	1/1:219,57,0:19:0,19:53	0/1:118,0,170:17:11,6:99	1/1:211,42,0:14:0,14:38	1/1:218,54,0:18:0,18:50	1/1:216,48,0:16:0,16:44	1/1:255,93,0:31:0,31:89	0/1:126,0,222:22:15,7:99	1/1:214,48,0:16:0,16:44	./.:0,18,151:6:6,0:16	1/1:255,66,0:22:0,22:62	1/1:218,54,0:18:0,18:50	0/0:0,78,223:26:26,0:75	0/1:213,0,185:32:17,15:99	1/1:223,78,0:26:0,26:74	0/0:0,99,255:33:33,0:96	1/1:218,63,0:21:0,21:59	0/0:0,66,195:22:22,0:63	0/0:0,120,232:40:40,0:99
193	scaffold3921_cov121	11759	T	C	693	GT:PL:DP:AD:GQ	0/0:0,84,198:28:28,0:97	0/0:0,84,198:28:28,0:97	0/0:0,81,198:27:27,0:94	0/0:0,54,195:18:18,0:67	0/0:0,84,198:28:28,0:97	0/0:0,24,162:8:8,0:37	0/0:0,87,199:29:29,0:99	0/0:0,78,198:26:26,0:91	0/0:0,69,195:23:23,0:82	0/0:0,72,196:24:24,0:85	0/0:0,45,190:15:15,0:58	0/0:0,27,170:9:9,0:40	0/0:0,39,207:13:13,0:52	0/0:0,27,187:9:9,0:40	0/0:0,75,222:25:25,0:88	0/0:0,54,217:18:18,0:67	0/0:0,72,222:24:24,0:85	0/0:0,63,221:21:21,0:76	0/0:0,39,208:13:13,0:52	0/0:0,48,215:16:16,0:61	0/0:0,75,221:25:25,0:88	0/0:0,42,210:14:14,0:55	0/0:0,36,201:12:12,0:49	0/0:0,51,217:17:17,0:64	0/0:0,51,216:17:17,0:64	0/0:0,57,219:19:19,0:70	0/0:0,51,217:17:17,0:64	0/0:0,45,213:15:15,0:58	0/0:0,54,218:18:18,0:67	0/0:0,54,219:18:18,0:67	0/0:0,96,226:32:32,0:99	0/0:0,66,221:22:22,0:79	0/0:0,48,211:16:16,0:61	0/0:0,18,159:6:6,0:31	0/0:0,66,222:22:22,0:79	0/0:0,54,218:18:18,0:67	0/0:0,78,223:26:26,0:91	0/0:0,96,226:32:32,0:99	0/0:0,78,223:26:26,0:91	0/0:0,99,225:33:33,0:99	0/0:0,63,219:21:21,0:76	0/0:0,69,197:23:23,0:82	0/1:166,0,156:41:18,23:99
194	scaffold3921_cov121	11778	C	A	999	GT:PL:DP:AD:GQ	0/0:0,84,198:28:28,0:93	0/0:0,81,198:27:27,0:90	0/0:0,84,196:28:28,0:93	0/0:0,54,194:18:18,0:63	0/0:0,84,198:28:28,0:93	0/0:0,24,162:8:8,0:33	0/0:0,87,198:29:29,0:96	0/0:0,78,197:26:26,0:87	0/0:0,69,197:23:23,0:78	0/0:0,72,197:24:24,0:81	0/0:0,45,191:15:15,0:54	0/0:0,27,170:9:9,0:36	0/0:0,39,205:13:13,0:48	0/0:0,27,185:9:9,0:36	0/0:0,78,222:26:26,0:87	0/1:113,0,176:18:12,6:99	0/1:159,0,180:24:14,10:99	0/1:63,0,182:20:16,4:53	0/0:0,39,209:13:13,0:48	0/0:0,48,215:16:16,0:57	0/1:176,0,167:25:12,13:99	0/0:0,42,211:14:14,0:51	0/0:0,36,200:12:12,0:45	0/0:0,51,217:17:17,0:60	0/0:0,51,217:17:17,0:60	0/0:0,57,219:19:19,0:66	0/0:0,51,215:17:17,0:60	0/0:0,45,212:15:15,0:54	0/0:0,54,217:18:18,0:63	0/0:0,14,187:17:16,1:23	0/0:0,55,197:32:31,1:64	0/0:0,66,221:22:22,0:75	0/0:0,48,216:16:16,0:57	0/0:0,18,153:6:6,0:27	0/0:0,66,221:22:22,0:75	0/0:0,54,218:18:18,0:63	0/0:0,78,223:26:26,0:87	0/1:185,0,179:32:15,17:99	0/0:0,78,222:26:26,0:87	1/1:225,99,0:33:0,33:83	0/0:0,60,218:20:20,0:69	0/0:0,69,197:23:23,0:78	0/0:0,123,202:41:41,0:99
195	scaffold4109_cov118	6994	C	T	603	GT:PL:DP:AD:GQ	./.:0,9,92:3:3,0:19	0/0:0,18,138:6:6,0:28	0/0:0,30,175:10:10,0:40	0/0:0,24,162:8:8,0:34	0/0:0,30,175:10:10,0:40	./.:0,9,92:3:3,0:19	./.:0,6,67:2:2,0:16	./.:0,3,37:1:1,0:13	0/0:0,15,129:5:5,0:25	0/0:0,30,175:10:10,0:40	0/0:0,24,162:8:8,0:34	./.:0,12,113:4:4,0:22	0/0:0,57,219:19:19,0:67	0/0:0,30,196:10:10,0:40	0/0:0,40,202:24:23,1:50	0/0:0,45,211:15:15,0:55	0/0:0,42,210:14:14,0:52	0/0:0,54,216:18:18,0:64	0/0:0,33,198:11:11,0:43	0/0:0,33,200:11:11,0:43	0/0:0,54,217:18:18,0:64	0/0:0,72,221:24:24,0:82	0/0:0,63,218:21:21,0:73	./.:0,3,41:1:1,0:13	0/0:0,57,219:19:19,0:67	0/0:0,24,180:8:8,0:34	./.:0,12,125:4:4,0:22	./.:0,12,125:4:4,0:22	0/0:0,54,217:18:18,0:64	./.:0,3,37:1:1,0:13	0/0:0,36,203:12:12,0:46	0/0:0,78,222:26:26,0:88	0/0:0,36,203:12:12,0:46	0/0:0,42,210:14:14,0:52	0/0:0,54,219:18:18,0:64	0/0:0,48,216:16:16,0:58	0/0:0,39,207:13:13,0:49	0/0:0,51,217:17:17,0:61	0/0:0,69,220:23:23,0:79	0/0:0,69,222:23:23,0:79	0/0:0,51,216:17:17,0:61	0/0:0,18,138:6:6,0:28	0/1:95,0,148:15:10,5:84
196	scaffold4109_cov118	7017	T	C	516	GT:PL:DP:AD:GQ	./.:0,12,113:4:4,0:26	0/0:0,18,143:6:6,0:32	0/0:0,30,175:10:10,0:44	0/0:0,24,162:8:8,0:38	0/0:0,30,173:10:10,0:44	./.:0,9,92:3:3,0:23	./.:0,6,67:2:2,0:20	./.:0,3,37:1:1,0:17	0/0:0,15,129:5:5,0:29	0/0:0,30,175:10:10,0:44	0/0:0,27,170:9:9,0:41	./.:0,12,106:4:4,0:26	0/0:0,60,220:20:20,0:74	0/0:0,30,194:10:10,0:44	0/0:0,72,223:24:24,0:86	0/0:0,48,215:16:16,0:62	0/0:0,42,211:14:14,0:56	0/0:0,57,219:19:19,0:71	0/0:0,33,200:11:11,0:47	0/0:0,33,201:11:11,0:47	0/0:0,54,218:18:18,0:68	0/0:0,72,223:24:24,0:86	0/0:0,63,221:21:21,0:77	./.:0,3,41:1:1,0:17	0/0:0,60,221:20:20,0:74	0/0:0,24,181:8:8,0:38	./.:0,12,125:4:4,0:26	./.:0,12,125:4:4,0:26	0/0:0,54,219:18:18,0:68	./.:0,3,41:1:1,0:17	0/0:0,36,206:12:12,0:50	0/0:0,75,223:25:25,0:89	0/0:0,39,208:13:13,0:53	0/1:108,0,165:14:9,5:93	0/0:0,54,219:18:18,0:68	0/0:0,48,216:16:16,0:62	0/0:0,39,203:13:13,0:53	0/0:0,51,218:17:17,0:65	0/0:0,72,223:24:24,0:86	0/0:0,72,223:24:24,0:86	0/0:0,54,219:18:18,0:68	0/0:0,18,143:6:6,0:32	0/0:0,45,190:15:15,0:59
197	scaffold4109_cov118	7028	G	A	603	GT:PL:DP:AD:GQ	./.:0,12,113:4:4,0:22	0/0:0,18,138:6:6,0:28	0/0:0,30,173:10:10,0:40	0/0:0,24,162:8:8,0:34	0/0:0,27,163:9:9,0:37	./.:0,9,92:3:3,0:19	./.:0,6,67:2:2,0:16	./.:0,3,37:1:1,0:13	0/0:0,15,129:5:5,0:25	0/0:0,30,175:10:10,0:40	0/0:0,27,170:9:9,0:37	./.:0,12,113:4:4,0:22	0/0:0,60,219:20:20,0:70	0/0:0,30,196:10:10,0:40	0/0:0,72,222:24:24,0:82	0/0:0,48,215:16:16,0:58	0/0:0,42,209:14:14,0:52	0/0:0,57,218:19:19,0:67	0/0:0,36,204:12:12,0:46	0/0:0,33,200:11:11,0:43	0/0:0,54,218:18:18,0:64	0/0:0,69,222:23:23,0:79	0/0:0,63,219:21:21,0:73	./.:0,3,41:1:1,0:13	0/0:0,60,220:20:20,0:70	0/0:0,24,181:8:8,0:34	./.:0,12,125:4:4,0:22	./.:0,12,125:4:4,0:22	0/0:0,54,219:18:18,0:64	./.:0,3,41:1:1,0:13	0/0:0,36,203:12:12,0:46	0/0:0,78,223:26:26,0:88	0/0:0,39,205:13:13,0:49	0/0:0,42,206:14:14,0:52	0/0:0,54,219:18:18,0:64	0/0:0,48,216:16:16,0:58	0/0:0,39,208:13:13,0:49	0/0:0,51,215:17:17,0:61	0/0:0,72,221:24:24,0:82	0/0:0,72,222:24:24,0:82	0/0:0,54,218:18:18,0:64	0/0:0,18,143:6:6,0:28	0/1:95,0,151:15:10,5:84
198	scaffold4109_cov118	26927	A	G	683	GT:PL:DP:AD:GQ	./.:0,3,25:1:1,0:16	./.:0,3,37:1:1,0:16	./.:0,3,37:1:1,0:16	./.:0,6,67:2:2,0:19	./.:0,6,67:2:2,0:19	./.:0,3,37:1:1,0:16	./.:0,3,37:1:1,0:16	./.:0,3,37:1:1,0:16	./.:0,3,37:1:1,0:16	./.:0,3,37:1:1,0:16	./.:0,3,37:1:1,0:16	./.:0,3,37:1:1,0:16	0/0:0,69,222:23:23,0:82	0/0:0,45,212:15:15,0:58	0/1:166,0,93:13:4,9:99	0/0:0,57,220:19:19,0:70	0/0:0,48,215:16:16,0:61	0/0:0,57,219:19:19,0:70	0/0:0,102,227:34:34,0:99	0/0:0,54,219:18:18,0:67	0/0:0,60,220:20:20,0:73	0/0:0,51,217:17:17,0:64	0/0:0,72,223:24:24,0:85	0/0:0,54,217:18:18,0:67	0/0:0,69,222:23:23,0:82	0/0:0,42,210:14:14,0:55	0/0:0,36,205:12:12,0:49	0/0:0,78,224:26:26,0:91	0/0:0,48,216:16:16,0:61	0/0:0,45,213:15:15,0:58	0/1:181,0,187:34:18,16:99	0/0:0,66,221:22:22,0:79	0/0:0,33,201:11:11,0:46	./.:0,3,41:1:1,0:16	0/0:0,87,224:29:29,0:99	0/0:0,87,224:29:29,0:99	0/0:0,36,206:12:12,0:49	0/0:0,19,189:20:19,1:32	0/0:0,75,223:25:25,0:88	0/0:0,96,226:32:32,0:99	0/0:0,45,214:15:15,0:58	./.:0,12,113:4:4,0:25	./.:0,12,113:4:4,0:25
199	scaffold4133_cov114	7600	G	A	999	GT:PL:DP:AD:GQ	./.:0,6,67:2:2,0:17	0/0:0,63,196:21:21,0:74	0/0:0,15,129:5:5,0:26	0/0:0,18,143:6:6,0:29	0/0:0,21,149:7:7,0:32	0/0:0,27,167:9:9,0:38	0/0:0,21,154:7:7,0:32	0/0:0,24,162:8:8,0:35	0/0:0,15,129:5:5,0:26	./.:0,9,92:3:3,0:20	0/0:0,18,143:6:6,0:29	./.:0,0,0:0:0,0:0	./.:0,6,71:2:2,0:17	./.:0,0,0:0:0,0:0	0/0:0,90,225:30:30,0:99	0/0:0,24,181:8:8,0:35	0/0:0,135,231:45:45,0:99	0/0:0,175,240:58:58,0:99	0/0:0,63,220:21:21,0:74	0/0:0,181,242:60:60,0:99	0/0:0,66,222:22:22,0:77	0/0:0,108,228:36:36,0:99	0/0:0,84,224:28:28,0:95	./.:0,6,75:2:2,0:17	0/0:0,108,227:36:36,0:99	0/0:0,51,218:17:17,0:62	0/0:0,57,220:19:19,0:68	0/0:0,190,245:63:63,0:99	./.:0,9,102:3:3,0:20	0/0:0,72,222:24:24,0:83	0/0:0,66,221:22:22,0:77	0/0:0,96,226:32:32,0:99	./.:0,3,41:1:1,0:14	0/1:36,0,177:23:20,3:24	0/0:0,105,227:35:35,0:99	./.:0,9,102:3:3,0:20	0/0:0,154,235:51:51,0:99	0/0:0,54,217:18:18,0:65	0/0:0,93,226:31:31,0:99	./.:0,12,125:4:4,0:23	0/0:0,123,229:41:41,0:99	./.:0,9,92:3:3,0:20	0/0:0,18,143:6:6,0:29
200	scaffold4341_cov114	7929	C	T	999	GT:PL:DP:AD:GQ	./.:0,0,0:0:0,0:0	1/1:198,84,0:28:0,28:77	1/1:184,36,0:12:0,12:29	1/1:197,69,0:23:0,23:62	1/1:197,72,0:24:0,24:65	1/1:197,84,0:28:0,28:77	1/1:187,39,0:13:0,13:32	1/1:175,30,0:10:0,10:23	1/1:186,42,0:14:0,14:35	1/1:195,57,0:19:0,19:50	1/1:180,33,0:11:0,11:26	1/1:196,60,0:20:0,20:53	0/0:0,45,214:15:15,0:45	0/0:0,27,185:9:9,0:27	0/0:0,81,224:27:27,0:81	0/0:0,60,218:20:20,0:60	0/0:0,66,222:22:22,0:66	0/0:0,78,224:26:26,0:78	0/0:0,60,220:20:20,0:60	0/0:0,60,221:20:20,0:60	0/0:0,129,230:43:43,0:99	0/0:0,42,211:14:14,0:42	0/0:0,78,223:26:26,0:78	0/0:0,87,224:29:29,0:87	0/0:0,75,223:25:25,0:75	0/0:0,129,231:43:43,0:99	0/0:0,63,220:21:21,0:63	0/0:0,75,222:25:25,0:75	0/0:0,87,225:29:29,0:87	0/0:0,90,225:30:30,0:90	0/0:0,151,235:50:50,0:99	0/0:0,72,223:24:24,0:72	0/0:0,75,223:25:25,0:75	./.:181,24,0:8:0,8:17	0/0:0,178,242:59:59,0:99	0/0:0,141,234:47:47,0:99	1/1:213,45,0:15:0,15:38	0/0:0,132,231:44:44,0:99	0/0:0,148,235:49:49,0:99	0/0:0,138,233:46:46,0:99	0/0:0,93,225:31:31,0:93	0/0:0,120,202:40:40,0:99	0/0:0,96,198:32:32,0:96
201	scaffold4341_cov114	7930	G	A	999	GT:PL:DP:AD:GQ	./.:0,0,0:0:0,0:0	0/0:0,84,197:28:28,0:92	0/0:0,36,184:12:12,0:44	0/0:0,72,197:24:24,0:80	0/0:0,72,197:24:24,0:80	0/0:0,84,198:28:28,0:92	0/0:0,39,187:13:13,0:47	0/0:0,30,175:10:10,0:38	0/0:0,42,188:14:14,0:50	0/0:0,57,195:19:19,0:65	0/0:0,33,178:11:11,0:41	0/0:0,57,195:19:19,0:65	0/1:59,0,178:15:12,3:50	0/0:0,27,189:9:9,0:35	./.:27,0,171:27:24,3:18	0/1:168,0,162:21:10,11:99	0/0:0,66,222:22:22,0:74	0/1:184,0,163:26:11,15:99	0/0:0,60,219:20:20,0:68	0/0:0,60,221:20:20,0:68	0/0:0,129,231:43:43,0:99	0/0:0,42,212:14:14,0:50	0/1:133,0,186:26:18,8:99	0/0:0,87,224:29:29,0:95	0/1:60,0,179:25:21,4:51	0/1:115,0,177:44:34,10:99	0/1:71,0,183:21:17,4:62	0/1:135,0,187:25:17,8:99	0/0:0,84,224:28:28,0:92	0/0:0,90,225:30:30,0:98	0/1:53,0,153:50:43,7:44	0/0:0,72,223:24:24,0:80	0/1:58,0,179:25:21,4:49	0/0:0,24,181:8:8,0:32	0/1:136,0,181:59:43,16:99	0/0:0,141,233:47:47,0:99	0/0:0,45,213:15:15,0:53	0/1:164,0,189:45:29,16:99	0/0:0,148,235:49:49,0:99	0/0:0,144,234:48:48,0:99	0/0:0,93,225:31:31,0:99	0/0:0,120,202:40:40,0:99	0/0:0,93,199:31:31,0:99
202	scaffold4341_cov114	7932	G	A	914	GT:PL:DP:AD:GQ	./.:0,0,0:0:0,0:0	0/1:143,0,163:28:16,12:99	0/0:0,36,184:12:12,0:47	0/1:101,0,164:24:17,7:89	0/1:74,0,161:23:18,5:62	0/1:145,0,163:28:16,12:99	0/1:146,0,81:13:4,9:98	./.:175,30,0:10:0,10:12	0/0:0,42,189:14:14,0:53	0/0:0,57,195:19:19,0:68	0/1:143,0,36:11:2,9:53	0/0:0,57,195:19:19,0:68	0/0:0,45,214:15:15,0:56	0/0:0,27,189:9:9,0:38	0/0:0,81,222:27:27,0:92	0/0:0,60,218:20:20,0:71	0/0:0,63,219:21:21,0:74	0/0:0,78,223:26:26,0:89	0/0:0,57,218:19:19,0:68	0/0:0,60,220:20:20,0:71	0/0:0,129,230:43:43,0:99	0/0:0,42,211:14:14,0:53	0/0:0,78,221:26:26,0:89	0/0:0,84,224:28:28,0:95	0/0:0,75,222:25:25,0:86	0/0:0,132,230:44:44,0:99	0/0:0,63,220:21:21,0:74	0/0:0,75,222:25:25,0:86	0/0:0,87,223:29:29,0:98	0/0:0,87,223:29:29,0:98	0/0:0,154,235:51:51,0:99	0/0:0,72,222:24:24,0:83	0/0:0,75,222:25:25,0:86	0/0:0,24,181:8:8,0:35	0/0:0,175,241:58:58,0:99	0/0:0,141,233:47:47,0:99	0/0:0,45,210:15:15,0:56	0/0:0,132,231:44:44,0:99	0/0:0,148,234:49:49,0:99	0/0:0,144,233:48:48,0:99	0/0:0,93,225:31:31,0:99	0/0:0,123,202:41:41,0:99	0/0:0,96,199:32:32,0:99
203	scaffold4341_cov114	7949	G	A	552	GT:PL:DP:AD:GQ	./.:0,0,0:0:0,0:0	0/0:0,81,197:27:27,0:95	0/0:0,33,180:11:11,0:47	0/0:0,72,197:24:24,0:86	0/0:0,72,197:24:24,0:86	0/0:0,78,198:26:26,0:92	0/0:0,39,187:13:13,0:53	0/0:0,30,173:10:10,0:44	0/0:0,42,188:14:14,0:56	0/0:0,57,195:19:19,0:71	0/0:0,33,178:11:11,0:47	0/0:0,57,195:19:19,0:71	0/0:0,45,213:15:15,0:59	0/0:0,21,171:7:7,0:35	0/0:0,81,224:27:27,0:95	0/0:0,63,219:21:21,0:77	0/0:0,63,221:21:21,0:77	0/0:0,78,223:26:26,0:92	0/0:0,60,221:20:20,0:74	0/0:0,60,221:20:20,0:74	0/0:0,129,231:43:43,0:99	0/0:0,42,211:14:14,0:56	0/0:0,78,223:26:26,0:92	0/0:0,84,223:28:28,0:98	0/0:0,75,223:25:25,0:89	0/0:0,132,232:44:44,0:99	0/0:0,63,221:21:21,0:77	0/0:0,75,223:25:25,0:89	0/0:0,87,225:29:29,0:99	0/0:0,87,225:29:29,0:99	0/0:0,151,235:50:50,0:99	0/0:0,69,221:24:23,0:83	0/0:0,72,223:24:24,0:86	0/0:0,24,181:8:8,0:38	0/0:0,178,242:59:59,0:99	0/0:0,141,232:47:47,0:99	0/0:0,45,212:15:15,0:59	0/0:0,132,231:44:44,0:99	0/0:0,148,234:49:49,0:99	0/0:0,141,233:47:47,0:99	0/0:0,93,226:31:31,0:99	0/0:0,120,201:40:40,0:99	0/1:85,0,156:32:25,7:70
204	scaffold4341_cov114	7956	A	C	454	GT:PL:DP:AD:GQ	./.:0,0,0:0:0,0:0	0/1:95,0,160:28:21,7:79	0/0:0,33,180:11:11,0:48	0/1:119,0,164:24:16,8:99	0/1:146,0,157:24:13,11:99	0/1:140,0,164:28:17,11:99	0/0:0,39,187:13:13,0:54	0/0:0,30,175:10:10,0:45	0/0:0,39,187:13:13,0:54	0/0:0,57,195:19:19,0:72	0/0:0,33,180:11:11,0:48	0/0:0,60,196:20:20,0:75	0/0:0,45,212:15:15,0:60	0/0:0,27,188:9:9,0:42	0/0:0,81,224:27:27,0:96	0/0:0,63,221:21:21,0:78	0/0:0,66,222:22:22,0:81	0/0:0,78,223:26:26,0:93	0/0:0,60,221:20:20,0:75	0/0:0,60,221:20:20,0:75	0/0:0,129,231:43:43,0:99	0/0:0,42,211:14:14,0:57	0/0:0,78,223:26:26,0:93	0/0:0,87,224:29:29,0:99	0/0:0,75,222:25:25,0:90	0/0:0,132,232:44:44,0:99	0/0:0,63,221:21:21,0:78	0/0:0,75,223:25:25,0:90	0/0:0,87,224:29:29,0:99	0/0:0,90,225:30:30,0:99	0/0:0,154,236:51:51,0:99	0/0:0,72,223:24:24,0:87	0/0:0,75,223:25:25,0:90	0/0:0,24,181:8:8,0:39	0/0:0,178,241:59:59,0:99	0/0:0,141,233:47:47,0:99	0/0:0,42,212:14:14,0:57	0/0:0,135,232:45:45,0:99	0/0:0,148,234:49:49,0:99	0/0:0,144,234:48:48,0:99	0/0:0,93,225:31:31,0:99	0/0:0,123,202:41:41,0:99	0/0:0,96,199:32:32,0:99
205	scaffold4341_cov114	7971	G	A	999	GT:PL:DP:AD:GQ	./.:0,0,0:0:0,0:0	0/0:0,78,198:26:26,0:71	0/0:0,36,184:12:12,0:29	0/0:0,72,197:24:24,0:65	0/0:0,72,197:24:24,0:65	0/0:0,84,197:28:28,0:77	0/0:0,39,187:13:13,0:32	0/0:0,30,175:10:10,0:23	0/0:0,42,189:14:14,0:35	0/0:0,54,195:18:18,0:47	0/0:0,33,180:11:11,0:26	0/0:0,60,195:20:20,0:53	1/1:212,45,0:15:0,15:45	1/1:187,27,0:9:0,9:27	1/1:224,81,0:27:0,27:81	1/1:220,60,0:20:0,20:60	1/1:222,66,0:22:0,22:66	1/1:223,78,0:26:0,26:78	1/1:220,60,0:20:0,20:60	1/1:221,60,0:20:0,20:60	1/1:231,129,0:43:0,43:99	1/1:211,42,0:14:0,14:42	1/1:223,78,0:26:0,26:78	1/1:224,87,0:29:0,29:87	1/1:223,75,0:25:0,25:75	1/1:232,132,0:44:0,44:99	1/1:220,63,0:21:0,21:63	1/1:223,72,0:24:0,24:72	1/1:225,87,0:29:0,29:87	1/1:225,90,0:30:0,30:90	1/1:236,154,0:51:0,51:99	1/1:223,72,0:24:0,24:72	1/1:223,75,0:25:0,25:75	./.:0,24,181:8:8,0:17	1/1:242,178,0:59:0,59:99	1/1:234,141,0:47:0,47:99	0/0:0,45,213:15:15,0:38	1/1:231,135,0:45:0,45:99	1/1:235,148,0:49:0,49:99	1/1:234,144,0:48:0,48:99	1/1:225,93,0:31:0,31:93	1/1:202,123,0:41:0,41:99	1/1:199,96,0:32:0,32:96
206	scaffold4341_cov114	7974	C	T	543	GT:PL:DP:AD:GQ	./.:0,0,0:0:0,0:0	0/0:0,81,198:27:27,0:95	0/0:0,36,182:12:12,0:50	0/0:0,72,197:24:24,0:86	0/0:0,72,197:24:24,0:86	0/0:0,78,195:27:26,0:92	0/0:0,39,185:13:13,0:53	0/0:0,30,173:10:10,0:44	0/0:0,39,185:13:13,0:53	0/0:0,57,194:19:19,0:71	0/0:0,33,180:11:11,0:47	0/0:0,60,195:20:20,0:74	0/0:0,42,210:14:14,0:56	0/0:0,27,188:9:9,0:41	0/0:0,81,224:27:27,0:95	0/0:0,63,219:21:21,0:77	0/0:0,66,220:22:22,0:80	0/0:0,78,223:26:26,0:92	0/0:0,60,220:20:20,0:74	0/0:0,60,220:20:20,0:74	0/0:0,129,231:43:43,0:99	0/0:0,42,210:14:14,0:56	0/0:0,78,222:26:26,0:92	0/0:0,87,225:29:29,0:99	0/0:0,75,223:25:25,0:89	0/0:0,132,232:44:44,0:99	0/0:0,63,219:21:21,0:77	0/0:0,75,222:25:25,0:89	0/0:0,87,224:29:29,0:99	0/0:0,90,224:30:30,0:99	0/0:0,144,232:50:48,0:99	0/0:0,72,223:24:24,0:86	0/0:0,75,223:25:25,0:89	0/0:0,24,181:8:8,0:38	0/0:0,178,240:59:59,0:99	0/0:0,138,231:47:46,0:99	0/0:0,45,212:15:15,0:59	0/0:0,135,232:45:45,0:99	0/0:0,148,234:49:49,0:99	0/0:0,144,234:48:48,0:99	0/0:0,93,225:31:31,0:99	0/0:0,120,197:40:40,0:99	0/1:85,0,153:32:25,7:70
207	scaffold4434_cov110	6114	C	T	999	GT:PL:DP:AD:GQ	./.:0,12,113:4:4,0:23	./.:0,12,113:4:4,0:23	0/0:0,21,154:7:7,0:32	0/0:0,117,201:39:39,0:99	0/0:0,87,199:29:29,0:98	0/0:0,96,199:32:32,0:99	0/0:0,45,190:15:15,0:56	0/0:0,114,201:38:38,0:99	0/0:0,18,143:6:6,0:29	0/0:0,87,197:29:29,0:98	0/0:0,78,198:26:26,0:89	0/0:0,66,197:22:22,0:77	0/0:0,69,222:23:23,0:80	0/0:0,18,158:6:6,0:29	0/0:0,39,212:13:13,0:50	./.:0,6,73:2:2,0:17	0/0:0,57,219:19:19,0:68	0/0:0,90,216:30:30,0:99	0/0:0,75,222:25:25,0:86	0/1:99,0,178:37:29,8:87	0/0:0,36,173:12:12,0:47	0/0:0,66,218:22:22,0:77	0/0:0,99,226:35:33,0:99	0/0:0,166,239:55:55,0:99	0/0:0,148,228:49:49,0:99	0/0:0,69,255:23:23,0:80	0/0:0,51,212:17:17,0:62	0/0:0,75,218:25:25,0:86	0/0:0,99,224:33:33,0:99	0/0:0,63,221:21:21,0:74	0/0:0,75,217:25:25,0:86	0/1:176,0,171:47:26,21:99	0/0:0,87,218:29:29,0:98	0/0:0,57,219:19:19,0:68	0/0:0,36,192:12:12,0:47	0/0:0,102,219:34:34,0:99	0/0:0,78,217:26:26,0:89	0/1:180,0,173:32:15,17:99	0/0:0,60,215:20:20,0:71	0/0:0,69,215:23:23,0:80	0/0:0,123,222:41:41,0:99	0/0:0,48,255:16:16,0:59	0/0:0,75,227:25:25,0:86
208	scaffold4434_cov110	6117	A	T	999	GT:PL:DP:AD:GQ	./.:0,12,113:4:4,0:20	./.:0,12,106:4:4,0:20	0/0:0,21,154:7:7,0:29	0/0:0,117,201:39:39,0:99	0/0:0,87,199:29:29,0:95	0/0:0,102,200:34:34,0:99	./.:0,8,161:15:14,1:16	0/0:0,114,201:38:38,0:99	0/1:52,0,68:6:3,2:43	0/1:165,0,113:28:9,19:99	0/0:0,78,197:26:26,0:86	0/1:161,0,110:22:7,15:99	0/0:0,72,221:24:24,0:80	0/0:0,15,142:5:5,0:23	0/0:0,42,215:14:14,0:50	./.:0,6,73:2:2,0:14	0/0:0,57,220:19:19,0:65	0/0:0,90,216:30:30,0:98	0/0:0,75,221:25:25,0:83	0/0:0,111,227:37:37,0:99	0/0:0,36,173:12:12,0:44	0/0:0,66,218:22:22,0:74	0/0:0,105,230:35:35,0:99	0/0:0,166,240:55:55,0:99	0/0:0,148,228:49:49,0:99	0/0:0,69,255:23:23,0:77	0/0:0,51,212:17:17,0:59	0/0:0,72,216:24:24,0:80	0/0:0,99,224:33:33,0:99	0/0:0,63,221:21:21,0:71	0/0:0,75,217:25:25,0:83	0/0:0,141,230:47:47,0:99	0/0:0,87,219:29:29,0:95	0/0:0,57,218:19:19,0:65	0/0:0,36,190:12:12,0:44	0/0:0,96,218:32:32,0:99	0/0:0,78,217:26:26,0:86	0/0:0,96,219:32:32,0:99	0/0:0,60,216:20:20,0:68	0/0:0,69,215:23:23,0:77	0/0:0,126,223:42:42,0:99	0/0:0,48,255:16:16,0:56	0/0:0,75,228:25:25,0:83
209	scaffold4434_cov110	6136	G	A	999	GT:PL:DP:AD:GQ	./.:0,12,113:4:4,0:19	./.:0,12,106:4:4,0:19	0/0:0,21,149:7:7,0:28	0/0:0,117,200:39:39,0:99	0/0:0,87,199:29:29,0:94	0/0:0,99,199:33:33,0:99	0/0:0,39,185:13:13,0:46	0/0:0,111,200:37:37,0:99	0/0:0,18,143:6:6,0:25	0/0:0,87,198:29:29,0:94	0/0:0,72,197:24:24,0:79	0/0:0,66,197:22:22,0:73	0/0:0,69,220:23:23,0:76	0/0:0,18,158:6:6,0:25	0/1:152,0,121:13:5,8:99	./.:73,6,0:2:0,2:8	0/0:0,57,220:19:19,0:64	0/0:0,73,213:30:29,1:80	./.:0,0,163:25:23,2:8	0/0:0,94,224:37:36,1:99	0/0:0,36,173:12:12,0:43	0/0:0,66,218:22:22,0:73	0/1:174,0,191:35:19,16:99	0/1:171,0,194:54:32,22:99	0/1:184,0,178:48:22,26:99	0/0:0,66,255:22:22,0:73	0/1:173,0,21:18:2,16:34	0/0:0,75,217:25:25,0:82	0/1:182,0,176:33:15,18:99	0/0:0,63,221:21:21,0:70	./.:162,0,0:25:2,23:13	0/0:0,141,230:47:47,0:99	0/1:177,0,171:29:14,15:99	0/0:0,57,219:19:19,0:64	0/0:0,36,192:12:12,0:43	0/0:0,102,219:34:34,0:99	0/0:0,78,217:26:26,0:85	0/0:0,96,219:32:32,0:99	0/1:127,0,178:20:13,7:99	0/0:0,69,214:23:23,0:76	0/0:0,123,223:41:41,0:99	0/0:0,48,255:16:16,0:55	0/0:0,69,228:23:23,0:76
210	scaffold4434_cov110	6148	G	T	999	GT:PL:DP:AD:GQ	./.:0,9,92:3:3,0:8	./.:0,12,113:4:4,0:11	./.:0,21,154:7:7,0:19	0/0:0,114,201:38:38,0:99	0/0:0,87,197:29:29,0:85	0/0:0,90,194:33:30,0:88	0/0:0,42,189:14:14,0:40	0/0:0,114,201:38:38,0:99	./.:0,18,143:6:6,0:16	0/0:0,87,198:29:29,0:85	0/0:0,78,197:26:26,0:76	0/0:0,66,197:22:22,0:64	./.:167,0,4:24:2,22:9	./.:0,18,158:6:6,0:16	0/0:0,39,209:14:13,0:37	./.:0,6,73:2:2,0:5	0/1:175,0,54:19:3,16:58	1/1:210,58,0:29:2,27:53	0/1:171,0,78:25:5,20:82	./.:157,12,0:36:3,33:8	1/1:173,36,0:12:0,12:31	./.:172,0,2:16:2,14:7	0/1:176,0,190:35:18,17:99	0/1:185,0,186:55:25,30:99	0/0:0,144,228:48:48,0:99	0/1:170,0,33:23:4,19:37	0/0:0,54,213:18:18,0:52	0/0:0,75,218:25:25,0:73	0/1:161,0,188:33:20,13:99	0/1:169,0,18:21:2,19:22	0/0:0,75,216:25:25,0:73	1/1:191,94,0:47:1,46:89	0/0:0,84,217:28:28,0:82	0/0:0,54,217:18:18,0:52	1/1:192,36,0:12:0,12:31	1/1:218,102,0:34:0,34:97	0/0:0,75,215:26:25,0:73	1/1:219,96,0:32:0,32:91	0/1:171,0,141:20:8,12:99	0/0:0,69,215:23:23,0:67	1/1:210,98,0:42:1,41:93	0/0:0,48,254:16:16,0:46	0/1:156,0,61:24:4,20:65
211	scaffold4434_cov110	6154	C	T	999	GT:PL:DP:AD:GQ	./.:0,12,113:4:4,0:19	./.:0,12,113:4:4,0:19	0/0:0,15,123:5:5,0:22	0/0:0,114,200:38:38,0:99	0/0:0,87,198:29:29,0:94	0/0:0,99,199:33:33,0:99	0/0:0,42,186:14:14,0:49	0/0:0,111,201:37:37,0:99	0/0:0,18,138:6:6,0:25	0/0:0,84,198:28:28,0:91	0/0:0,72,197:24:24,0:79	0/0:0,66,197:22:22,0:73	0/0:0,75,223:25:25,0:82	0/0:0,18,158:6:6,0:25	0/0:0,39,213:13:13,0:46	./.:0,6,73:2:2,0:13	0/0:0,57,219:19:19,0:64	0/0:0,90,216:30:30,0:97	0/1:172,0,78:25:5,20:91	0/0:0,111,227:37:37,0:99	1/1:173,36,0:12:0,12:22	0/0:0,48,207:16:16,0:55	0/0:0,105,230:35:35,0:99	0/0:0,166,240:55:55,0:99	0/0:0,148,228:49:49,0:99	0/1:172,0,64:23:5,18:77	0/0:0,54,212:18:18,0:61	0/0:0,75,218:25:25,0:82	0/0:0,99,224:33:33,0:99	0/0:0,63,221:21:21,0:70	0/0:0,75,217:25:25,0:82	0/1:159,0,186:47:22,25:99	0/0:0,87,219:29:29,0:94	0/0:0,57,219:19:19,0:64	./.:157,0,4:12:1,11:17	0/1:175,0,173:34:16,18:99	0/0:0,78,216:26:26,0:85	0/0:0,96,219:32:32,0:99	0/0:0,60,216:20:20,0:67	0/0:0,69,215:23:23,0:76	0/0:0,126,223:42:42,0:99	0/0:0,45,253:16:15,0:52	0/0:0,72,227:24:24,0:79
212	scaffold4434_cov110	6155	G	A	999	GT:PL:DP:AD:GQ	./.:0,12,113:4:4,0:19	./.:0,12,113:4:4,0:19	0/0:0,21,154:7:7,0:28	0/0:0,114,200:38:38,0:99	1/1:199,87,0:29:0,29:73	1/1:200,102,0:34:0,34:88	./.:161,8,0:15:1,14:6	0/0:0,111,200:37:37,0:99	0/0:0,18,143:6:6,0:25	0/0:0,87,197:29:29,0:94	./.:149,9,0:26:2,24:5	0/0:0,66,197:22:22,0:73	./.:168,0,1:25:2,23:14	0/0:0,18,158:6:6,0:25	0/0:0,42,212:14:14,0:49	./.:0,6,73:2:2,0:13	0/0:0,57,219:19:19,0:64	0/0:0,84,216:28:28,0:91	0/0:0,72,220:24:24,0:79	0/0:0,108,226:36:36,0:99	0/0:0,36,173:12:12,0:43	0/0:0,48,207:16:16,0:55	0/0:0,105,230:35:35,0:99	0/0:0,163,238:54:54,0:99	0/0:0,148,228:49:49,0:99	0/0:0,69,255:23:23,0:76	0/0:0,54,213:18:18,0:61	0/0:0,72,218:24:24,0:79	0/0:0,99,224:33:33,0:99	0/0:0,63,221:21:21,0:70	0/0:0,75,216:25:25,0:82	0/0:0,141,230:47:47,0:99	0/0:0,87,217:29:29,0:94	1/1:219,57,0:19:0,19:43	0/0:0,36,192:12:12,0:43	0/0:0,102,219:34:34,0:99	0/0:0,78,216:26:26,0:85	0/0:0,96,219:32:32,0:99	0/0:0,60,215:20:20,0:67	0/0:0,69,214:23:23,0:76	0/0:0,126,223:42:42,0:99	0/0:0,48,255:16:16,0:55	0/0:0,69,227:23:23,0:76
213	scaffold4434_cov110	6165	G	A	999	GT:PL:DP:AD:GQ	./.:0,12,113:4:4,0:20	./.:0,12,113:4:4,0:20	0/0:0,21,149:7:7,0:29	0/0:0,117,202:39:39,0:99	0/0:0,87,199:29:29,0:95	0/0:0,102,199:34:34,0:99	0/0:0,45,188:15:15,0:53	0/0:0,114,201:38:38,0:99	0/0:0,18,143:6:6,0:26	0/0:0,87,198:29:29,0:95	0/0:0,78,197:26:26,0:86	0/0:0,66,196:22:22,0:74	0/0:0,29,191:23:22,1:37	0/1:56,0,106:6:4,2:47	0/1:33,0,180:14:12,2:24	./.:0,6,73:2:2,0:14	./.:18,0,177:19:17,2:9	0/0:0,87,216:29:29,0:95	0/0:0,75,220:25:25,0:83	0/0:0,108,224:36:36,0:99	0/0:0,36,173:12:12,0:44	0/0:0,66,218:22:22,0:74	0/0:0,105,229:35:35,0:99	0/0:0,166,239:55:55,0:99	0/1:178,0,184:49:27,22:99	0/0:0,69,255:23:23,0:77	0/0:0,14,181:18:17,1:22	0/0:0,75,218:25:25,0:83	0/0:0,99,223:33:33,0:99	0/0:0,23,191:21:20,1:31	0/0:0,72,217:24:24,0:80	0/0:0,141,229:47:47,0:99	0/0:0,87,216:29:29,0:95	0/0:0,57,219:19:19,0:65	0/0:0,36,192:12:12,0:44	0/0:0,102,217:34:34,0:99	0/0:0,78,217:26:26,0:86	0/0:0,96,218:32:32,0:99	0/0:0,57,215:19:19,0:65	1/1:210,53,0:23:1,22:38	0/0:0,126,222:42:42,0:99	0/0:0,48,255:16:16,0:56	0/0:0,75,235:25:25,0:83
214	scaffold4434_cov110	6166	G	A	735	GT:PL:DP:AD:GQ	./.:0,12,106:4:4,0:25	./.:0,12,106:4:4,0:25	0/0:0,18,143:6:6,0:31	0/0:0,114,201:38:38,0:99	0/0:0,84,198:28:28,0:97	0/0:0,102,199:34:34,0:99	0/0:0,42,188:14:14,0:55	0/0:0,114,200:38:38,0:99	0/0:0,18,143:6:6,0:31	0/0:0,87,198:29:29,0:99	0/0:0,78,198:26:26,0:91	0/0:0,66,197:22:22,0:79	0/0:0,69,221:23:23,0:82	0/0:0,18,158:6:6,0:31	0/0:0,42,216:14:14,0:55	./.:0,6,70:2:2,0:19	0/0:0,57,220:19:19,0:70	0/0:0,90,215:30:30,0:99	0/0:0,72,221:24:24,0:85	0/1:179,0,131:37:11,26:99	0/0:0,36,172:12:12,0:49	0/0:0,63,218:21:21,0:76	0/0:0,102,229:34:34,0:99	0/1:184,0,187:54:25,29:99	0/0:0,148,228:49:49,0:99	0/0:0,69,255:23:23,0:82	0/0:0,54,213:18:18,0:67	0/0:0,75,217:25:25,0:88	0/0:0,99,224:33:33,0:99	0/0:0,63,220:21:21,0:76	0/0:0,72,217:24:24,0:85	0/0:0,141,229:47:47,0:99	0/0:0,84,218:28:28,0:97	0/0:0,57,219:19:19,0:70	0/0:0,36,192:12:12,0:49	0/0:0,99,217:33:33,0:99	0/0:0,78,217:26:26,0:91	0/1:170,0,179:32:17,15:99	0/0:0,60,215:20:20,0:73	0/0:0,69,215:23:23,0:82	0/0:0,123,222:41:41,0:99	0/0:0,48,255:16:16,0:61	0/0:0,75,235:25:25,0:88
215	scaffold4445_cov120	2949	G	C	999	GT:PL:DP:AD:GQ	0/0:0,102,250:34:34,0:99	0/0:0,51,193:17:17,0:59	0/0:0,99,197:33:33,0:99	0/0:0,151,205:50:50,0:99	0/0:0,120,229:40:40,0:99	0/0:0,30,224:10:10,0:38	0/0:0,57,195:19:19,0:65	0/0:0,129,235:43:43,0:99	0/0:0,208,250:69:69,0:99	0/0:0,33,219:11:11,0:41	0/0:0,57,194:19:19,0:65	0/0:0,54,224:18:18,0:62	0/0:0,33,206:11:11,0:41	0/0:8,29,176:8:7,0:29	0/0:0,27,213:9:9,0:35	0/0:0,30,217:10:10,0:38	0/0:0,15,152:5:5,0:23	0/0:0,27,197:9:9,0:35	0/0:0,27,211:9:9,0:35	0/0:0,21,197:7:7,0:29	./.:0,9,125:3:3,0:17	0/0:0,21,165:7:7,0:29	0/0:0,18,154:6:6,0:26	0/0:0,18,164:6:6,0:26	0/0:0,24,174:8:8,0:32	./.:0,12,131:4:4,0:20	0/0:0,24,198:8:8,0:32	0/0:0,36,229:12:12,0:44	0/0:0,24,189:8:8,0:32	0/0:0,15,140:5:5,0:23	0/0:0,33,235:11:11,0:41	./.:0,12,118:4:4,0:20	0/0:0,27,209:9:9,0:35	0/0:0,15,182:5:5,0:23	0/0:0,75,254:25:25,0:83	0/0:0,48,213:16:16,0:56	./.:0,0,0:0:0,0:0	0/0:0,36,253:12:12,0:44	0/0:0,51,236:17:17,0:59	0/0:0,39,233:13:13,0:47	0/0:0,36,231:12:12,0:44	0/0:0,57,195:19:19,0:65	0/0:0,75,196:25:25,0:83
216	scaffold4558_cov84	2172	A	T	622	GT:PL:DP:AD:GQ	0/0:0,18,138:6:6,0:31	0/0:0,42,188:14:14,0:55	0/0:0,24,162:8:8,0:37	0/0:0,21,144:7:7,0:34	0/0:0,27,170:9:9,0:40	0/0:0,21,149:7:7,0:34	0/0:0,27,167:9:9,0:40	0/0:0,36,180:12:12,0:49	0/0:0,30,175:10:10,0:43	./.:0,0,0:0:0,0:0	0/0:0,45,191:15:15,0:58	./.:0,12,113:4:4,0:25	0/0:0,36,205:12:12,0:49	./.:0,3,41:1:1,0:16	0/0:0,24,181:8:8,0:37	0/0:0,21,171:7:7,0:34	0/0:0,15,144:5:5,0:28	0/0:0,30,195:10:10,0:43	0/0:0,30,196:10:10,0:43	0/0:0,48,216:16:16,0:61	0/0:0,42,212:14:14,0:55	0/0:0,57,220:19:19,0:70	0/0:0,33,201:11:11,0:46	0/0:0,30,195:10:10,0:43	0/0:0,45,214:15:15,0:58	0/0:0,33,201:11:11,0:46	./.:0,12,125:4:4,0:25	0/1:170,0,139:17:7,10:99	0/0:0,39,209:13:13,0:52	0/0:0,27,189:9:9,0:40	0/0:0,81,224:27:27,0:94	0/0:0,15,144:5:5,0:28	0/0:0,24,181:8:8,0:37	0/0:0,39,208:13:13,0:52	0/0:0,60,221:20:20,0:73	0/0:0,33,201:11:11,0:46	0/0:0,39,209:13:13,0:52	0/0:0,39,209:13:13,0:52	0/1:152,0,162:17:9,8:99	0/0:0,60,220:20:20,0:73	0/0:0,54,219:18:18,0:67	0/0:0,36,180:12:12,0:49	./.:0,6,67:2:2,0:19
217	scaffold4598_cov110	5702	T	C	890	GT:PL:DP:AD:GQ	./.:0,3,37:1:1,0:15	./.:0,3,37:1:1,0:15	0/0:0,81,198:27:27,0:93	0/0:0,69,197:23:23,0:81	./.:0,3,37:1:1,0:15	0/0:0,42,189:14:14,0:54	0/0:0,30,175:10:10,0:42	0/0:0,160,206:53:53,0:99	0/0:0,75,198:25:25,0:87	./.:0,0,0:0:0,0:0	0/0:0,21,154:7:7,0:33	0/0:0,30,175:10:10,0:42	0/0:0,39,207:13:13,0:51	0/0:0,36,203:12:12,0:48	0/0:0,54,217:18:18,0:66	0/0:0,63,220:21:21,0:75	0/0:0,93,225:31:31,0:99	0/0:0,15,142:5:5,0:27	0/0:0,51,216:17:17,0:63	./.:0,3,41:1:1,0:15	0/0:0,69,220:23:23,0:81	0/0:0,87,223:29:29,0:99	./.:0,3,41:1:1,0:15	0/0:0,18,159:6:6,0:30	0/0:0,51,216:17:17,0:63	0/0:0,199,246:66:66,0:99	0/0:0,57,219:19:19,0:69	0/0:0,87,224:29:29,0:99	0/1:188,0,182:38:18,20:99	0/0:0,69,222:23:23,0:81	0/0:0,135,231:45:45,0:99	0/0:0,54,217:18:18,0:66	0/0:0,33,200:11:11,0:45	0/0:0,42,212:14:14,0:54	0/0:0,78,224:26:26,0:90	0/0:0,69,222:23:23,0:81	0/0:0,72,222:24:24,0:84	./.:0,0,0:0:0,0:0	0/1:188,0,141:32:10,22:99	0/0:0,30,195:10:10,0:42	0/0:0,75,223:25:25,0:87	0/0:0,60,195:20:20,0:72	0/0:0,157,207:52:52,0:99
218	scaffold4598_cov110	5723	A	G	999	GT:PL:DP:AD:GQ	./.:0,3,60:1:1,0:13	./.:0,3,60:1:1,0:13	0/0:0,78,221:26:26,0:88	0/0:0,69,219:23:23,0:79	./.:0,3,60:1:1,0:13	0/0:0,45,190:15:15,0:55	0/0:0,33,203:11:11,0:43	0/0:0,163,231:54:54,0:99	0/0:0,75,221:25:25,0:85	./.:0,0,0:0:0,0:0	0/0:0,21,177:7:7,0:31	0/0:0,33,180:11:11,0:43	0/0:0,39,209:13:13,0:49	0/0:0,36,206:12:12,0:46	0/0:0,54,218:18:18,0:64	0/0:0,63,221:21:21,0:73	0/0:0,93,225:31:31,0:99	0/0:0,15,144:5:5,0:25	0/0:0,51,216:17:17,0:61	./.:0,3,41:1:1,0:13	0/0:0,69,222:23:23,0:79	0/1:185,0,173:29:13,16:99	./.:0,3,41:1:1,0:13	0/0:0,18,157:6:6,0:28	0/0:0,51,218:17:17,0:61	0/0:0,199,247:66:66,0:99	1/1:219,57,0:19:0,19:40	0/0:0,81,223:27:27,0:91	0/0:0,117,227:39:39,0:99	0/1:177,0,148:22:9,13:99	0/0:0,132,230:44:44,0:99	0/1:178,0,77:18:4,14:93	0/0:0,33,196:11:11,0:43	0/0:0,42,212:14:14,0:52	0/0:0,78,223:26:26,0:88	0/0:0,69,222:23:23,0:79	0/0:0,72,223:24:24,0:82	./.:0,0,0:0:0,0:0	0/0:0,93,224:31:31,0:99	0/0:0,30,195:10:10,0:40	0/0:0,75,223:25:25,0:85	0/0:0,54,194:18:18,0:64	0/0:0,157,208:52:52,0:99
219	scaffold4598_cov110	5756	C	T	999	GT:PL:DP:AD:GQ	./.:0,3,60:1:1,0:11	./.:0,3,60:1:1,0:11	0/0:0,81,221:27:27,0:89	0/0:0,69,219:23:23,0:77	./.:0,3,60:1:1,0:11	0/0:0,45,188:15:15,0:53	0/0:0,33,203:11:11,0:41	0/0:0,157,231:52:52,0:99	0/0:0,75,220:25:25,0:83	./.:0,0,0:0:0,0:0	0/0:0,21,177:7:7,0:29	0/0:0,33,180:11:11,0:41	0/0:0,39,206:13:13,0:47	0/0:0,36,206:12:12,0:44	0/0:0,51,218:17:17,0:59	0/0:0,63,220:21:21,0:71	0/0:0,93,225:31:31,0:99	0/0:0,15,142:5:5,0:23	0/1:114,0,173:17:11,6:99	./.:0,3,60:1:1,0:11	0/0:0,69,222:23:23,0:77	0/0:0,87,224:29:29,0:95	./.:0,3,60:1:1,0:11	0/0:0,18,176:6:6,0:26	0/0:0,51,217:17:17,0:59	0/0:0,193,245:65:64,0:99	0/0:0,57,219:19:19,0:65	0/0:0,87,224:29:29,0:95	0/0:0,117,228:39:39,0:99	0/0:0,72,221:24:24,0:80	0/0:0,135,232:45:45,0:99	0/0:0,54,218:18:18,0:62	./.:200,33,0:11:0,11:18	0/0:0,42,212:14:14,0:50	0/0:0,78,223:26:26,0:86	0/0:0,69,221:23:23,0:77	0/0:0,72,222:24:24,0:80	./.:0,0,0:0:0,0:0	0/0:0,99,225:33:33,0:99	0/0:0,30,196:10:10,0:38	0/0:0,72,222:24:24,0:80	0/0:0,60,195:20:20,0:68	0/0:0,154,207:51:51,0:99
220	scaffold4638_cov115	1402	C	A	999	GT:PL:DP:AD:GQ	0/0:0,84,198:28:28,0:91	0/0:0,96,199:32:32,0:99	0/0:0,108,201:36:36,0:99	0/0:0,135,204:45:45,0:99	0/0:0,111,201:37:37,0:99	0/0:0,93,199:31:31,0:99	0/0:0,105,200:35:35,0:99	0/0:0,90,199:30:30,0:97	0/0:0,78,197:26:26,0:85	0/0:0,36,182:12:12,0:43	0/0:0,60,196:20:20,0:67	0/0:0,81,198:27:27,0:88	0/1:176,0,191:40:23,17:99	0/0:0,93,225:31:31,0:99	0/0:0,154,236:51:51,0:99	0/0:0,66,222:22:22,0:73	0/0:0,78,223:26:26,0:85	0/0:0,63,221:21:21,0:70	0/0:0,45,214:15:15,0:52	0/0:0,57,218:19:19,0:64	0/0:0,69,221:23:23,0:76	0/1:136,0,183:22:14,8:99	0/0:0,123,230:41:41,0:99	0/0:0,45,212:15:15,0:52	0/1:168,0,179:26:14,12:99	0/1:186,0,189:46:24,22:99	0/0:0,58,198:33:32,1:65	0/0:0,102,226:34:34,0:99	0/0:0,84,223:28:28,0:91	0/0:0,81,222:27:27,0:88	0/1:187,0,187:43:21,22:99	0/0:0,75,222:25:25,0:82	0/0:0,48,214:16:16,0:55	0/0:0,42,211:14:14,0:49	0/0:0,64,199:35:34,1:71	0/0:0,87,224:29:29,0:94	0/0:0,45,213:15:15,0:52	0/0:0,81,224:27:27,0:88	0/1:185,0,138:23:8,15:99	0/1:167,0,187:32:19,13:99	0/1:163,0,171:22:12,10:99	0/0:0,81,198:27:27,0:88	0/0:0,105,199:35:35,0:99
221	scaffold4638_cov115	1420	G	T	999	GT:PL:DP:AD:GQ	0/0:0,84,198:28:28,0:94	0/0:0,99,199:33:33,0:99	0/0:0,108,200:36:36,0:99	0/0:0,138,205:46:46,0:99	0/0:0,111,201:37:37,0:99	0/0:0,90,199:30:30,0:99	0/0:0,105,200:35:35,0:99	0/0:0,84,197:28:28,0:94	0/0:0,78,198:26:26,0:88	0/0:0,36,184:12:12,0:46	0/0:0,60,196:20:20,0:70	0/0:0,81,197:27:27,0:91	0/0:0,123,230:41:41,0:99	0/0:0,93,225:31:31,0:99	0/0:0,157,236:52:52,0:99	0/0:0,69,222:23:23,0:79	0/0:0,78,223:26:26,0:88	0/0:0,63,219:21:21,0:73	0/0:0,45,214:15:15,0:55	0/0:0,57,216:19:19,0:67	0/0:0,69,222:23:23,0:79	0/1:179,0,141:21:8,13:99	0/0:0,123,230:41:41,0:99	0/0:0,45,213:15:15,0:55	0/0:0,75,222:25:25,0:85	0/0:0,138,233:46:46,0:99	0/1:176,0,186:33:18,15:99	0/0:0,102,227:34:34,0:99	0/0:0,84,223:28:28,0:94	0/0:0,78,223:26:26,0:88	0/0:0,132,231:44:44,0:99	0/1:154,0,183:24:14,10:99	0/0:0,48,216:16:16,0:58	0/0:0,45,212:15:15,0:55	0/0:0,108,227:36:36,0:99	0/0:0,43,195:28:27,1:53	0/0:0,45,210:15:15,0:55	0/0:0,81,223:27:27,0:91	0/0:0,69,221:23:23,0:79	0/0:0,96,224:32:32,0:99	0/0:0,66,221:22:22,0:76	0/0:0,84,198:28:28,0:94	0/0:0,105,200:35:35,0:99
222	scaffold4638_cov115	1427	T	C	734	GT:PL:DP:AD:GQ	0/0:0,84,198:28:28,0:97	0/0:0,96,198:32:32,0:99	0/0:0,108,200:36:36,0:99	0/0:0,144,205:48:48,0:99	0/0:0,108,201:36:36,0:99	0/0:0,90,199:30:30,0:99	0/0:0,105,198:35:35,0:99	0/0:0,93,199:31:31,0:99	0/0:0,78,198:26:26,0:91	0/0:0,33,180:11:11,0:46	0/0:0,57,195:19:19,0:70	0/0:0,81,198:27:27,0:94	0/0:0,126,229:42:42,0:99	0/0:0,93,225:31:31,0:99	0/0:0,160,237:53:53,0:99	0/0:0,66,221:22:22,0:79	0/0:0,78,223:26:26,0:91	0/0:0,63,220:21:21,0:76	0/0:0,45,214:15:15,0:58	0/0:0,57,219:19:19,0:70	0/0:0,72,222:24:24,0:85	0/0:0,66,221:22:22,0:79	0/0:0,123,230:41:41,0:99	0/0:0,45,213:15:15,0:58	0/0:0,78,223:26:26,0:91	0/1:186,0,190:46:24,22:99	0/0:0,99,226:33:33,0:99	0/0:0,102,227:34:34,0:99	0/0:0,84,224:28:28,0:97	0/0:0,78,223:26:26,0:91	0/0:0,132,231:44:44,0:99	0/0:0,75,223:25:25,0:88	0/0:0,48,216:16:16,0:61	0/0:0,42,211:14:14,0:55	0/0:0,105,226:35:35,0:99	0/0:0,87,224:29:29,0:99	0/0:0,42,211:14:14,0:55	0/0:0,81,223:27:27,0:94	0/0:0,69,222:23:23,0:82	0/1:167,0,188:32:19,13:99	0/0:0,66,222:22:22,0:79	0/0:0,84,198:28:28,0:97	0/0:0,111,200:37:37,0:99
223	scaffold4638_cov115	1430	A	G	999	GT:PL:DP:AD:GQ	0/0:0,84,198:28:28,0:92	0/0:0,96,199:32:32,0:99	0/0:0,108,200:36:36,0:99	0/0:0,144,204:48:48,0:99	0/0:0,111,200:37:37,0:99	0/0:0,90,198:30:30,0:98	0/0:0,105,200:35:35,0:99	0/0:0,90,199:30:30,0:98	0/0:0,78,197:26:26,0:86	0/0:0,36,184:12:12,0:44	0/0:0,60,195:20:20,0:68	0/0:0,81,198:27:27,0:89	0/0:0,126,231:42:42,0:99	0/0:0,93,225:31:31,0:99	0/0:0,157,236:52:52,0:99	0/0:0,69,221:23:23,0:77	0/0:0,78,224:26:26,0:86	0/0:0,63,219:21:21,0:71	0/0:0,45,214:15:15,0:53	0/0:0,57,218:19:19,0:65	0/0:0,72,222:24:24,0:80	0/0:0,66,221:22:22,0:74	0/0:0,120,230:40:40,0:99	0/0:0,45,211:15:15,0:53	0/0:0,78,223:26:26,0:86	0/0:0,138,233:46:46,0:99	0/0:0,99,226:33:33,0:99	0/0:0,102,226:34:34,0:99	0/0:0,81,224:27:27,0:89	0/0:0,81,222:27:27,0:89	0/0:0,129,229:44:43,0:99	0/0:0,75,222:25:25,0:83	0/0:0,48,216:16:16,0:56	0/0:0,45,213:15:15,0:53	0/0:0,105,227:35:35,0:99	0/0:0,87,224:29:29,0:95	0/0:0,45,212:15:15,0:53	0/0:0,81,223:27:27,0:89	0/0:0,66,219:23:22,0:74	0/0:0,90,225:30:30,0:98	0/0:0,66,221:22:22,0:74	0/0:0,84,198:28:28,0:92	0/1:166,0,144:37:14,23:99
224	scaffold4638_cov115	1469	C	A	999	GT:PL:DP:AD:GQ	0/0:0,84,198:28:28,0:78	0/0:0,96,199:32:32,0:90	0/0:0,68,177:35:34,1:62	0/0:0,141,205:47:47,0:99	0/0:0,105,200:35:35,0:99	0/0:0,93,198:31:31,0:87	0/0:0,105,200:35:35,0:99	0/0:0,87,197:29:29,0:81	0/0:0,72,197:24:24,0:66	0/1:60,0,147:12:9,3:65	0/0:0,60,196:20:20,0:54	0/1:133,0,164:27:17,10:99	0/1:191,0,179:42:18,24:99	1/1:225,93,0:31:0,31:92	1/1:236,154,0:51:0,51:99	1/1:222,69,0:23:0,23:68	1/1:223,78,0:26:0,26:77	1/1:220,63,0:21:0,21:62	1/1:214,45,0:15:0,15:44	1/1:217,57,0:19:0,19:56	1/1:222,72,0:24:0,24:71	0/1:181,0,139:22:8,14:99	1/1:230,123,0:41:0,41:99	1/1:209,39,0:13:0,13:38	0/1:180,0,171:26:12,14:99	0/1:190,0,185:46:22,24:99	1/1:226,99,0:33:0,33:98	1/1:226,99,0:33:0,33:98	1/1:223,84,0:28:0,28:83	1/1:223,81,0:27:0,27:80	0/1:186,0,188:44:23,21:99	1/1:222,75,0:25:0,25:74	1/1:216,48,0:16:0,16:47	0/0:0,45,214:15:15,0:39	1/1:227,108,0:36:0,36:99	1/1:224,87,0:29:0,29:86	0/0:0,45,211:15:15,0:39	1/1:223,81,0:27:0,27:80	0/1:138,0,186:23:15,8:99	0/1:187,0,169:31:13,18:99	0/1:177,0,163:22:10,12:99	1/1:198,84,0:28:0,28:83	1/1:200,111,0:37:0,37:99
225	scaffold4638_cov115	1471	A	G	999	GT:PL:DP:AD:GQ	0/0:0,84,198:28:28,0:89	0/0:0,99,199:33:33,0:99	0/0:0,108,200:36:36,0:99	0/0:0,104,183:47:46,1:99	0/0:0,111,201:37:37,0:99	0/0:0,93,198:31:31,0:98	0/0:0,108,200:36:36,0:99	0/0:0,90,199:30:30,0:95	0/0:0,78,197:26:26,0:83	0/0:0,36,184:12:12,0:41	0/0:0,60,195:20:20,0:65	0/1:164,0,133:27:10,17:99	0/1:179,0,191:42:24,18:99	0/0:0,93,225:31:31,0:98	0/0:0,157,236:52:52,0:99	0/0:0,69,222:23:23,0:74	0/0:0,78,224:26:26,0:83	0/0:0,63,220:21:21,0:68	0/0:0,45,214:15:15,0:50	0/0:0,57,218:19:19,0:62	0/0:0,72,222:24:24,0:77	0/1:140,0,184:22:14,8:99	0/0:0,123,230:41:41,0:99	0/0:0,45,214:15:15,0:50	0/1:171,0,181:26:14,12:99	0/1:186,0,190:46:24,22:99	0/0:0,99,226:33:33,0:99	0/0:0,99,226:33:33,0:99	0/0:0,84,224:28:28,0:89	0/0:0,81,223:27:27,0:86	0/1:189,0,185:44:21,23:99	0/0:0,69,222:23:23,0:74	0/0:0,48,215:16:16,0:53	0/1:143,0,155:15:8,7:99	0/0:0,108,227:36:36,0:99	0/0:0,87,224:29:29,0:92	0/0:0,45,213:15:15,0:50	0/0:0,81,224:27:27,0:86	0/1:184,0,142:22:8,14:99	0/1:161,0,190:31:19,12:99	0/1:163,0,177:22:12,10:99	0/0:0,81,198:27:27,0:86	0/0:0,108,201:36:36,0:99
226	scaffold4638_cov115	1483	C	A	999	GT:PL:DP:AD:GQ	0/0:0,84,198:28:28,0:91	0/0:0,96,199:32:32,0:99	0/0:0,108,200:36:36,0:99	0/0:0,141,204:47:47,0:99	0/0:0,108,201:36:36,0:99	0/0:0,93,199:31:31,0:99	0/0:0,108,200:36:36,0:99	0/0:0,90,199:30:30,0:97	0/0:0,72,197:24:24,0:79	0/0:0,36,184:12:12,0:43	0/0:0,60,196:20:20,0:67	0/1:164,0,133:27:10,17:99	0/0:0,126,230:42:42,0:99	0/0:0,93,224:31:31,0:99	0/0:0,160,237:53:53,0:99	0/0:0,69,222:23:23,0:76	0/0:0,78,222:26:26,0:85	0/0:0,63,221:21:21,0:70	0/0:0,45,214:15:15,0:52	0/0:0,54,216:18:18,0:61	0/0:0,66,221:22:22,0:73	0/0:0,66,222:22:22,0:73	0/0:0,120,229:40:40,0:99	0/0:0,45,212:15:15,0:52	0/0:0,78,222:26:26,0:85	0/0:0,138,233:46:46,0:99	0/0:0,99,226:33:33,0:99	0/0:0,102,226:34:34,0:99	0/0:0,84,224:28:28,0:91	0/0:0,81,223:27:27,0:88	0/0:0,132,231:44:44,0:99	0/0:0,72,221:24:24,0:79	0/0:0,48,215:16:16,0:55	0/1:136,0,154:15:8,7:99	0/0:0,108,227:36:36,0:99	0/0:0,87,224:29:29,0:94	0/1:135,0,154:15:8,7:99	0/0:0,81,223:27:27,0:88	0/0:0,69,221:23:23,0:76	0/0:0,96,225:32:32,0:99	0/0:0,66,222:22:22,0:73	0/0:0,84,198:28:28,0:91	0/0:0,108,200:36:36,0:99
227	scaffold4638_cov115	1485	G	A	999	GT:PL:DP:AD:GQ	0/0:0,84,198:28:28,0:92	0/0:0,99,199:33:33,0:99	0/1:166,0,149:36:15,21:99	0/0:0,144,205:48:48,0:99	0/0:0,111,201:37:37,0:99	0/0:0,87,199:29:29,0:95	0/0:0,108,200:36:36,0:99	0/0:0,93,199:31:31,0:99	0/0:0,78,197:26:26,0:86	0/0:0,36,184:12:12,0:44	0/0:0,60,196:20:20,0:68	0/0:0,81,198:27:27,0:89	0/1:177,0,191:42:24,18:99	0/0:0,93,225:31:31,0:99	0/0:0,157,237:52:52,0:99	0/0:0,69,222:23:23,0:77	0/0:0,78,223:26:26,0:86	0/0:0,63,220:21:21,0:71	0/0:0,45,214:15:15,0:53	0/0:0,54,217:18:18,0:62	0/0:0,72,223:24:24,0:80	0/1:142,0,184:22:14,8:99	0/0:0,120,230:40:40,0:99	0/0:0,45,214:15:15,0:53	0/1:171,0,181:26:14,12:99	0/1:185,0,190:46:24,22:99	0/0:0,99,226:33:33,0:99	0/0:0,102,227:34:34,0:99	0/0:0,84,224:28:28,0:92	0/0:0,81,224:27:27,0:89	0/1:190,0,186:44:21,23:99	0/0:0,75,222:25:25,0:83	0/0:0,48,216:16:16,0:56	0/0:0,45,214:15:15,0:53	0/0:0,105,225:36:35,0:99	0/0:0,87,225:29:29,0:95	0/0:0,45,213:15:15,0:53	0/0:0,81,224:27:27,0:89	0/1:182,0,142:22:8,14:99	0/1:168,0,189:32:19,13:99	0/1:163,0,177:22:12,10:99	0/0:0,84,198:28:28,0:92	0/0:0,108,201:36:36,0:99
228	scaffold4638_cov115	1496	G	A	999	GT:PL:DP:AD:GQ	0/0:0,84,198:28:28,0:93	0/0:0,99,199:33:33,0:99	0/0:0,108,200:36:36,0:99	0/0:0,144,204:48:48,0:99	0/0:0,102,200:34:34,0:99	0/0:0,93,199:31:31,0:99	0/0:0,108,200:36:36,0:99	0/0:0,90,198:30:30,0:99	0/0:0,72,194:26:24,0:81	0/0:0,36,184:12:12,0:45	0/0:0,60,196:20:20,0:69	0/0:0,81,198:27:27,0:90	0/1:178,0,191:42:24,18:99	0/0:0,93,225:31:31,0:99	0/0:0,160,237:53:53,0:99	0/0:0,69,222:23:23,0:78	0/0:0,75,223:25:25,0:84	0/0:0,63,220:21:21,0:72	0/0:0,45,214:15:15,0:54	0/0:0,57,217:19:19,0:66	0/0:0,72,222:24:24,0:81	0/1:131,0,181:20:13,7:99	0/0:0,123,230:41:41,0:99	0/0:0,45,213:15:15,0:54	0/1:169,0,181:26:14,12:99	0/1:185,0,190:46:24,22:99	0/0:0,99,226:33:33,0:99	0/0:0,102,226:34:34,0:99	0/0:0,84,224:28:28,0:93	0/0:0,81,223:27:27,0:90	0/1:189,0,186:44:21,23:99	0/0:0,72,223:24:24,0:81	0/0:0,48,216:16:16,0:57	0/0:0,45,213:15:15,0:54	0/0:0,108,227:36:36,0:99	0/0:0,87,225:29:29,0:96	0/0:0,45,214:15:15,0:54	0/0:0,81,224:27:27,0:90	0/1:181,0,142:22:8,14:99	0/1:167,0,190:32:19,13:99	0/1:163,0,176:22:12,10:99	0/0:0,84,198:28:28,0:93	0/0:0,111,201:37:37,0:99
229	scaffold4646_cov116	34373	C	T	841	GT:PL:DP:AD:GQ	0/0:0,39,185:13:13,0:50	0/0:0,129,203:43:43,0:99	0/0:0,172,209:57:57,0:99	1/1:196,69,0:23:0,23:51	0/0:0,57,195:19:19,0:68	0/1:131,0,146:18:10,8:99	0/0:0,78,198:26:26,0:89	0/0:0,81,197:27:27,0:92	0/0:0,27,167:9:9,0:38	./.:182,36,0:12:0,12:18	0/0:0,72,196:24:24,0:83	0/0:0,39,185:13:13,0:50	0/0:0,45,213:15:15,0:56	0/0:0,63,221:21:21,0:74	0/0:0,87,225:29:29,0:98	0/0:0,63,221:21:21,0:74	0/0:0,69,222:23:23,0:80	0/0:0,75,223:25:25,0:86	0/0:0,54,219:18:18,0:65	0/0:0,63,221:21:21,0:74	0/0:0,90,225:30:30,0:99	0/0:0,21,171:7:7,0:32	0/0:0,75,223:25:25,0:86	0/0:0,51,217:17:17,0:62	0/0:0,54,217:18:18,0:65	0/0:0,69,222:23:23,0:80	0/0:0,57,219:19:19,0:68	0/0:0,102,227:34:34,0:99	0/0:0,45,214:15:15,0:56	0/0:0,51,218:17:17,0:62	0/0:0,90,224:30:30,0:99	0/0:0,54,219:18:18,0:65	0/0:0,36,206:12:12,0:47	0/0:0,60,221:20:20,0:71	0/0:0,54,218:18:18,0:65	0/0:0,126,231:42:42,0:99	0/0:0,18,157:6:6,0:29	0/0:0,81,223:27:27,0:92	0/0:0,90,225:30:30,0:99	0/0:0,45,214:15:15,0:56	0/0:0,99,226:33:33,0:99	0/0:0,93,198:31:31,0:99	0/0:0,126,202:42:42,0:99
230	scaffold4646_cov116	34375	G	A	999	GT:PL:DP:AD:GQ	0/0:0,39,187:13:13,0:50	0/1:161,0,164:44:23,21:99	0/1:155,0,166:57:33,24:99	0/0:0,69,197:23:23,0:80	0/1:145,0,145:20:10,10:99	0/0:0,54,194:18:18,0:65	0/1:155,0,153:26:13,13:99	0/1:106,0,163:26:18,8:94	0/0:0,27,170:9:9,0:38	0/0:0,33,180:11:11,0:44	0/0:0,72,197:24:24,0:83	0/0:0,39,187:13:13,0:50	0/0:0,45,211:15:15,0:56	0/0:0,63,221:21:21,0:74	0/0:0,90,224:30:30,0:99	0/0:0,63,219:21:21,0:74	0/0:0,72,221:24:24,0:83	0/0:0,75,222:25:25,0:86	0/0:0,54,219:18:18,0:65	0/0:0,63,220:21:21,0:74	0/0:0,90,225:30:30,0:99	0/0:0,24,178:8:8,0:35	0/0:0,72,223:24:24,0:83	0/0:0,48,216:16:16,0:59	0/0:0,54,216:18:18,0:65	0/0:0,69,222:23:23,0:80	0/0:0,57,220:19:19,0:68	0/0:0,102,226:34:34,0:99	0/0:0,45,213:15:15,0:56	0/0:0,51,217:17:17,0:62	0/0:0,90,224:30:30,0:99	0/0:0,54,219:18:18,0:65	0/0:0,33,201:11:11,0:44	0/0:0,60,220:20:20,0:71	0/0:0,54,218:18:18,0:65	0/0:0,126,231:42:42,0:99	0/0:0,21,168:7:7,0:32	0/0:0,84,223:28:28,0:95	0/0:0,90,225:30:30,0:99	0/0:0,48,213:16:16,0:59	0/0:0,99,226:33:33,0:99	0/0:0,93,199:31:31,0:99	0/0:0,123,201:41:41,0:99
231	scaffold4646_cov116	34400	T	C	999	GT:PL:DP:AD:GQ	0/0:0,36,207:12:12,0:27	0/1:164,0,160:44:21,23:99	0/1:157,0,165:55:31,24:99	1/1:197,69,0:23:0,23:71	0/1:146,0,141:21:10,11:99	1/1:195,54,0:18:0,18:56	1/1:198,75,0:25:0,25:77	1/1:198,81,0:27:0,27:83	./.:0,27,170:9:9,0:18	1/1:178,33,0:11:0,11:35	0/1:162,0,131:25:10,15:99	0/0:0,42,186:14:14,0:32	1/1:214,45,0:15:0,15:47	0/1:171,0,164:21:10,11:99	1/1:224,90,0:30:0,30:92	0/1:164,0,169:21:11,10:99	1/1:221,72,0:24:0,24:74	1/1:223,75,0:25:0,25:77	1/1:219,54,0:18:0,18:56	1/1:221,63,0:21:0,21:65	1/1:225,90,0:30:0,30:92	1/1:177,24,0:8:0,8:26	1/1:222,72,0:24:0,24:74	1/1:217,51,0:17:0,17:53	1/1:219,54,0:18:0,18:56	1/1:222,69,0:23:0,23:71	1/1:219,57,0:19:0,19:59	1/1:226,102,0:34:0,34:99	1/1:209,39,0:13:0,13:41	1/1:217,51,0:17:0,17:53	1/1:224,90,0:30:0,30:92	1/1:219,54,0:18:0,18:56	1/1:203,36,0:12:0,12:38	0/1:155,0,171:20:11,9:99	1/1:219,57,0:19:0,19:59	1/1:230,126,0:42:0,42:99	./.:0,21,166:7:7,0:12	1/1:223,81,0:27:0,27:83	1/1:225,90,0:30:0,30:92	0/1:143,0,155:15:8,7:99	1/1:226,99,0:33:0,33:99	1/1:199,93,0:31:0,31:95	1/1:201,120,0:40:0,40:99
232	scaffold4646_cov116	34412	C	T	999	GT:PL:DP:AD:GQ	0/0:0,39,210:13:13,0:31	0/0:0,129,202:43:43,0:99	0/0:0,166,209:55:55,0:99	1/1:196,63,0:21:0,21:64	0/0:0,60,196:20:20,0:52	0/1:131,0,146:18:10,8:99	0/0:0,75,198:25:25,0:67	0/1:163,0,116:25:8,17:99	./.:0,27,170:9:9,0:19	1/1:178,33,0:11:0,11:34	0/0:0,72,197:24:24,0:64	0/0:0,39,183:13:13,0:31	1/1:211,42,0:14:0,14:43	0/1:166,0,155:19:9,10:99	1/1:224,90,0:30:0,30:91	0/1:164,0,171:21:11,10:99	1/1:222,72,0:24:0,24:73	1/1:223,75,0:25:0,25:76	1/1:219,54,0:18:0,18:55	1/1:220,63,0:21:0,21:64	1/1:225,90,0:30:0,30:91	1/1:181,24,0:8:0,8:25	1/1:222,72,0:24:0,24:73	1/1:215,48,0:16:0,16:49	1/1:217,54,0:18:0,18:55	1/1:221,69,0:23:0,23:70	1/1:219,54,0:18:0,18:55	1/1:225,96,0:32:0,32:97	1/1:214,45,0:15:0,15:46	1/1:218,51,0:17:0,17:52	1/1:224,81,0:27:0,27:82	1/1:219,54,0:18:0,18:55	1/1:194,30,0:10:0,10:31	0/1:153,0,173:20:11,9:99	1/1:218,54,0:18:0,18:55	1/1:230,126,0:42:0,42:99	1/1:171,21,0:7:0,7:22	1/1:224,84,0:28:0,28:85	1/1:225,87,0:29:0,29:88	0/1:143,0,155:15:8,7:99	1/1:226,99,0:33:0,33:99	1/1:199,93,0:31:0,31:94	1/1:202,123,0:41:0,41:99
233	scaffold4648_cov86	1393	A	G	999	GT:PL:DP:AD:GQ	0/0:0,21,149:7:7,0:33	./.:0,0,0:0:0,0:0	./.:0,0,0:0:0,0:0	0/0:0,60,247:20:20,0:72	0/0:0,27,159:9:9,0:39	./.:0,0,0:0:0,0:0	0/0:0,30,173:10:10,0:42	./.:0,0,0:0:0,0:0	0/0:0,42,186:14:14,0:54	0/0:0,39,176:13:13,0:51	0/0:0,18,143:6:6,0:30	./.:0,0,0:0:0,0:0	0/0:0,30,194:10:10,0:42	0/0:0,51,216:17:17,0:63	0/0:0,75,222:25:25,0:87	0/0:0,21,168:7:7,0:33	0/0:0,66,221:22:22,0:78	0/0:0,24,181:8:8,0:36	0/0:0,144,255:48:48,0:99	0/0:0,30,227:10:10,0:42	0/0:0,48,216:16:16,0:60	0/0:0,69,221:23:23,0:81	0/0:0,18,151:6:6,0:30	0/0:0,18,159:6:6,0:30	0/0:0,33,200:11:11,0:45	0/0:0,117,228:39:39,0:99	./.:0,12,123:4:4,0:24	0/0:0,48,215:16:16,0:60	0/0:0,57,219:19:19,0:69	0/0:0,48,214:16:16,0:60	0/0:0,99,224:33:33,0:99	0/0:0,54,218:18:18,0:66	./.:0,6,54:2:2,0:18	./.:0,6,75:2:2,0:18	./.:0,0,0:0:0,0:0	0/0:0,223,252:74:74,0:99	0/0:0,33,200:11:11,0:45	0/1:185,0,180:51:37,14:99	0/1:152,0,189:28:18,10:99	0/0:0,132,231:44:44,0:99	./.:0,0,0:0:0,0:0	0/0:0,45,188:15:15,0:57	0/0:0,48,189:16:16,0:60
234	scaffold4648_cov86	1414	T	C	584	GT:PL:DP:AD:GQ	0/0:0,21,154:7:7,0:34	./.:0,0,0:0:0,0:0	./.:0,0,0:0:0,0:0	0/0:0,66,250:22:22,0:79	0/0:0,27,170:9:9,0:40	./.:0,0,0:0:0,0:0	0/0:0,30,175:10:10,0:43	./.:0,0,0:0:0,0:0	0/0:0,48,192:16:16,0:61	0/0:0,39,187:13:13,0:52	0/0:0,18,143:6:6,0:31	./.:0,0,0:0:0,0:0	0/0:0,30,196:10:10,0:43	0/0:0,51,215:17:17,0:64	0/0:0,78,223:26:26,0:91	0/0:0,21,171:7:7,0:34	0/0:0,69,221:23:23,0:82	0/1:75,0,126:8:5,3:61	0/0:0,141,233:47:47,0:99	0/0:0,30,192:10:10,0:43	0/1:153,0,153:16:8,8:99	0/0:0,69,222:23:23,0:82	0/0:0,18,155:6:6,0:31	0/0:0,18,159:6:6,0:31	0/0:0,33,200:11:11,0:46	0/1:97,0,175:40:32,8:83	./.:0,12,125:4:4,0:25	0/0:0,51,217:17:17,0:64	0/0:0,57,219:19:19,0:70	0/0:0,48,216:16:16,0:61	0/0:0,99,226:33:33,0:99	0/0:0,54,217:18:18,0:67	./.:0,6,71:2:2,0:19	./.:0,6,75:2:2,0:19	./.:0,0,0:0:0,0:0	0/0:0,226,253:75:75,0:99	0/0:0,33,200:11:11,0:46	0/0:0,154,235:51:51,0:99	0/0:0,84,224:28:28,0:97	0/1:94,0,172:45:36,9:80	./.:0,0,0:0:0,0:0	0/0:0,48,192:16:16,0:61	0/0:0,48,192:16:16,0:61
235	scaffold4702_cov120	12782	G	A	999	GT:PL:DP:AD:GQ	./.:10,0,140:9:8,1:6	1/1:180,33,0:11:0,11:21	0/1:154,0,160:30:16,14:99	0/0:0,27,170:9:9,0:32	0/0:0,60,196:20:20,0:65	./.:37,3,0:1:0,1:8	./.:0,2,154:13:12,1:7	./.:37,3,0:1:0,1:8	1/1:184,36,0:12:0,12:24	./.:10,0,140:9:8,1:6	./.:129,15,0:5:0,5:5	./.:4,0,146:11:10,1:3	0/0:0,36,203:12:12,0:41	0/0:0,30,196:10:10,0:35	0/0:0,18,159:6:6,0:23	0/0:0,18,153:6:6,0:23	0/0:0,15,142:5:5,0:20	0/0:0,45,213:15:15,0:50	0/0:0,45,214:15:15,0:50	0/0:0,57,218:19:19,0:62	0/0:0,42,211:14:14,0:47	0/0:0,48,216:16:16,0:53	0/0:0,48,216:16:16,0:53	0/0:0,24,172:8:8,0:29	0/0:0,39,209:13:13,0:44	0/0:0,51,218:17:17,0:56	0/0:0,75,223:25:25,0:80	0/0:0,63,221:21:21,0:68	0/0:0,42,210:14:14,0:47	0/0:0,36,205:12:12,0:41	0/0:0,117,229:39:39,0:99	0/0:0,27,189:9:9,0:32	0/0:0,33,196:11:11,0:38	./.:0,3,37:1:1,0:8	0/0:0,102,226:34:34,0:99	0/0:0,48,215:16:16,0:53	0/0:0,42,212:14:14,0:47	0/0:0,39,209:13:13,0:44	0/0:0,108,227:36:36,0:99	0/0:0,84,223:29:28,0:89	0/0:0,30,193:10:10,0:35	0/0:0,66,196:22:22,0:71	0/0:0,81,198:27:27,0:86
236	scaffold4702_cov120	12797	C	T	999	GT:PL:DP:AD:GQ	0/0:0,27,170:9:9,0:20	0/0:0,33,180:11:11,0:26	0/0:0,90,199:30:30,0:83	./.:0,24,162:8:8,0:17	0/0:0,60,196:20:20,0:53	./.:0,3,37:1:1,0:5	0/0:0,36,184:12:12,0:29	./.:0,3,37:1:1,0:5	0/0:0,36,184:12:12,0:29	0/0:0,27,170:9:9,0:20	./.:0,15,129:5:5,0:8	0/0:0,33,180:11:11,0:26	1/1:206,36,0:12:0,12:36	1/1:196,30,0:10:0,10:30	./.:159,18,0:6:0,6:18	./.:159,18,0:6:0,6:18	./.:144,15,0:5:0,5:15	1/1:214,45,0:15:0,15:45	1/1:214,45,0:15:0,15:45	1/1:220,57,0:19:0,19:57	1/1:212,42,0:14:0,14:42	1/1:216,48,0:16:0,16:48	1/1:216,48,0:16:0,16:48	1/1:180,24,0:8:0,8:24	1/1:209,39,0:13:0,13:39	1/1:218,51,0:17:0,17:51	1/1:223,75,0:25:0,25:75	1/1:221,63,0:21:0,21:63	1/1:212,42,0:14:0,14:42	1/1:206,36,0:12:0,12:36	1/1:229,117,0:39:0,39:99	1/1:188,27,0:9:0,9:27	1/1:200,33,0:11:0,11:33	./.:0,3,37:1:1,0:5	1/1:227,102,0:34:0,34:99	1/1:214,45,0:15:0,15:45	0/0:0,42,212:14:14,0:35	1/1:209,39,0:13:0,13:39	1/1:227,108,0:36:0,36:99	1/1:225,87,0:29:0,29:87	1/1:196,30,0:10:0,10:30	1/1:196,63,0:21:0,21:63	1/1:198,81,0:27:0,27:81
237	scaffold4702_cov120	12801	T	C	999	GT:PL:DP:AD:GQ	0/0:0,27,170:9:9,0:20	0/0:0,33,180:11:11,0:26	0/0:0,90,198:30:30,0:83	0/0:0,27,170:9:9,0:20	0/0:0,57,195:19:19,0:50	./.:0,3,37:1:1,0:5	0/0:0,39,187:13:13,0:32	./.:0,3,37:1:1,0:5	0/0:0,36,182:12:12,0:29	0/0:0,27,170:9:9,0:20	./.:0,15,129:5:5,0:9	0/0:0,33,180:11:11,0:26	1/1:200,33,0:11:0,11:33	1/1:196,30,0:10:0,10:30	./.:157,18,0:6:0,6:18	./.:159,18,0:6:0,6:18	./.:144,15,0:5:0,5:15	1/1:213,45,0:15:0,15:45	0/1:110,0,170:15:10,5:99	1/1:217,54,0:18:0,18:54	1/1:211,42,0:14:0,14:42	0/1:153,0,153:16:8,8:99	1/1:216,48,0:16:0,16:48	1/1:176,24,0:8:0,8:24	1/1:209,39,0:13:0,13:39	1/1:217,51,0:17:0,17:51	1/1:223,75,0:25:0,25:75	1/1:221,63,0:21:0,21:63	1/1:211,42,0:14:0,14:42	1/1:206,36,0:12:0,12:36	1/1:228,114,0:38:0,38:99	1/1:188,27,0:9:0,9:27	1/1:200,33,0:11:0,11:33	./.:0,3,37:1:1,0:5	1/1:227,102,0:34:0,34:99	1/1:215,48,0:16:0,16:48	0/0:0,42,212:14:14,0:35	./.:173,0,2:13:1,12:3	1/1:227,102,0:34:0,34:99	1/1:225,87,0:29:0,29:87	1/1:196,30,0:10:0,10:30	1/1:196,66,0:22:0,22:66	1/1:198,81,0:27:0,27:81
238	scaffold4702_cov120	12858	T	C	999	GT:PL:DP:AD:GQ	0/0:0,27,170:9:9,0:20	0/0:0,33,180:11:11,0:26	0/0:0,90,199:30:30,0:83	0/0:0,27,170:9:9,0:20	0/0:0,60,196:20:20,0:53	./.:0,3,37:1:1,0:5	0/0:0,36,184:12:12,0:29	./.:0,3,37:1:1,0:5	0/0:0,33,180:11:11,0:26	0/0:0,27,170:9:9,0:20	./.:0,15,129:5:5,0:8	0/0:0,33,180:11:11,0:26	1/1:203,36,0:12:0,12:36	1/1:186,27,0:9:0,9:27	./.:159,18,0:6:0,6:18	./.:157,18,0:6:0,6:18	./.:144,15,0:5:0,5:15	1/1:214,45,0:15:0,15:45	1/1:211,45,0:15:0,15:45	1/1:219,57,0:19:0,19:57	1/1:211,42,0:14:0,14:42	1/1:216,48,0:16:0,16:48	1/1:214,48,0:16:0,16:48	1/1:170,21,0:7:0,7:21	1/1:206,36,0:12:0,12:36	1/1:216,48,0:16:0,16:48	1/1:223,75,0:25:0,25:75	1/1:221,63,0:21:0,21:63	1/1:209,39,0:13:0,13:39	1/1:206,36,0:12:0,12:36	1/1:228,114,0:38:0,38:99	1/1:185,27,0:9:0,9:27	1/1:199,33,0:11:0,11:33	./.:0,3,41:1:1,0:5	1/1:226,102,0:34:0,34:99	1/1:233,48,0:16:0,16:48	0/0:0,42,211:14:14,0:35	1/1:208,39,0:13:0,13:39	1/1:227,105,0:35:0,35:99	1/1:224,87,0:29:0,29:87	1/1:195,30,0:10:0,10:30	1/1:197,66,0:22:0,22:66	1/1:198,81,0:27:0,27:81
239	scaffold4702_cov120	12871	C	T	999	GT:PL:DP:AD:GQ	0/0:0,24,185:8:8,0:33	0/0:0,33,201:11:11,0:42	0/0:0,87,197:29:29,0:96	0/0:0,24,162:8:8,0:33	0/0:0,54,195:18:18,0:63	./.:0,3,60:1:1,0:12	0/0:0,36,207:12:12,0:45	./.:0,3,60:1:1,0:12	0/0:0,36,184:12:12,0:45	0/0:0,27,193:9:9,0:36	0/0:0,15,152:5:5,0:24	0/0:0,33,201:11:11,0:42	0/0:0,36,195:12:12,0:45	0/1:96,0,146:10:6,4:86	0/0:0,18,155:6:6,0:27	0/0:0,18,172:6:6,0:27	0/0:0,15,153:5:5,0:24	0/0:0,45,212:15:15,0:54	0/0:0,42,210:14:14,0:51	0/0:0,54,217:18:18,0:63	0/1:165,0,108:14:5,9:99	0/0:0,45,231:15:15,0:54	0/0:0,48,214:16:16,0:57	0/0:0,24,197:8:8,0:33	0/0:0,39,207:13:13,0:48	0/0:0,48,235:16:16,0:57	0/1:186,0,148:24:9,15:99	0/0:0,63,221:21:21,0:72	0/0:0,39,228:13:13,0:48	0/0:0,36,206:12:12,0:45	0/0:0,117,247:39:39,0:99	0/0:0,27,207:9:9,0:36	0/1:93,0,138:10:6,4:83	./.:0,3,27:1:1,0:12	0/1:200,0,187:34:18,16:99	0/1:31,0,197:15:13,2:21	0/0:0,39,208:13:13,0:48	0/0:0,39,226:13:13,0:48	0/0:0,105,227:35:35,0:99	0/0:0,87,224:29:29,0:96	0/0:0,30,212:10:10,0:39	0/0:0,66,219:22:22,0:75	0/0:0,81,219:27:27,0:90
240	scaffold4702_cov120	12899	G	A	999	GT:PL:DP:AD:GQ	0/0:0,27,193:9:9,0:31	0/0:0,30,198:10:10,0:34	0/0:0,90,198:30:30,0:94	./.:113,27,0:9:0,9:16	1/1:127,54,0:18:0,18:43	./.:0,3,60:1:1,0:8	0/1:90,0,21:13:1,12:31	./.:0,3,60:1:1,0:8	0/0:0,36,184:12:12,0:40	0/1:89,0,33:9:1,8:43	./.:0,15,146:5:5,0:19	0/1:92,0,27:11:1,10:37	0/0:0,30,184:10:10,0:34	0/0:0,30,188:10:10,0:34	0/0:0,18,148:6:6,0:22	0/0:0,18,174:6:6,0:22	./.:0,15,161:5:5,0:19	0/0:0,45,213:15:15,0:49	0/0:0,45,210:15:15,0:49	0/0:0,57,212:19:19,0:61	0/0:0,39,208:13:13,0:43	0/0:0,48,229:16:16,0:52	0/0:0,48,213:16:16,0:52	0/0:0,24,197:8:8,0:28	0/0:0,36,200:12:12,0:40	0/0:0,51,222:17:17,0:55	0/0:0,75,222:25:25,0:79	0/0:0,63,220:21:21,0:67	0/0:0,42,227:14:14,0:46	0/0:0,36,200:12:12,0:40	0/0:0,111,242:37:37,0:99	0/0:0,27,197:9:9,0:31	0/0:0,33,197:11:11,0:37	./.:26,3,0:1:0,1:8	0/0:0,99,232:33:33,0:99	0/0:0,42,210:14:14,0:46	1/1:116,42,0:14:0,14:31	0/0:0,39,225:13:13,0:43	0/0:0,105,224:35:35,0:99	0/0:0,81,223:27:27,0:85	0/0:0,27,205:9:9,0:31	0/0:0,63,219:21:21,0:67	0/0:0,81,220:27:27,0:85
241	scaffold4809_cov124	792	T	A	999	GT:PL:DP:AD:GQ	./.:0,6,57:2:2,0:17	0/0:0,18,143:6:6,0:29	0/0:0,24,159:8:8,0:35	0/0:0,27,163:9:9,0:38	./.:0,12,113:4:4,0:23	./.:0,6,67:2:2,0:17	0/0:0,21,149:7:7,0:32	./.:0,6,67:2:2,0:17	./.:0,9,92:3:3,0:20	0/0:0,15,123:5:5,0:26	0/0:0,21,149:7:7,0:32	0/0:0,15,129:5:5,0:26	0/0:0,87,224:29:29,0:98	0/1:180,0,163:25:11,14:99	0/0:0,42,208:14:14,0:53	0/0:0,84,224:28:28,0:95	0/0:0,27,188:9:9,0:38	0/0:0,66,222:22:22,0:77	0/0:0,78,222:26:26,0:89	0/0:0,36,202:12:12,0:47	0/0:0,84,224:28:28,0:95	0/0:0,33,199:11:11,0:44	0/0:0,57,212:19:19,0:68	0/1:161,0,146:17:8,9:99	0/0:0,60,220:20:20,0:71	0/0:0,18,155:6:6,0:29	0/0:0,24,181:8:8,0:35	0/0:0,78,224:26:26,0:89	0/0:0,78,221:26:26,0:89	0/0:0,36,205:12:12,0:47	0/0:0,78,223:26:26,0:89	0/0:0,45,210:15:15,0:56	0/0:0,48,216:16:16,0:59	0/0:0,21,171:7:7,0:32	0/1:186,0,143:27:9,18:99	0/0:0,33,201:11:11,0:44	0/0:0,27,189:9:9,0:38	0/1:164,0,61:13:3,10:78	0/0:0,39,209:13:13,0:50	0/0:0,51,216:17:17,0:62	0/0:0,63,219:21:21,0:74	0/0:0,36,180:12:12,0:47	0/0:0,24,159:8:8,0:35
242	scaffold4809_cov124	812	T	G	698	GT:PL:DP:AD:GQ	./.:0,6,67:2:2,0:19	0/0:0,18,143:6:6,0:31	0/0:0,24,162:8:8,0:37	0/0:0,27,170:9:9,0:40	./.:0,12,113:4:4,0:25	./.:0,6,67:2:2,0:19	0/0:0,21,154:7:7,0:34	./.:0,6,67:2:2,0:19	./.:0,9,92:3:3,0:22	0/0:0,15,129:5:5,0:28	0/0:0,21,154:7:7,0:34	0/0:0,15,129:5:5,0:28	0/0:0,87,223:29:29,0:99	0/0:0,75,222:25:25,0:88	0/0:0,39,205:13:13,0:52	0/0:0,87,224:29:29,0:99	0/0:0,27,189:9:9,0:40	0/0:0,66,221:22:22,0:79	0/0:0,78,223:26:26,0:91	0/0:0,39,209:13:13,0:52	0/0:0,84,225:28:28,0:97	0/0:0,33,200:11:11,0:46	0/0:0,57,217:19:19,0:70	0/0:0,48,216:16:16,0:61	0/0:0,63,220:21:21,0:76	0/0:0,18,159:6:6,0:31	0/0:0,24,177:8:8,0:37	0/1:170,0,181:26:14,12:99	0/0:0,78,222:26:26,0:91	0/0:0,36,203:12:12,0:49	0/0:0,78,222:26:26,0:91	0/0:0,45,214:15:15,0:58	0/1:152,0,156:17:9,8:99	0/0:0,21,171:7:7,0:34	0/0:0,81,224:27:27,0:94	0/0:0,33,201:11:11,0:46	0/0:0,27,187:9:9,0:40	0/1:172,0,68:13:3,10:87	0/0:0,42,211:14:14,0:55	0/0:0,51,217:17:17,0:64	0/0:0,63,219:21:21,0:76	0/0:0,36,182:12:12,0:49	0/0:0,21,154:7:7,0:34
243	scaffold4810_cov60	1473	C	A	999	GT:PL:DP:AD:GQ	0/0:0,15,116:5:5,0:21	0/0:0,33,180:11:11,0:39	0/0:0,27,170:9:9,0:33	0/0:0,30,173:10:10,0:36	0/0:0,21,154:7:7,0:27	0/0:0,15,129:5:5,0:21	0/0:42,63,187:9:7,0:27	./.:0,0,0:0:0,0:0	./.:0,12,113:4:4,0:18	./.:0,12,113:4:4,0:18	0/0:0,18,138:6:6,0:24	./.:0,12,113:4:4,0:18	0/0:0,117,227:39:39,0:99	0/0:0,93,224:31:31,0:99	0/0:0,96,224:32:32,0:99	0/0:0,138,233:46:46,0:99	0/0:0,21,171:7:7,0:27	0/0:0,84,224:28:28,0:90	0/0:0,102,226:34:34,0:99	0/0:0,75,222:25:25,0:81	0/0:0,72,221:24:24,0:78	0/0:0,48,216:16:16,0:54	0/0:0,148,233:49:49,0:99	0/0:0,63,219:21:21,0:69	0/0:0,81,223:27:27,0:87	0/0:0,42,211:14:14,0:48	0/0:0,48,216:16:16,0:54	0/0:0,84,224:28:28,0:90	0/0:0,48,210:16:16,0:54	0/0:0,96,224:32:32,0:99	0/0:0,96,224:32:32,0:99	0/0:0,27,189:9:9,0:33	0/0:0,54,215:18:18,0:60	./.:17,0,151:8:7,1:10	0/0:0,63,220:21:21,0:69	0/0:0,16,188:19:18,1:22	0/0:0,42,210:14:14,0:48	0/0:0,108,226:36:36,0:99	0/0:0,105,226:35:35,0:99	0/0:0,72,222:24:24,0:78	0/0:0,51,217:17:17,0:57	0/1:113,0,157:19:12,7:99	0/1:152,0,151:24:12,12:99
244	scaffold4810_cov60	1476	A	G	999	GT:PL:DP:AD:GQ	./.:0,18,143:6:6,0:12	0/0:0,33,178:11:11,0:27	0/0:0,30,175:10:10,0:24	0/0:0,27,170:9:9,0:21	./.:0,21,154:7:7,0:15	0/1:100,0,22:5:1,4:22	0/0:0,30,175:10:10,0:24	./.:0,0,0:0:0,0:0	0/1:100,0,22:5:1,4:22	./.:0,12,113:4:4,0:7	./.:0,18,143:6:6,0:12	./.:0,12,113:4:4,0:7	0/1:190,0,168:39:15,24:99	1/1:225,96,0:32:0,32:95	0/0:0,93,225:31:31,0:87	0/1:181,0,191:46:26,20:99	1/1:171,21,0:7:0,7:20	1/1:224,84,0:28:0,28:83	1/1:226,99,0:33:0,33:98	1/1:222,78,0:26:0,26:77	1/1:222,72,0:24:0,24:71	1/1:215,48,0:16:0,16:47	1/1:234,151,0:50:0,50:99	0/0:0,60,220:20:20,0:54	0/1:189,0,143:27:9,18:99	0/1:170,0,105:15:5,10:99	1/1:216,51,0:17:0,17:50	1/1:224,87,0:29:0,29:86	1/1:215,48,0:16:0,16:47	1/1:225,93,0:31:0,31:92	0/1:161,0,190:32:20,12:99	0/0:0,27,189:9:9,0:21	1/1:217,51,0:17:0,17:50	./.:0,24,181:8:8,0:18	0/1:183,0,92:21:5,16:92	./.:189,19,0:20:1,19:18	0/1:175,0,88:15:4,11:88	1/1:226,108,0:36:0,36:99	1/1:227,105,0:35:0,35:99	1/1:223,72,0:24:0,24:71	1/1:218,54,0:18:0,18:53	1/1:194,51,0:17:0,17:50	1/1:197,69,0:23:0,23:68
245	scaffold4810_cov60	1492	T	C	570	GT:PL:DP:AD:GQ	0/0:0,18,138:6:6,0:32	0/0:0,30,175:10:10,0:44	0/0:0,30,173:10:10,0:44	0/0:0,33,180:11:11,0:47	0/0:0,21,154:7:7,0:35	./.:0,12,113:4:4,0:26	0/0:0,24,162:8:8,0:38	./.:0,0,0:0:0,0:0	0/0:0,15,123:5:5,0:29	./.:0,12,106:4:4,0:26	0/0:0,18,138:6:6,0:32	./.:0,12,113:4:4,0:26	0/0:0,114,227:38:38,0:99	0/0:0,96,225:32:32,0:99	1/1:197,55,0:32:1,31:34	0/0:0,138,232:46:46,0:99	0/0:0,21,168:7:7,0:35	0/0:0,84,224:28:28,0:98	0/0:0,102,226:34:34,0:99	0/0:0,75,222:25:25,0:89	0/0:0,75,222:25:25,0:89	0/0:0,48,216:16:16,0:62	0/0:0,151,235:50:50,0:99	0/0:0,63,221:21:21,0:77	0/0:0,81,224:27:27,0:95	0/0:0,45,214:15:15,0:59	0/0:0,51,217:17:17,0:65	0/0:0,87,224:29:29,0:99	0/0:0,48,215:16:16,0:62	0/0:0,96,225:32:32,0:99	0/0:0,96,226:32:32,0:99	0/0:0,27,189:9:9,0:41	0/0:0,54,218:18:18,0:68	0/0:0,24,180:8:8,0:38	0/0:0,63,221:21:21,0:77	0/0:0,57,219:19:19,0:71	0/0:0,45,213:15:15,0:59	0/0:0,105,227:35:35,0:99	0/0:0,102,226:34:34,0:99	0/0:0,72,223:24:24,0:86	0/0:0,54,218:18:18,0:68	0/0:0,54,194:18:18,0:68	0/0:0,66,195:22:22,0:80
246	scaffold4810_cov60	1493	T	C	900	GT:PL:DP:AD:GQ	0/0:0,18,132:6:6,0:28	0/0:0,33,172:11:11,0:43	0/0:0,30,173:10:10,0:40	0/0:0,33,180:11:11,0:43	0/0:0,21,154:7:7,0:31	0/1:100,0,22:5:1,4:38	0/0:0,30,175:10:10,0:40	./.:0,0,0:0:0,0:0	0/1:100,0,22:5:1,4:38	./.:0,12,113:4:4,0:22	0/0:0,15,129:5:5,0:25	./.:0,12,113:4:4,0:22	0/0:0,111,227:37:37,0:99	0/0:0,96,225:32:32,0:99	0/0:0,96,225:32:32,0:99	0/0:0,135,232:45:45,0:99	0/0:0,21,164:7:7,0:31	0/0:0,84,224:28:28,0:94	0/0:0,102,225:34:34,0:99	0/0:0,78,220:26:26,0:88	0/0:0,75,222:25:25,0:85	0/0:0,48,216:16:16,0:58	0/0:0,148,233:49:49,0:99	0/0:0,60,220:20:20,0:70	0/0:0,81,223:27:27,0:91	0/0:0,42,210:14:14,0:52	0/0:0,51,216:17:17,0:61	0/0:0,87,225:29:29,0:97	0/0:0,48,215:16:16,0:58	0/0:0,96,226:32:32,0:99	0/0:0,96,225:32:32,0:99	0/0:0,27,188:9:9,0:37	0/0:0,57,217:19:19,0:67	0/0:0,24,180:8:8,0:34	0/0:0,63,221:21:21,0:73	0/0:0,60,220:20:20,0:70	0/0:0,45,212:15:15,0:55	0/0:0,108,226:36:36,0:99	0/0:0,99,225:33:33,0:99	0/0:0,72,222:24:24,0:82	0/0:0,54,217:18:18,0:64	0/0:0,57,192:19:19,0:67	0/0:0,63,194:21:21,0:73
247	scaffold4810_cov60	1523	C	T	646	GT:PL:DP:AD:GQ	0/0:0,18,143:6:6,0:31	0/0:0,33,180:11:11,0:46	0/0:0,30,175:10:10,0:43	0/0:0,33,178:11:11,0:46	0/0:0,21,154:7:7,0:34	0/0:0,15,123:5:5,0:28	0/0:0,30,173:10:10,0:43	./.:0,12,113:4:4,0:25	0/0:0,15,123:5:5,0:28	./.:0,12,113:4:4,0:25	0/0:0,18,138:6:6,0:31	./.:0,12,106:4:4,0:25	0/1:190,0,168:39:15,24:99	0/0:0,96,225:32:32,0:99	0/0:0,96,225:32:32,0:99	0/0:0,138,233:46:46,0:99	0/0:0,21,166:7:7,0:34	0/0:0,84,224:28:28,0:97	0/0:0,102,226:34:34,0:99	0/0:0,75,220:26:25,0:88	0/0:0,72,223:24:24,0:85	0/0:0,48,216:16:16,0:61	0/0:0,151,234:50:50,0:99	0/0:0,60,221:20:20,0:73	0/0:0,78,223:26:26,0:91	0/0:0,45,211:15:15,0:58	0/0:0,51,216:17:17,0:64	0/0:0,87,224:29:29,0:99	0/0:0,45,212:15:15,0:58	0/0:0,96,225:32:32,0:99	0/0:0,96,226:32:32,0:99	0/0:0,27,189:9:9,0:40	0/0:0,57,219:19:19,0:70	0/0:0,24,181:8:8,0:37	0/0:0,60,220:20:20,0:73	0/0:0,60,221:20:20,0:73	0/0:0,45,213:15:15,0:58	0/0:0,108,228:36:36,0:99	0/0:0,102,227:34:34,0:99	0/0:0,72,223:24:24,0:85	0/0:0,54,218:18:18,0:67	0/0:0,51,193:17:17,0:64	0/0:0,69,197:23:23,0:82
248	scaffold4810_cov60	1534	T	G	999	GT:PL:DP:AD:GQ	./.:0,18,138:6:6,0:12	0/0:0,33,180:11:11,0:26	0/0:0,27,170:9:9,0:20	0/0:0,33,180:11:11,0:26	0/1:48,0,107:7:5,2:54	./.:0,15,129:5:5,0:9	0/1:133,0,66:10:3,7:65	./.:0,12,113:4:4,0:6	./.:0,15,123:5:5,0:9	./.:113,12,0:4:0,4:12	./.:0,18,143:6:6,0:12	./.:106,12,0:4:0,4:12	0/1:191,0,164:38:14,24:99	1/1:224,90,0:30:0,30:90	1/1:226,96,0:32:0,32:96	0/1:178,0,192:45:26,19:99	./.:141,0,20:7:1,6:19	1/1:225,84,0:28:0,28:84	1/1:225,99,0:33:0,33:99	1/1:222,78,0:26:0,26:78	1/1:223,72,0:24:0,24:72	1/1:216,48,0:16:0,16:48	1/1:234,151,0:50:0,50:99	0/1:150,0,177:21:12,9:99	0/1:189,0,143:27:9,18:99	0/1:171,0,101:15:5,10:99	1/1:216,51,0:17:0,17:51	1/1:224,87,0:29:0,29:87	0/1:141,0,162:16:9,7:99	1/1:226,96,0:32:0,32:96	0/1:163,0,190:31:19,12:99	1/1:189,27,0:9:0,9:27	1/1:218,57,0:19:0,19:57	./.:0,24,181:8:8,0:17	0/1:184,0,94:21:5,16:93	./.:190,19,0:20:1,19:19	1/1:214,45,0:15:0,15:45	1/1:227,108,0:36:0,36:99	1/1:226,105,0:35:0,35:99	1/1:223,72,0:24:0,24:72	1/1:219,54,0:18:0,18:54	1/1:194,54,0:18:0,18:54	1/1:196,69,0:23:0,23:69
249	scaffold4817_cov66	759	T	C	999	GT:PL:DP:AD:GQ	0/0:0,69,197:23:23,0:59	./.:31,0,31:2:1,1:27	0/1:90,0,157:17:12,5:99	0/0:0,132,204:44:44,0:99	./.:106,12,0:4:0,4:15	0/0:0,33,180:11:11,0:23	./.:0,0,0:0:0,0:0	./.:0,0,0:0:0,0:0	0/0:0,57,195:19:19,0:47	0/0:0,30,173:10:10,0:20	./.:0,3,37:1:1,0:7	0/1:78,0,151:21:11,10:87	1/1:224,84,0:28:0,28:87	1/1:219,57,0:19:0,19:60	1/1:212,42,0:14:0,14:45	1/1:223,81,0:27:0,27:84	1/1:216,48,0:16:0,16:51	1/1:220,57,0:19:0,19:60	1/1:226,99,0:33:0,33:99	1/1:216,51,0:17:0,17:54	1/1:214,45,0:15:0,15:48	1/1:220,57,0:19:0,19:60	1/1:224,81,0:27:0,27:84	1/1:223,78,0:26:0,26:81	1/1:223,75,0:25:0,25:78	1/1:227,105,0:35:0,35:99	1/1:222,69,0:23:0,23:72	1/1:225,90,0:30:0,30:93	1/1:189,27,0:9:0,9:30	1/1:225,87,0:29:0,29:90	1/1:223,75,0:25:0,25:78	1/1:218,54,0:18:0,18:57	1/1:181,24,0:8:0,8:27	./.:0,0,0:0:0,0:0	1/1:224,84,0:28:0,28:87	1/1:221,63,0:21:0,21:66	./.:0,9,102:3:3,0:3	1/1:224,78,0:26:0,26:81	1/1:224,84,0:28:0,28:87	1/1:222,69,0:23:0,23:72	1/1:228,111,0:37:0,37:99	1/1:198,84,0:28:0,28:87	1/1:199,93,0:31:0,31:96
250	scaffold4817_cov66	763	C	T	569	GT:PL:DP:AD:GQ	0/0:0,69,197:23:23,0:82	./.:0,6,57:2:2,0:19	0/0:0,48,192:16:16,0:61	0/0:0,132,203:44:44,0:99	./.:0,12,106:4:4,0:25	0/0:0,33,180:11:11,0:46	./.:0,0,0:0:0,0:0	./.:0,0,0:0:0,0:0	0/0:0,57,195:19:19,0:70	0/0:0,30,173:10:10,0:43	./.:0,3,37:1:1,0:16	0/0:0,69,188:23:23,0:82	0/0:0,87,223:29:29,0:99	0/0:0,57,219:19:19,0:70	1/1:212,42,0:14:0,14:22	0/0:0,81,223:27:27,0:94	0/0:0,48,216:16:16,0:61	0/0:0,54,216:19:18,0:67	0/0:0,99,226:33:33,0:99	0/0:0,48,216:16:16,0:61	0/0:0,45,214:15:15,0:58	0/0:0,57,220:19:19,0:70	0/0:0,81,224:27:27,0:94	0/0:0,78,223:26:26,0:91	0/0:0,75,223:25:25,0:88	0/0:0,102,225:35:34,0:99	0/0:0,69,222:23:23,0:82	0/0:0,87,223:30:29,0:99	0/0:0,27,189:9:9,0:40	0/0:0,87,225:29:29,0:99	0/0:0,75,223:25:25,0:88	0/0:0,51,217:17:17,0:64	0/0:0,24,181:8:8,0:37	./.:0,0,0:0:0,0:0	0/0:0,84,224:28:28,0:97	0/0:0,63,219:21:21,0:76	./.:0,12,123:4:4,0:25	0/0:0,78,223:26:26,0:91	0/0:0,84,224:28:28,0:97	0/0:0,69,222:23:23,0:82	0/0:0,111,228:37:37,0:99	0/0:0,84,198:28:28,0:97	0/0:0,93,199:31:31,0:99
251	scaffold4817_cov66	779	T	C	999	GT:PL:DP:AD:GQ	0/0:0,69,197:23:23,0:75	./.:0,6,67:2:2,0:12	0/1:156,0,90:17:5,12:99	1/1:202,129,0:43:0,43:99	./.:0,12,113:4:4,0:18	./.:4,0,149:11:10,1:4	./.:0,0,0:0:0,0:0	./.:0,0,0:0:0,0:0	1/1:195,57,0:19:0,19:44	0/0:0,30,175:10:10,0:36	./.:37,3,0:1:0,1:9	0/0:0,69,197:23:23,0:75	0/1:172,0,185:29:16,13:99	0/0:0,57,219:19:19,0:63	0/0:0,42,211:14:14,0:48	0/0:0,81,224:27:27,0:87	0/1:140,0,162:16:9,7:99	0/0:0,57,220:19:19,0:63	0/1:178,0,188:33:18,15:99	0/0:0,51,218:17:17,0:57	0/0:0,45,213:15:15,0:51	0/0:0,57,220:19:19,0:63	0/0:0,81,224:27:27,0:87	0/0:0,78,223:26:26,0:84	0/0:0,75,223:25:25,0:81	0/0:0,105,227:35:35,0:99	0/1:150,0,184:23:14,9:99	0/0:0,90,225:30:30,0:96	0/0:0,27,189:9:9,0:33	0/0:0,84,225:28:28,0:90	0/0:0,75,223:25:25,0:81	0/0:0,54,218:18:18,0:60	0/0:0,24,181:8:8,0:30	./.:0,0,0:0:0,0:0	0/0:0,84,225:28:28,0:90	0/0:0,63,221:21:21,0:69	./.:0,9,102:3:3,0:15	0/1:164,0,185:26:15,11:99	0/0:0,84,224:28:28,0:90	0/0:0,69,222:23:23,0:75	0/0:0,111,228:37:37,0:99	0/0:0,84,198:28:28,0:90	0/0:0,93,199:31:31,0:99
252	scaffold4817_cov66	781	C	T	999	GT:PL:DP:AD:GQ	0/0:0,69,197:23:23,0:76	./.:0,6,67:2:2,0:13	0/0:0,51,193:17:17,0:58	0/0:0,129,202:43:43,0:99	./.:0,12,97:4:4,0:19	0/0:0,33,180:11:11,0:40	./.:0,0,0:0:0,0:0	./.:0,0,0:0:0,0:0	0/0:0,57,195:19:19,0:64	0/0:0,27,167:9:9,0:34	./.:0,3,37:1:1,0:10	0/0:0,69,197:23:23,0:76	0/0:0,87,224:29:29,0:94	0/0:0,57,218:19:19,0:64	0/0:0,42,212:14:14,0:49	0/0:0,78,224:26:26,0:85	0/0:0,48,216:16:16,0:55	0/0:0,57,220:19:19,0:64	0/0:0,99,226:33:33,0:99	0/0:0,51,216:17:17,0:58	0/0:0,45,214:15:15,0:52	0/0:0,57,220:19:19,0:64	0/0:0,81,224:27:27,0:88	0/0:0,78,223:26:26,0:85	0/0:0,75,223:25:25,0:82	0/0:0,105,227:35:35,0:99	0/0:0,69,222:23:23,0:76	0/0:0,90,225:30:30,0:97	0/0:0,27,189:9:9,0:34	0/0:0,87,224:29:29,0:94	0/0:0,75,223:25:25,0:82	0/0:0,54,218:18:18,0:61	0/0:0,24,181:8:8,0:31	./.:0,0,0:0:0,0:0	0/0:0,84,224:28:28,0:91	0/0:0,63,221:21:21,0:70	./.:0,12,125:4:4,0:19	0/0:0,78,223:26:26,0:85	0/0:0,84,224:28:28,0:91	0/0:0,69,222:23:23,0:76	0/0:0,108,228:36:36,0:99	0/0:0,84,198:28:28,0:91	0/0:0,93,199:31:31,0:99
253	scaffold4817_cov66	804	A	C	999	GT:PL:DP:AD:GQ	0/0:0,69,197:23:23,0:75	./.:0,6,67:2:2,0:12	0/0:0,51,193:17:17,0:57	0/0:0,132,204:44:44,0:99	./.:0,12,113:4:4,0:18	0/0:0,33,180:11:11,0:39	./.:0,0,0:0:0,0:0	./.:0,0,0:0:0,0:0	0/0:0,57,195:19:19,0:63	0/0:0,30,175:10:10,0:36	./.:0,3,37:1:1,0:9	0/0:0,66,194:22:22,0:72	0/0:0,87,224:29:29,0:93	1/1:219,57,0:19:0,19:44	0/0:0,39,209:13:13,0:45	0/0:0,81,223:27:27,0:87	0/0:0,48,216:16:16,0:54	0/0:0,57,220:19:19,0:63	0/1:183,0,179:31:15,16:99	0/1:179,0,83:17:4,13:95	1/1:214,45,0:15:0,15:32	0/0:0,54,216:19:18,0:60	0/1:172,0,181:27:14,13:99	0/1:155,0,187:26:16,10:99	0/0:0,72,222:24:24,0:78	0/0:0,105,227:35:35,0:99	0/0:0,69,222:23:23,0:75	0/0:0,84,224:28:28,0:90	0/0:0,27,189:9:9,0:33	1/1:224,87,0:29:0,29:74	0/0:0,75,223:25:25,0:81	0/0:0,54,218:18:18,0:60	0/0:0,24,181:8:8,0:30	./.:0,0,0:0:0,0:0	0/0:0,84,224:28:28,0:90	0/0:0,63,218:21:21,0:69	./.:0,12,125:4:4,0:18	0/0:0,78,224:26:26,0:84	0/1:180,0,179:28:14,14:99	0/1:169,0,175:23:12,11:99	0/0:0,108,228:36:36,0:99	0/0:0,84,198:28:28,0:90	0/0:0,93,198:31:31,0:99
254	scaffold4817_cov66	806	C	A	999	GT:PL:DP:AD:GQ	0/0:0,69,197:23:23,0:59	./.:31,0,31:2:1,1:27	0/1:93,0,155:16:11,5:99	0/0:0,129,203:43:43,0:99	./.:106,12,0:4:0,4:15	0/0:0,33,180:11:11,0:23	./.:0,0,0:0:0,0:0	./.:0,0,0:0:0,0:0	0/0:0,57,195:19:19,0:47	0/0:0,30,175:10:10,0:20	./.:0,3,37:1:1,0:7	0/1:148,0,154:23:12,11:99	1/1:223,84,0:28:0,28:87	1/1:220,57,0:19:0,19:60	1/1:211,42,0:14:0,14:45	1/1:223,81,0:27:0,27:84	1/1:216,48,0:16:0,16:51	1/1:219,57,0:19:0,19:60	1/1:224,90,0:30:0,30:93	1/1:217,51,0:17:0,17:54	1/1:213,45,0:15:0,15:48	1/1:219,57,0:19:0,19:60	1/1:224,81,0:27:0,27:84	1/1:224,78,0:26:0,26:81	1/1:223,75,0:25:0,25:78	1/1:227,105,0:35:0,35:99	1/1:222,69,0:23:0,23:72	1/1:224,90,0:30:0,30:93	1/1:189,27,0:9:0,9:30	1/1:224,87,0:29:0,29:90	1/1:223,75,0:25:0,25:78	1/1:215,54,0:18:0,18:57	1/1:181,24,0:8:0,8:27	./.:0,0,0:0:0,0:0	1/1:224,81,0:27:0,27:84	1/1:218,63,0:21:0,21:66	./.:0,12,125:4:4,0:4	1/1:224,78,0:26:0,26:81	1/1:223,84,0:28:0,28:87	1/1:222,69,0:23:0,23:72	1/1:228,111,0:37:0,37:99	1/1:198,84,0:28:0,28:87	1/1:199,93,0:31:0,31:96
255	scaffold4817_cov66	812	C	T	999	GT:PL:DP:AD:GQ	0/0:0,69,197:23:23,0:79	./.:0,6,67:2:2,0:16	0/0:0,48,192:16:16,0:58	0/0:0,132,203:44:44,0:99	./.:0,9,92:3:3,0:19	0/0:0,33,180:11:11,0:43	./.:0,0,0:0:0,0:0	./.:0,0,0:0:0,0:0	0/0:0,57,194:19:19,0:67	0/0:0,27,167:9:9,0:37	./.:0,3,37:1:1,0:13	0/0:0,69,196:23:23,0:79	0/1:165,0,184:28:16,12:99	0/0:0,57,219:19:19,0:67	0/0:0,42,212:14:14,0:52	0/0:0,75,223:25:25,0:85	0/1:141,0,162:16:9,7:99	0/0:0,57,220:19:19,0:67	0/1:177,0,188:33:18,15:99	0/0:0,51,216:17:17,0:61	0/0:0,45,214:15:15,0:55	0/0:0,57,219:19:19,0:67	0/0:0,81,224:27:27,0:91	0/0:0,78,223:26:26,0:88	0/0:0,75,223:25:25,0:85	0/0:0,105,227:35:35,0:99	0/1:149,0,183:23:14,9:99	0/0:0,90,224:30:30,0:99	0/0:0,27,189:9:9,0:37	0/0:0,84,224:28:28,0:94	0/0:0,75,223:25:25,0:85	0/0:0,51,217:17:17,0:61	0/0:0,24,181:8:8,0:34	./.:0,0,0:0:0,0:0	0/0:0,84,224:28:28,0:94	0/0:0,63,221:21:21,0:73	./.:0,12,125:4:4,0:22	0/1:164,0,185:26:15,11:99	0/0:0,84,224:28:28,0:94	0/0:0,69,222:23:23,0:79	0/0:0,111,228:37:37,0:99	0/0:0,84,198:28:28,0:94	0/0:0,93,199:31:31,0:99
256	scaffold4934_cov117	9579	G	T	533	GT:PL:DP:AD:GQ	./.:0,12,113:4:4,0:23	0/0:0,36,184:12:12,0:47	0/0:0,15,129:5:5,0:26	0/0:0,72,197:24:24,0:83	0/0:0,15,104:5:5,0:26	./.:0,9,92:3:3,0:20	0/1:79,0,53:5:2,3:65	0/0:0,72,196:24:24,0:83	0/0:0,33,180:11:11,0:44	./.:0,6,67:2:2,0:17	./.:31,0,31:2:1,1:19	./.:13,0,130:8:7,1:3	0/0:0,24,181:8:8,0:35	0/0:0,33,199:11:11,0:44	0/0:0,18,157:6:6,0:29	0/0:0,39,209:13:13,0:50	0/0:0,27,188:9:9,0:38	0/0:0,15,144:5:5,0:26	0/0:0,15,144:5:5,0:26	0/0:0,21,171:7:7,0:32	0/0:0,33,200:11:11,0:44	0/0:0,27,188:9:9,0:38	./.:0,12,125:4:4,0:23	0/0:0,30,195:10:10,0:41	./.:0,6,75:2:2,0:17	0/0:0,24,180:8:8,0:35	0/0:0,30,195:10:10,0:41	0/0:0,36,206:12:12,0:47	./.:0,6,75:2:2,0:17	0/0:0,21,164:7:7,0:32	0/0:0,75,223:25:25,0:86	0/0:0,27,188:9:9,0:38	0/0:0,24,180:8:8,0:35	0/1:106,0,104:8:4,4:94	0/0:0,39,207:13:13,0:50	0/0:0,36,203:12:12,0:47	0/0:0,24,181:8:8,0:35	0/0:0,36,204:12:12,0:47	0/0:0,39,209:13:13,0:50	0/0:0,24,177:8:8,0:35	0/0:0,54,219:18:18,0:65	0/0:0,36,184:12:12,0:47	0/0:0,36,182:12:12,0:47
257	scaffold4934_cov117	9615	A	G	761	GT:PL:DP:AD:GQ	./.:0,12,113:4:4,0:23	0/0:0,36,184:12:12,0:47	0/0:0,15,129:5:5,0:26	0/0:0,66,195:22:22,0:77	0/0:0,15,129:5:5,0:26	./.:0,9,92:3:3,0:20	0/0:0,15,129:5:5,0:26	0/0:0,75,197:25:25,0:86	0/0:0,33,180:11:11,0:44	./.:0,6,67:2:2,0:17	./.:0,6,67:2:2,0:17	0/0:0,24,159:8:8,0:35	0/0:0,24,181:8:8,0:35	0/0:0,30,194:10:10,0:41	0/0:0,18,151:6:6,0:29	0/0:0,39,209:13:13,0:50	0/0:0,27,189:9:9,0:38	0/0:0,15,142:5:5,0:26	0/0:0,15,144:5:5,0:26	0/0:0,21,170:7:7,0:32	0/0:0,33,201:11:11,0:44	0/0:0,27,189:9:9,0:38	0/1:104,0,104:8:4,4:92	0/0:0,30,190:10:10,0:41	./.:0,6,71:2:2,0:17	0/0:0,24,181:8:8,0:35	0/0:0,30,196:10:10,0:41	0/0:0,36,206:12:12,0:47	./.:0,6,75:2:2,0:17	0/0:0,18,151:6:6,0:29	0/0:0,75,222:25:25,0:86	0/0:0,27,187:9:9,0:38	0/0:0,21,170:7:7,0:32	0/0:0,21,171:7:7,0:32	0/1:102,0,179:18:13,5:90	0/1:34,0,177:14:12,2:22	0/0:0,24,180:8:8,0:35	0/0:0,36,201:12:12,0:47	0/0:0,39,209:13:13,0:50	0/0:0,96,225:32:32,0:99	0/0:0,54,217:18:18,0:65	0/0:0,36,184:12:12,0:47	0/0:0,33,178:11:11,0:44
258	scaffold4934_cov117	9645	T	C	999	GT:PL:DP:AD:GQ	./.:56,0,56:4:2,2:49	1/1:183,39,0:13:0,13:45	./.:0,15,129:5:5,0:4	1/1:197,72,0:24:0,24:78	0/1:79,0,53:5:2,3:46	./.:0,9,84:3:3,0:5	0/1:79,0,53:5:2,3:46	1/1:197,72,0:24:0,24:78	0/1:86,0,132:11:7,4:98	./.:0,6,67:2:2,0:7	./.:67,6,0:2:0,2:13	1/1:162,24,0:8:0,8:30	1/1:181,24,0:8:0,8:30	1/1:201,33,0:11:0,11:39	1/1:159,18,0:6:0,6:24	1/1:209,39,0:13:0,13:45	1/1:188,27,0:9:0,9:33	1/1:144,15,0:5:0,5:21	1/1:144,15,0:5:0,5:21	1/1:171,21,0:7:0,7:27	1/1:201,33,0:11:0,11:39	1/1:189,27,0:9:0,9:33	1/1:180,24,0:8:0,8:30	1/1:187,27,0:9:0,9:33	./.:71,6,0:2:0,2:13	1/1:180,24,0:8:0,8:30	1/1:194,30,0:10:0,10:36	1/1:205,36,0:12:0,12:42	./.:75,6,0:2:0,2:13	1/1:170,21,0:7:0,7:27	1/1:223,75,0:25:0,25:81	1/1:189,27,0:9:0,9:33	1/1:181,24,0:8:0,8:30	1/1:180,24,0:8:0,8:30	1/1:217,54,0:18:0,18:60	1/1:208,42,0:14:0,14:48	1/1:153,24,0:8:0,8:30	1/1:204,36,0:12:0,12:42	1/1:207,39,0:13:0,13:45	1/1:226,96,0:32:0,32:99	1/1:219,54,0:18:0,18:60	1/1:180,33,0:11:0,11:39	1/1:184,36,0:12:0,12:42
259	scaffold4958_cov120	17302	T	C	999	GT:PL:DP:AD:GQ	./.:0,3,60:1:1,0:12	./.:0,3,60:1:1,0:12	./.:0,3,60:1:1,0:12	./.:0,3,60:1:1,0:12	./.:0,3,60:1:1,0:12	./.:0,3,60:1:1,0:12	./.:0,3,60:1:1,0:12	./.:0,3,60:1:1,0:12	./.:0,3,60:1:1,0:12	./.:0,3,60:1:1,0:12	./.:0,6,110:2:2,0:15	./.:0,3,60:1:1,0:12	0/0:0,69,221:23:23,0:78	0/0:0,18,157:6:6,0:27	0/0:0,21,163:7:7,0:30	0/0:0,45,206:15:15,0:54	0/0:0,33,199:11:11,0:42	0/0:0,51,215:17:17,0:60	0/0:0,48,215:16:16,0:57	0/0:0,33,198:11:11,0:42	0/0:0,15,144:5:5,0:24	./.:0,12,123:4:4,0:21	0/0:0,24,179:8:8,0:33	0/0:0,42,207:14:14,0:51	0/0:0,18,151:6:6,0:27	0/0:0,48,215:16:16,0:57	0/0:0,30,189:10:10,0:39	0/0:0,75,222:25:25,0:84	0/0:0,54,217:18:18,0:63	0/0:0,39,198:13:13,0:48	0/0:0,54,215:18:18,0:63	0/0:0,33,199:11:11,0:42	0/0:0,21,170:7:7,0:30	0/0:0,33,200:11:11,0:42	0/0:0,54,217:18:18,0:63	0/0:0,51,212:17:17,0:60	0/0:0,54,219:18:18,0:63	0/0:0,21,170:7:7,0:30	./.:0,12,123:4:4,0:21	0/0:0,78,220:26:26,0:87	./.:0,0,0:0:0,0:0	0/0:0,51,190:17:17,0:60	0/0:0,78,198:26:26,0:87
260	scaffold5037_cov101	1348	A	G	999	GT:PL:DP:AD:GQ	0/0:0,102,255:34:34,0:99	./.:0,3,60:1:1,0:3	./.:0,3,60:1:1,0:3	0/0:0,60,195:20:20,0:58	0/0:0,87,251:29:29,0:85	0/0:0,33,232:11:11,0:31	./.:0,3,60:1:1,0:3	./.:0,6,97:2:2,0:5	./.:0,3,60:1:1,0:3	0/0:0,30,255:10:10,0:28	./.:0,3,60:1:1,0:3	0/0:0,54,249:18:18,0:52	1/1:255,84,0:28:0,28:79	1/1:223,81,0:27:0,27:76	1/1:223,90,0:30:0,30:85	0/1:156,0,127:14:6,8:99	1/1:219,63,0:22:0,21:58	1/1:228,114,0:38:0,38:99	1/1:222,69,0:23:0,23:64	0/1:189,0,180:40:18,22:99	0/1:189,0,185:44:21,23:99	1/1:216,60,0:21:0,20:55	1/1:223,81,0:27:0,27:76	1/1:237,163,0:54:0,54:99	1/1:230,123,0:41:0,41:99	1/1:255,217,0:72:0,72:99	1/1:222,75,0:25:0,25:70	1/1:255,255,0:101:0,101:99	1/1:228,120,0:40:0,40:99	0/0:0,33,200:11:11,0:31	1/1:229,123,0:41:0,41:99	1/1:219,63,0:21:0,21:58	1/1:223,78,0:26:0,26:73	./.:0,3,60:1:1,0:3	1/1:222,84,0:28:0,28:79	0/0:0,66,219:22:22,0:64	./.:0,9,134:3:3,0:7	0/0:0,81,221:27:27,0:79	1/1:216,54,0:18:0,18:49	0/1:174,0,187:32:18,14:99	1/1:243,187,0:62:0,62:99	0/0:0,114,201:38:38,0:99	0/0:0,255,255:97:97,0:99
261	scaffold5037_cov101	1371	C	A	999	GT:PL:DP:AD:GQ	0/0:0,102,255:34:34,0:99	./.:0,3,60:1:1,0:8	./.:0,3,60:1:1,0:8	0/0:0,60,196:20:20,0:64	0/0:0,84,251:28:28,0:88	0/0:0,33,232:11:11,0:37	./.:0,3,60:1:1,0:8	./.:0,6,97:2:2,0:11	./.:0,3,60:1:1,0:8	0/0:0,30,255:10:10,0:34	./.:0,3,60:1:1,0:8	0/0:0,54,249:18:18,0:58	0/0:0,84,224:28:28,0:88	0/0:0,84,221:28:28,0:88	0/1:135,0,187:30:21,9:99	0/1:155,0,140:15:7,8:99	0/1:122,0,185:23:16,7:99	0/0:0,105,226:35:35,0:99	0/0:0,69,222:23:23,0:73	0/0:0,117,228:39:39,0:99	0/0:0,135,231:45:45,0:99	0/0:0,63,219:21:21,0:67	0/1:155,0,185:28:17,11:99	0/0:0,122,210:54:53,1:99	0/1:180,0,189:41:23,18:99	0/1:190,0,239:71:36,35:99	1/1:222,72,0:24:0,24:61	0/1:192,0,154:101:34,67:99	0/0:0,126,229:42:42,0:99	0/0:0,33,200:11:11,0:37	0/1:157,0,188:41:27,14:99	0/0:0,60,216:20:20,0:64	0/0:0,72,221:24:24,0:76	./.:0,3,60:1:1,0:8	1/1:223,81,0:27:0,27:70	0/0:0,66,220:22:22,0:70	./.:0,9,134:3:3,0:14	1/1:222,81,0:27:0,27:70	0/0:0,54,217:18:18,0:58	0/1:171,0,184:33:19,14:99	0/0:0,190,243:63:63,0:99	0/0:0,114,201:38:38,0:99	0/0:0,255,239:97:97,0:99
262	scaffold5037_cov101	1393	C	A	999	GT:PL:DP:AD:GQ	0/0:0,102,200:34:34,0:95	./.:0,3,37:1:1,0:5	./.:0,3,37:1:1,0:5	0/0:0,60,196:20:20,0:53	0/0:0,87,198:29:29,0:80	0/0:0,33,232:11:11,0:26	./.:0,3,37:1:1,0:5	./.:0,6,67:2:2,0:3	0/0:0,45,190:15:15,0:38	0/0:0,30,175:10:10,0:23	./.:0,3,37:1:1,0:5	0/0:0,54,195:18:18,0:47	1/1:224,84,0:28:0,28:84	1/1:223,84,0:28:0,28:84	1/1:220,63,0:21:0,21:63	1/1:168,21,0:7:0,7:21	1/1:214,48,0:16:0,16:48	1/1:226,111,0:37:0,37:99	1/1:222,69,0:23:0,23:69	1/1:229,120,0:40:0,40:99	1/1:231,135,0:45:0,45:99	1/1:221,63,0:21:0,21:63	1/1:214,48,0:16:0,16:48	1/1:237,166,0:55:0,55:99	1/1:221,69,0:23:0,23:69	1/1:251,217,0:72:0,72:99	1/1:222,75,0:25:0,25:75	1/1:255,255,0:100:0,100:99	1/1:230,126,0:42:0,42:99	1/1:199,33,0:11:0,11:33	1/1:224,84,0:28:0,28:84	1/1:220,63,0:21:0,21:63	1/1:223,81,0:27:0,27:81	./.:0,3,41:1:1,0:5	1/1:223,81,0:27:0,27:81	1/1:220,66,0:22:0,22:66	./.:0,9,102:3:3,0:4	1/1:221,72,0:24:0,24:72	1/1:217,51,0:17:0,17:51	1/1:226,99,0:33:0,33:99	1/1:243,193,0:64:0,64:99	1/1:204,135,0:45:0,45:99	1/1:241,255,0:98:0,98:99
263	scaffold5037_cov101	1394	A	C	999	GT:PL:DP:AD:GQ	0/0:0,102,200:34:34,0:99	./.:0,3,37:1:1,0:10	./.:0,3,37:1:1,0:10	0/0:0,60,195:20:20,0:67	0/0:0,84,198:28:28,0:91	0/0:0,33,232:11:11,0:40	./.:0,3,37:1:1,0:10	./.:0,6,67:2:2,0:13	0/0:0,45,191:15:15,0:52	0/0:0,30,175:10:10,0:37	./.:0,3,37:1:1,0:10	0/0:0,51,194:17:17,0:58	0/0:0,81,223:27:27,0:88	1/1:221,84,0:28:0,28:70	0/0:0,63,220:21:21,0:70	0/0:0,21,164:7:7,0:28	0/0:0,48,211:16:16,0:55	0/0:0,108,226:36:36,0:99	0/0:0,69,222:23:23,0:76	0/0:0,120,227:40:40,0:99	0/0:0,135,232:45:45,0:99	0/0:0,63,220:21:21,0:70	1/1:209,51,0:17:0,17:37	1/1:237,166,0:55:0,55:99	0/0:0,69,221:23:23,0:76	0/0:0,214,251:71:71,0:99	0/0:0,75,222:25:25,0:82	0/1:162,0,194:98:63,35:99	0/0:0,126,230:42:42,0:99	0/0:0,33,199:11:11,0:40	0/0:0,84,223:28:28,0:91	0/0:0,60,219:20:20,0:67	0/0:0,78,223:26:26,0:85	./.:0,3,41:1:1,0:10	0/0:0,81,221:27:27,0:88	0/0:0,60,220:20:20,0:67	./.:0,9,102:3:3,0:16	0/0:0,69,220:23:23,0:76	0/0:0,57,219:19:19,0:64	0/0:0,99,225:33:33,0:99	0/0:0,193,243:64:64,0:99	0/0:0,132,203:44:44,0:99	0/0:0,255,239:96:96,0:99
264	scaffold5037_cov101	1402	A	G	999	GT:PL:DP:AD:GQ	1/1:177,65,0:34:1,33:70	./.:37,3,0:1:0,1:8	./.:37,3,0:1:0,1:8	1/1:196,60,0:20:0,20:65	1/1:199,87,0:29:0,29:92	1/1:209,33,0:11:0,11:38	./.:37,3,0:1:0,1:8	./.:67,6,0:2:0,2:11	1/1:183,39,0:13:0,13:44	1/1:170,27,0:9:0,9:32	./.:37,3,0:1:0,1:8	1/1:195,54,0:18:0,18:59	1/1:224,84,0:28:0,28:89	0/0:0,84,224:28:28,0:72	0/1:136,0,188:30:21,9:99	1/1:214,45,0:15:0,15:50	1/1:221,69,0:23:0,23:74	1/1:227,114,0:38:0,38:99	1/1:222,69,0:23:0,23:74	0/1:190,0,181:40:18,22:99	1/1:232,135,0:45:0,45:99	1/1:221,63,0:21:0,21:68	0/1:163,0,186:27:16,11:99	0/0:0,166,238:55:55,0:99	0/1:180,0,190:41:23,18:99	1/1:251,214,0:71:0,71:99	1/1:222,75,0:25:0,25:80	0/1:194,0,155:100:34,66:99	1/1:230,126,0:42:0,42:99	1/1:201,33,0:11:0,11:38	1/1:231,126,0:42:0,42:99	1/1:220,63,0:21:0,21:68	1/1:223,81,0:27:0,27:86	./.:41,3,0:1:0,1:8	1/1:221,81,0:28:0,27:86	1/1:222,69,0:23:0,23:74	./.:102,9,0:3:0,3:14	0/1:27,0,171:27:24,3:38	1/1:220,57,0:19:0,19:62	0/1:171,0,188:33:19,14:99	1/1:243,187,0:62:0,62:99	1/1:204,135,0:45:0,45:99	1/1:241,255,0:98:0,98:99
265	scaffold5037_cov101	1425	A	T	999	GT:PL:DP:AD:GQ	1/1:176,65,0:34:1,33:55	./.:0,3,37:1:1,0:7	./.:0,3,37:1:1,0:7	0/0:0,60,196:20:20,0:63	1/1:174,50,0:29:1,28:40	./.:149,0,4:11:1,10:13	./.:0,3,37:1:1,0:7	./.:67,6,0:2:0,2:4	./.:159,8,0:15:1,14:3	1/1:175,30,0:10:0,10:20	./.:37,3,0:1:0,1:7	1/1:195,54,0:18:0,18:44	0/0:0,43,196:28:27,1:46	0/0:0,84,224:28:28,0:87	0/0:0,90,224:30:30,0:93	0/0:0,42,210:14:14,0:45	0/0:0,69,221:23:23,0:72	0/0:0,111,228:37:37,0:99	0/0:0,69,222:23:23,0:72	0/0:0,120,229:40:40,0:99	0/0:0,135,230:45:45,0:99	0/0:0,63,221:21:21,0:66	0/0:0,84,223:28:28,0:87	0/0:0,163,238:54:54,0:99	0/0:0,120,229:40:40,0:99	0/0:0,217,250:72:72,0:99	0/0:0,75,222:25:25,0:78	0/0:0,255,255:101:101,0:99	0/0:0,126,230:42:42,0:99	0/0:0,33,198:11:11,0:36	0/0:0,126,229:42:42,0:99	0/0:0,60,220:20:20,0:63	0/0:0,81,224:27:27,0:84	./.:0,3,41:1:1,0:7	0/0:0,81,221:27:27,0:84	0/0:0,66,221:22:22,0:69	./.:102,9,0:3:0,3:3	0/0:0,81,222:27:27,0:84	0/0:0,42,211:14:14,0:45	0/0:0,96,224:32:32,0:99	0/0:0,190,243:63:63,0:99	0/0:0,135,204:45:45,0:99	0/0:0,255,241:98:98,0:99
266	scaffold5069_cov74	8693	C	A	999	GT:PL:DP:AD:GQ	./.:0,9,92:3:3,0:15	./.:0,0,0:0:0,0:0	./.:0,0,0:0:0,0:0	./.:0,3,37:1:1,0:10	0/0:0,15,129:5:5,0:21	./.:0,12,113:4:4,0:18	./.:0,0,0:0:0,0:0	0/0:0,87,198:29:29,0:93	0/0:0,66,196:22:22,0:72	./.:0,0,0:0:0,0:0	0/0:0,39,187:13:13,0:45	0/0:0,21,154:7:7,0:27	0/1:187,0,185:44:22,22:99	0/0:0,255,255:144:144,0:99	0/0:0,154,234:52:51,0:99	0/0:0,255,255:95:95,0:99	0/0:0,255,255:143:143,0:99	0/0:0,72,221:24:24,0:78	1/1:224,93,0:31:0,31:80	0/0:0,194,232:78:77,1:99	0/0:0,117,228:39:39,0:99	0/0:0,255,255:95:95,0:99	0/0:0,255,255:124:124,0:99	0/0:0,255,255:106:106,0:99	0/0:0,117,228:39:39,0:99	0/1:189,0,170:34:14,20:99	0/0:0,51,216:17:17,0:57	0/0:0,111,227:37:37,0:99	0/1:154,0,189:31:20,11:99	0/1:189,0,159:35:13,22:99	0/0:0,57,219:19:19,0:63	0/0:0,138,231:46:46,0:99	0/0:0,51,216:17:17,0:57	./.:0,0,0:0:0,0:0	0/1:180,0,187:36:19,17:99	1/1:222,66,0:22:0,22:53	./.:0,0,0:0:0,0:0	0/0:0,241,255:80:80,0:99	0/1:87,0,159:98:77,21:80	0/0:0,255,255:105:105,0:99	0/0:0,75,223:25:25,0:81	./.:0,12,113:4:4,0:18	0/0:0,81,198:27:27,0:87
267	scaffold5069_cov74	8740	C	T	999	GT:PL:DP:AD:GQ	./.:0,9,92:3:3,0:18	./.:0,0,0:0:0,0:0	./.:0,0,0:0:0,0:0	./.:0,3,37:1:1,0:12	0/0:0,15,129:5:5,0:23	./.:0,12,113:4:4,0:21	./.:0,0,0:0:0,0:0	0/0:0,87,199:29:29,0:95	0/1:142,0,155:22:12,10:99	./.:0,0,0:0:0,0:0	0/0:0,39,187:13:13,0:47	0/0:0,21,154:7:7,0:29	0/0:0,132,230:44:44,0:99	0/0:0,255,255:144:144,0:99	0/0:0,160,237:53:53,0:99	0/0:0,255,255:96:96,0:99	0/0:0,255,255:144:143,0:99	0/0:0,72,222:24:24,0:80	0/0:0,93,225:31:31,0:99	0/0:0,235,255:78:78,0:99	0/0:0,120,228:40:40,0:99	0/0:0,255,255:96:96,0:99	0/0:0,255,255:122:122,0:99	0/0:0,255,255:108:108,0:99	0/0:0,117,228:39:39,0:99	0/0:0,105,227:35:35,0:99	0/0:0,54,217:18:18,0:62	0/0:0,114,227:38:38,0:99	0/0:0,93,225:31:31,0:99	0/0:0,111,227:37:37,0:99	0/0:0,96,225:32:32,0:99	0/0:0,141,232:47:47,0:99	0/0:0,51,215:17:17,0:59	./.:0,0,0:0:0,0:0	0/0:0,105,227:35:35,0:99	0/0:0,69,222:23:23,0:77	./.:0,0,0:0:0,0:0	0/0:0,241,255:80:80,0:99	0/0:0,255,255:100:100,0:99	0/0:0,255,255:105:105,0:99	0/0:0,75,223:25:25,0:83	./.:0,12,113:4:4,0:21	0/0:0,84,198:28:28,0:92
268	scaffold5087_cov72	4594	A	G	701	GT:PL:DP:AD:GQ	0/0:0,57,194:19:19,0:70	0/0:0,63,196:21:21,0:76	0/0:0,141,205:47:47,0:99	0/0:0,57,195:19:19,0:70	0/0:0,66,197:22:22,0:79	0/0:0,66,196:22:22,0:79	0/0:0,57,195:19:19,0:70	0/0:0,78,197:26:26,0:91	0/0:0,27,167:9:9,0:40	0/0:0,30,173:10:10,0:43	0/0:0,60,196:20:20,0:73	0/0:0,60,195:20:20,0:73	0/0:0,45,212:15:15,0:58	0/0:0,39,209:13:13,0:52	0/0:0,108,228:36:36,0:99	0/0:0,57,219:19:19,0:70	0/0:0,51,217:17:17,0:64	./.:0,0,0:0:0,0:0	0/0:0,45,213:15:15,0:58	0/0:0,60,220:20:20,0:73	0/0:0,99,226:33:33,0:99	0/1:184,0,125:23:7,16:99	0/0:0,63,221:21:21,0:76	0/0:0,69,221:23:23,0:82	0/0:0,63,220:21:21,0:76	0/0:0,42,210:14:14,0:55	0/0:0,27,189:9:9,0:40	0/1:153,0,153:16:8,8:99	0/0:0,60,220:20:20,0:73	0/0:0,90,225:30:30,0:99	0/0:0,69,222:23:23,0:82	0/1:186,0,111:22:6,16:99	0/0:0,42,212:14:14,0:55	0/0:0,54,219:18:18,0:67	0/1:164,0,189:30:18,12:99	0/0:0,22,190:21:20,1:35	0/0:0,69,222:23:23,0:82	0/0:0,108,227:36:36,0:99	0/0:0,93,226:31:31,0:99	0/0:0,84,224:28:28,0:97	0/0:0,90,225:30:30,0:99	0/0:0,15,123:5:5,0:28	0/0:0,66,197:22:22,0:79
269	scaffold5087_cov72	4606	A	G	999	GT:PL:DP:AD:GQ	0/0:0,60,195:20:20,0:66	0/0:0,60,195:20:20,0:66	0/0:0,141,204:47:47,0:99	0/0:0,54,195:18:18,0:60	0/0:0,63,196:21:21,0:69	0/0:0,60,194:20:20,0:66	0/0:0,57,194:19:19,0:63	0/0:0,78,198:26:26,0:84	0/0:0,24,155:8:8,0:30	0/0:0,30,175:10:10,0:36	0/0:0,60,195:20:20,0:66	0/0:0,57,194:19:19,0:63	0/0:0,45,212:15:15,0:51	0/0:0,39,207:13:13,0:45	0/0:0,105,227:35:35,0:99	0/1:145,0,174:19:11,8:99	0/0:0,51,217:17:17,0:57	./.:0,0,0:0:0,0:0	0/0:0,45,212:15:15,0:51	0/1:157,0,173:20:11,9:99	0/1:182,0,185:33:17,16:99	0/1:125,0,186:23:16,7:99	0/0:0,63,220:21:21,0:69	0/1:186,0,121:23:7,16:99	0/0:0,63,220:21:21,0:69	1/1:211,42,0:14:0,14:29	0/1:73,0,140:9:6,3:66	0/1:153,0,149:16:8,8:99	0/0:0,60,220:20:20,0:66	0/0:0,87,224:29:29,0:93	0/0:0,69,222:23:23,0:75	0/0:0,66,222:22:22,0:72	0/0:0,42,208:14:14,0:48	0/0:0,54,219:18:18,0:60	0/1:187,0,165:30:12,17:99	0/1:143,0,182:21:13,8:99	0/0:0,69,221:23:23,0:75	0/0:0,108,227:36:36,0:99	0/0:0,93,225:31:31,0:99	0/1:187,0,161:28:11,17:99	1/1:225,90,0:30:0,30:77	0/0:0,15,129:5:5,0:21	0/0:0,63,196:21:21,0:69
270	scaffold5087_cov72	4610	G	C	999	GT:PL:DP:AD:GQ	0/1:95,0,161:20:14,6:90	0/0:0,60,196:20:20,0:64	0/0:0,138,205:46:46,0:99	0/1:141,0,139:19:9,10:99	0/0:0,66,197:22:22,0:70	0/1:158,0,125:21:8,13:99	1/1:194,54,0:18:0,18:43	0/1:85,0,161:26:20,6:80	0/0:0,27,170:9:9,0:31	0/1:66,0,133:10:7,3:61	0/0:0,60,195:20:20,0:64	1/1:195,57,0:19:0,19:46	0/0:0,45,208:15:15,0:49	0/0:0,39,204:13:13,0:43	0/0:0,108,227:36:36,0:99	0/0:0,57,220:19:19,0:61	0/0:0,51,217:17:17,0:55	./.:0,0,0:0:0,0:0	0/0:0,45,212:15:15,0:49	0/0:0,60,220:20:20,0:64	0/0:0,99,226:33:33,0:99	0/0:0,72,222:24:24,0:76	0/0:0,63,220:21:21,0:67	0/0:0,69,222:23:23,0:73	0/0:0,63,221:21:21,0:67	0/0:0,39,208:13:13,0:43	0/0:0,27,189:9:9,0:31	0/0:0,48,215:16:16,0:52	0/0:0,60,220:20:20,0:64	0/0:0,87,224:29:29,0:91	0/0:0,66,222:22:22,0:70	0/0:0,66,221:22:22,0:70	0/0:0,42,212:14:14,0:46	0/1:160,0,158:18:9,9:99	0/0:0,90,225:30:30,0:94	0/0:0,63,221:21:21,0:67	1/1:222,69,0:23:0,23:58	0/0:0,108,227:36:36,0:99	0/0:0,93,225:31:31,0:97	0/0:0,84,224:28:28,0:88	0/0:0,90,225:30:30,0:94	0/0:0,15,129:5:5,0:20	0/0:0,63,196:21:21,0:67
271	scaffold5087_cov72	4614	G	A	999	GT:PL:DP:AD:GQ	0/0:0,60,196:20:20,0:65	0/0:0,63,196:21:21,0:68	0/0:0,141,204:47:47,0:99	0/0:0,54,195:18:18,0:59	0/0:0,66,196:22:22,0:71	0/0:0,60,196:20:20,0:65	0/0:0,57,195:19:19,0:62	0/0:0,78,197:26:26,0:83	0/0:0,27,170:9:9,0:32	0/0:0,30,175:10:10,0:35	0/0:0,60,196:20:20,0:65	0/0:0,57,195:19:19,0:62	0/0:0,45,211:15:15,0:50	0/0:0,39,209:13:13,0:44	0/0:0,105,227:35:35,0:99	0/1:144,0,173:19:11,8:99	0/1:123,0,176:17:11,6:99	./.:0,0,0:0:0,0:0	0/1:145,0,138:14:7,7:99	0/1:151,0,172:20:11,9:99	0/1:181,0,185:33:17,16:99	0/1:128,0,185:22:15,7:99	0/1:183,0,114:21:6,15:99	0/1:185,0,125:23:7,16:99	0/0:0,63,220:21:21,0:68	1/1:210,42,0:14:0,14:30	0/1:79,0,140:9:6,3:73	0/1:151,0,152:16:8,8:99	0/0:0,60,219:20:20,0:65	0/0:0,90,223:30:30,0:95	0/0:0,69,220:23:23,0:74	0/0:0,66,222:22:22,0:71	0/0:0,42,212:14:14,0:47	0/0:0,54,216:18:18,0:59	0/1:188,0,161:30:12,18:99	0/1:159,0,14:9:1,8:25	0/0:0,69,222:23:23,0:74	0/0:0,108,226:36:36,0:99	0/0:0,93,225:31:31,0:98	0/1:188,0,161:28:11,17:99	1/1:225,90,0:30:0,30:78	0/0:0,15,129:5:5,0:20	0/0:0,66,196:22:22,0:71
272	scaffold5087_cov72	4642	A	C	999	GT:PL:DP:AD:GQ	0/0:0,60,196:20:20,0:53	0/0:0,60,195:20:20,0:53	0/0:0,135,203:45:45,0:99	0/0:0,57,195:19:19,0:50	0/0:0,66,197:22:22,0:59	0/0:0,63,196:21:21,0:56	0/0:0,57,195:19:19,0:50	0/0:0,78,198:26:26,0:71	0/0:0,27,170:9:9,0:20	0/0:0,30,175:10:10,0:23	0/0:0,60,196:20:20,0:53	0/0:0,60,195:20:20,0:53	1/1:208,42,0:14:0,14:42	1/1:202,39,0:13:0,13:39	1/1:226,108,0:36:0,36:99	1/1:218,57,0:19:0,19:57	1/1:215,51,0:17:0,17:51	./.:0,0,0:0:0,0:0	1/1:213,45,0:15:0,15:45	1/1:220,60,0:20:0,20:60	1/1:226,99,0:33:0,33:99	1/1:222,72,0:24:0,24:72	1/1:221,63,0:21:0,21:63	1/1:222,69,0:23:0,23:69	1/1:220,63,0:21:0,21:63	1/1:207,42,0:14:0,14:42	./.:159,0,10:9:1,8:9	1/1:216,48,0:16:0,16:48	1/1:220,60,0:20:0,20:60	1/1:225,90,0:30:0,30:90	1/1:222,69,0:23:0,23:69	1/1:221,66,0:22:0,22:66	1/1:210,42,0:14:0,14:42	0/0:0,54,218:18:18,0:47	1/1:225,90,0:30:0,30:90	1/1:221,63,0:21:0,21:63	0/0:0,66,222:22:22,0:59	1/1:227,108,0:36:0,36:99	1/1:225,93,0:31:0,31:93	1/1:224,84,0:28:0,28:84	1/1:225,90,0:30:0,30:90	./.:129,15,0:5:0,5:15	1/1:196,66,0:22:0,22:66
273	scaffold5087_cov72	4648	C	T	999	GT:PL:DP:AD:GQ	0/0:0,60,196:20:20,0:58	0/0:0,63,195:21:21,0:61	0/0:0,141,204:47:47,0:99	0/0:0,54,195:18:18,0:52	0/0:0,66,197:22:22,0:64	0/0:0,63,196:21:21,0:61	0/0:0,57,195:19:19,0:55	0/0:0,78,198:26:26,0:76	0/0:0,24,162:8:8,0:22	0/0:0,30,173:10:10,0:28	0/0:0,60,195:20:20,0:58	0/0:0,57,195:19:19,0:55	1/1:211,45,0:15:0,15:40	1/1:205,36,0:12:0,12:31	0/1:179,0,187:36:19,17:99	1/1:219,57,0:19:0,19:52	1/1:214,51,0:17:0,17:46	./.:0,0,0:0:0,0:0	1/1:211,45,0:15:0,15:40	1/1:218,60,0:20:0,20:55	1/1:226,99,0:33:0,33:94	1/1:222,72,0:24:0,24:67	1/1:221,63,0:21:0,21:58	0/1:184,0,124:23:7,16:99	1/1:220,60,0:20:0,20:55	1/1:205,36,0:12:0,12:31	0/1:52,0,141:8:6,2:53	1/1:215,48,0:16:0,16:43	0/1:163,0,157:20:9,10:99	0/1:145,0,189:30:20,10:99	1/1:219,66,0:22:0,22:61	1/1:222,66,0:22:0,22:61	1/1:211,42,0:14:0,14:37	0/0:0,54,216:18:18,0:52	1/1:225,90,0:30:0,30:85	1/1:220,63,0:21:0,21:58	0/0:0,69,222:23:23,0:67	1/1:226,108,0:36:0,36:99	1/1:224,93,0:31:0,31:88	1/1:224,84,0:28:0,28:79	1/1:224,87,0:29:0,29:82	./.:129,15,0:5:0,5:11	0/0:0,66,196:22:22,0:64
274	scaffold5087_cov72	4649	T	C	999	GT:PL:DP:AD:GQ	0/1:100,0,161:20:14,6:99	0/1:161,0,113:21:7,14:99	0/1:145,0,166:47:29,18:99	1/1:195,57,0:19:0,19:64	0/1:147,0,147:22:11,11:99	1/1:196,66,0:22:0,22:73	1/1:194,54,0:18:0,18:61	0/1:80,0,161:26:20,6:93	./.:0,27,170:9:9,0:13	1/1:175,30,0:10:0,10:37	1/1:195,60,0:20:0,20:67	1/1:196,60,0:20:0,20:67	0/1:174,0,31:15:2,13:23	1/1:204,39,0:13:0,13:46	1/1:227,105,0:35:0,35:99	1/1:219,57,0:19:0,19:64	1/1:216,51,0:17:0,17:58	./.:0,0,0:0:0,0:0	1/1:209,39,0:13:0,13:46	1/1:219,60,0:20:0,20:67	1/1:226,99,0:33:0,33:99	1/1:223,72,0:24:0,24:79	1/1:220,63,0:21:0,21:70	1/1:221,69,0:23:0,23:76	1/1:220,63,0:21:0,21:70	1/1:208,42,0:14:0,14:49	1/1:187,27,0:9:0,9:34	1/1:214,45,0:15:0,15:52	1/1:220,57,0:19:0,19:64	1/1:223,84,0:28:0,28:91	1/1:221,66,0:22:0,22:73	1/1:216,60,0:22:0,20:67	1/1:211,42,0:14:0,14:49	1/1:215,54,0:18:0,18:61	1/1:225,87,0:29:0,29:94	1/1:221,63,0:21:0,21:70	1/1:222,69,0:23:0,23:76	1/1:226,105,0:35:0,35:99	1/1:225,90,0:30:0,30:97	1/1:225,84,0:28:0,28:91	1/1:224,87,0:29:0,29:94	1/1:129,15,0:5:0,5:22	1/1:196,66,0:22:0,22:73
275	scaffold5274_cov118	15640	T	C	999	GT:PL:DP:AD:GQ	0/0:0,66,250:22:22,0:67	0/0:0,163,255:54:54,0:99	./.:0,9,127:3:3,0:10	0/0:0,96,250:32:32,0:97	0/0:0,36,236:12:12,0:37	0/0:0,102,251:34:34,0:99	0/0:0,48,192:16:16,0:49	0/0:0,135,254:45:45,0:99	0/0:0,93,251:31:31,0:94	./.:0,3,60:1:1,0:5	./.:0,3,60:1:1,0:5	./.:0,3,60:1:1,0:5	0/1:179,0,131:20:7,13:99	0/1:165,0,108:14:5,9:99	0/1:215,0,153:21:9,12:99	0/1:218,0,37:12:2,10:44	1/1:217,51,0:17:0,17:43	1/1:255,57,0:19:0,19:49	0/1:104,0,229:37:29,8:99	./.:227,24,0:8:0,8:17	0/0:0,39,255:13:13,0:40	0/1:182,0,236:35:18,17:99	0/1:48,0,229:19:16,3:46	0/1:233,0,98:19:5,14:99	1/1:255,90,0:30:0,30:82	0/1:226,0,116:48:11,37:99	0/0:0,69,255:23:23,0:70	0/0:0,44,255:20:19,1:45	./.:213,21,0:7:0,7:14	0/1:153,0,89:12:4,8:96	0/1:133,0,178:19:12,7:99	0/1:65,0,165:13:10,3:63	0/1:51,0,139:8:6,2:49	./.:0,18,159:6:6,0:19	1/1:255,72,0:24:0,24:64	1/1:255,39,0:13:0,13:31	0/0:0,27,236:9:9,0:28	0/1:170,0,136:15:5,10:99	0/1:117,0,237:32:24,8:99	1/1:249,58,0:33:1,32:50	1/1:255,78,0:26:0,26:70	0/0:0,75,197:25:25,0:76	0/0:0,93,251:31:31,0:94
276	scaffold5274_cov118	15688	G	A	999	GT:PL:DP:AD:GQ	0/0:0,66,195:22:22,0:73	0/0:0,163,205:54:54,0:99	./.:0,9,92:3:3,0:16	0/0:0,90,199:30:30,0:97	./.:0,0,0:0:0,0:0	0/0:0,102,198:34:34,0:99	0/0:0,48,192:16:16,0:55	0/0:0,126,201:42:42,0:99	0/0:0,90,196:30:30,0:97	./.:0,3,37:1:1,0:10	./.:0,3,37:1:1,0:10	./.:0,3,37:1:1,0:10	0/0:0,60,220:20:20,0:67	0/0:0,42,211:14:14,0:49	0/0:0,63,221:21:21,0:70	0/0:0,39,206:13:13,0:46	0/0:0,51,216:17:17,0:58	0/0:0,54,219:18:18,0:61	0/0:0,111,228:37:37,0:99	0/0:0,27,188:9:9,0:34	0/0:0,39,207:13:13,0:46	0/0:0,105,227:35:35,0:99	0/0:0,57,218:19:19,0:64	0/0:0,54,219:18:18,0:61	0/0:0,90,225:30:30,0:97	0/0:0,148,232:50:49,0:99	0/0:0,81,223:27:27,0:88	0/0:0,81,224:27:27,0:88	0/0:0,21,168:7:7,0:28	0/0:0,39,199:13:13,0:46	0/0:0,57,220:19:19,0:64	0/0:0,39,205:13:13,0:46	0/0:0,24,181:8:8,0:31	0/1:58,0,110:6:4,2:50	0/0:0,72,222:24:24,0:79	0/0:0,39,209:13:13,0:46	0/0:0,27,189:9:9,0:34	0/0:0,66,222:22:22,0:73	0/0:0,96,225:32:32,0:99	0/0:0,102,226:34:34,0:99	0/0:0,75,223:25:25,0:82	0/0:0,78,197:26:26,0:85	0/0:0,93,198:31:31,0:99
277	scaffold5274_cov118	15715	G	A	999	GT:PL:DP:AD:GQ	0/0:0,69,196:23:23,0:77	0/0:0,166,209:55:55,0:99	./.:0,9,92:3:3,0:17	0/0:0,26,151:32:30,2:34	0/0:0,36,184:12:12,0:44	0/0:0,102,200:34:34,0:99	0/0:0,48,190:16:16,0:56	0/0:0,129,202:43:43,0:99	0/0:0,90,199:30:30,0:98	./.:0,3,37:1:1,0:11	./.:37,3,0:1:0,1:11	./.:0,3,37:1:1,0:11	0/0:0,60,220:20:20,0:68	0/0:0,42,210:14:14,0:50	0/0:0,60,220:20:20,0:68	0/1:34,0,173:13:11,2:25	0/0:0,36,203:12:12,0:44	0/0:0,57,218:19:19,0:65	0/0:0,111,228:37:37,0:99	0/0:0,27,189:9:9,0:35	1/1:201,39,0:13:0,13:24	0/1:168,0,190:35:21,14:99	0/1:98,0,180:18:13,5:89	0/1:155,0,167:19:10,9:99	0/0:0,90,225:30:30,0:98	0/0:0,151,234:50:50,0:99	0/0:0,81,223:27:27,0:89	0/0:0,40,195:27:26,1:48	0/0:0,21,168:7:7,0:29	0/1:85,0,161:13:9,4:76	0/0:0,57,219:19:19,0:65	0/1:65,0,166:13:10,3:56	0/0:0,24,180:8:8,0:32	0/0:0,18,157:6:6,0:26	0/0:0,69,222:23:23,0:77	0/0:0,39,209:13:13,0:47	0/0:0,27,188:9:9,0:35	0/0:0,25,190:22:21,1:33	0/0:0,96,225:32:32,0:99	0/1:144,0,190:33:22,11:99	0/0:0,78,222:26:26,0:86	0/0:0,78,196:26:26,0:86	0/0:0,90,198:30:30,0:98
278	scaffold5274_cov118	15718	C	A	999	GT:PL:DP:AD:GQ	0/0:0,69,196:23:23,0:79	0/0:0,166,209:55:55,0:99	./.:0,9,92:3:3,0:19	0/0:0,96,199:32:32,0:99	0/0:0,36,184:12:12,0:46	0/0:0,102,200:34:34,0:99	0/0:0,48,191:16:16,0:58	0/0:0,135,203:45:45,0:99	0/0:0,96,198:32:32,0:99	./.:0,3,37:1:1,0:13	./.:0,3,37:1:1,0:13	./.:0,3,37:1:1,0:13	0/1:131,0,179:20:13,7:99	0/0:0,39,209:13:13,0:49	0/1:155,0,176:21:12,9:99	0/0:0,39,209:13:13,0:49	0/0:0,36,205:12:12,0:46	0/0:0,57,219:19:19,0:67	0/1:90,0,175:37:30,7:79	0/0:0,27,182:9:9,0:37	0/0:0,39,206:13:13,0:49	0/1:31,0,162:35:31,4:20	0/0:0,54,218:18:18,0:64	0/1:100,0,181:19:14,5:89	0/0:0,90,225:30:30,0:99	0/0:0,151,235:50:50,0:99	0/1:129,0,188:27:19,8:99	0/1:181,0,175:27:13,14:99	0/0:0,21,168:7:7,0:31	0/0:0,36,201:12:12,0:46	0/0:0,57,220:19:19,0:67	0/1:142,0,110:12:5,7:99	./.:17,0,145:8:7,1:7	0/0:0,18,159:6:6,0:28	0/0:0,72,222:24:24,0:82	0/0:0,39,209:13:13,0:49	0/0:0,27,188:9:9,0:37	0/1:85,0,185:22:17,5:74	0/1:116,0,185:32:24,8:99	0/0:0,22,172:33:31,2:32	0/0:0,78,223:26:26,0:88	0/0:0,78,198:26:26,0:88	0/0:0,93,198:31:31,0:99
279	scaffold5302_cov103	889	G	T	999	GT:PL:DP:AD:GQ	0/0:0,15,129:5:5,0:20	0/0:0,36,182:12:12,0:41	0/0:0,51,194:17:17,0:56	0/0:0,39,187:13:13,0:44	0/0:0,69,197:23:23,0:74	0/0:0,39,187:13:13,0:44	./.:0,3,37:1:1,0:9	0/0:0,75,197:25:25,0:80	0/0:0,63,196:21:21,0:68	./.:0,6,67:2:2,0:12	./.:0,9,92:3:3,0:14	./.:0,9,92:3:3,0:14	0/0:0,75,221:25:25,0:80	0/0:0,27,188:9:9,0:32	0/1:121,0,179:18:12,6:99	0/0:0,30,194:10:10,0:35	0/1:153,0,153:16:8,8:99	0/1:163,0,186:27:16,11:99	0/1:175,0,137:18:7,11:99	0/0:0,48,216:16:16,0:53	0/1:169,0,108:15:5,10:99	./.:0,9,100:3:3,0:14	0/0:0,45,212:15:15,0:50	0/1:165,0,11:10:1,9:22	0/1:150,0,99:11:4,7:99	0/0:0,51,216:17:17,0:56	./.:78,0,29:4:1,3:40	0/0:0,30,195:10:10,0:35	0/1:161,0,177:23:13,10:99	0/0:0,48,210:16:16,0:53	0/1:148,0,185:24:15,9:99	0/0:0,48,213:16:16,0:53	0/0:0,45,212:15:15,0:50	0/0:0,15,142:5:5,0:20	./.:195,30,0:10:0,10:18	0/0:0,19,189:20:19,1:24	./.:0,12,123:4:4,0:17	0/1:131,0,179:19:12,7:99	0/1:132,0,174:18:11,7:99	0/0:0,60,220:20:20,0:65	0/0:0,90,225:30:30,0:95	0/0:0,45,190:15:15,0:50	0/0:0,36,184:12:12,0:41
280	scaffold5302_cov103	936	G	A	999	GT:PL:DP:AD:GQ	0/0:0,15,129:5:5,0:20	0/0:0,33,180:11:11,0:38	0/0:0,51,192:17:17,0:56	0/0:0,39,187:13:13,0:44	0/0:0,69,197:23:23,0:74	0/0:0,42,189:14:14,0:47	./.:0,3,37:1:1,0:9	0/0:0,72,196:24:24,0:77	0/0:0,63,195:21:21,0:68	./.:0,6,67:2:2,0:12	./.:0,9,92:3:3,0:14	./.:0,9,92:3:3,0:14	0/0:0,72,220:24:24,0:77	0/0:0,27,187:9:9,0:32	0/1:121,0,178:18:12,6:99	0/0:0,30,193:10:10,0:35	0/1:153,0,152:16:8,8:99	0/1:156,0,186:26:16,10:99	0/1:175,0,137:18:7,11:99	0/0:0,48,214:16:16,0:53	0/1:171,0,110:15:5,10:99	./.:0,9,93:3:3,0:14	0/0:0,45,212:15:15,0:50	./.:165,0,7:10:1,9:18	0/1:146,0,99:11:4,7:99	0/0:0,48,216:16:16,0:53	./.:89,0,29:4:1,3:40	0/0:0,30,194:10:10,0:35	0/1:159,0,180:24:14,10:99	0/0:0,48,213:16:16,0:53	0/1:149,0,186:24:15,9:99	0/0:0,48,214:16:16,0:53	0/0:0,45,209:15:15,0:50	0/0:0,15,142:5:5,0:20	./.:195,30,0:10:0,10:18	0/0:0,19,189:20:19,1:24	./.:0,12,117:4:4,0:17	0/1:128,0,178:19:12,7:99	0/1:131,0,173:19:11,8:99	0/0:0,60,219:20:20,0:65	0/0:0,90,225:30:30,0:95	0/0:0,42,189:14:14,0:47	0/0:0,36,184:12:12,0:41
281	scaffold5302_cov103	947	T	C	999	GT:PL:DP:AD:GQ	./.:93,0,22:5:1,4:16	1/1:184,36,0:12:0,12:41	1/1:190,51,0:17:0,17:56	1/1:187,39,0:13:0,13:44	1/1:196,66,0:22:0,22:71	1/1:187,39,0:13:0,13:44	./.:0,3,37:1:1,0:8	1/1:198,75,0:25:0,25:80	1/1:170,26,0:21:1,20:31	./.:31,0,31:2:1,1:25	./.:59,0,28:3:1,2:22	./.:59,0,28:3:1,2:22	1/1:220,72,0:24:0,24:77	1/1:187,27,0:9:0,9:32	1/1:218,54,0:18:0,18:59	1/1:194,30,0:10:0,10:35	1/1:216,48,0:16:0,16:53	1/1:223,78,0:26:0,26:83	1/1:219,54,0:18:0,18:59	1/1:216,48,0:16:0,16:53	1/1:213,45,0:15:0,15:50	./.:93,9,0:3:0,3:14	1/1:212,45,0:15:0,15:50	1/1:194,30,0:10:0,10:35	1/1:201,33,0:11:0,11:38	1/1:217,51,0:17:0,17:56	./.:125,12,0:4:0,4:17	1/1:192,30,0:10:0,10:35	1/1:223,72,0:24:0,24:77	1/1:214,48,0:16:0,16:53	1/1:223,72,0:24:0,24:77	1/1:216,48,0:16:0,16:53	1/1:208,42,0:14:0,14:47	0/1:112,0,26:5:1,4:20	1/1:189,34,7:10:0,9:32	1/1:220,60,0:20:0,20:65	./.:92,0,29:4:1,3:23	1/1:218,57,0:19:0,19:62	1/1:219,57,0:19:0,19:62	1/1:220,60,0:20:0,20:65	1/1:224,90,0:30:0,30:95	0/1:112,0,145:15:9,6:99	0/1:105,0,120:11:6,5:99
282	scaffold5302_cov103	948	G	C	999	GT:PL:DP:AD:GQ	./.:22,34,130:5:4,0:19	0/0:0,36,180:12:12,0:43	0/0:0,51,192:17:17,0:58	0/0:0,36,184:12:12,0:43	0/0:0,69,197:23:23,0:76	0/0:0,42,188:14:14,0:49	./.:0,3,37:1:1,0:10	0/0:0,75,197:25:25,0:82	0/0:0,63,195:21:21,0:70	./.:0,6,67:2:2,0:13	./.:0,9,92:3:3,0:16	./.:0,9,92:3:3,0:16	0/0:0,72,221:24:24,0:79	0/0:0,27,189:9:9,0:34	0/1:117,0,177:18:12,6:99	0/0:0,30,196:10:10,0:37	0/0:0,48,216:16:16,0:55	0/1:153,0,187:26:16,10:99	0/1:171,0,134:18:7,11:99	0/0:0,48,216:16:16,0:55	0/1:171,0,108:15:5,10:99	./.:0,6,63:2:2,0:13	0/0:0,45,212:15:15,0:52	0/0:0,30,196:10:10,0:37	0/1:150,0,99:11:4,7:99	0/0:0,48,216:16:16,0:55	./.:0,12,120:4:4,0:19	0/0:0,30,194:10:10,0:37	0/1:158,0,180:24:14,10:99	0/0:0,48,216:16:16,0:55	0/1:148,0,186:24:15,9:99	0/0:0,45,214:15:15,0:52	0/0:0,42,205:15:14,0:49	0/0:0,15,144:5:5,0:22	./.:188,30,0:10:0,10:16	0/0:0,19,189:20:19,1:26	./.:0,12,120:4:4,0:19	0/1:121,0,179:18:12,6:99	0/1:135,0,175:18:11,7:99	0/0:0,60,220:20:20,0:67	0/0:0,90,224:30:30,0:97	0/0:0,42,189:14:14,0:49	0/0:0,36,184:12:12,0:43
283	scaffold5302_cov103	958	C	T	999	GT:PL:DP:AD:GQ	0/0:0,15,129:5:5,0:20	0/0:0,36,184:12:12,0:41	0/0:0,48,190:16:16,0:53	0/0:0,36,182:12:12,0:41	0/0:0,66,196:22:22,0:71	0/0:0,36,184:12:12,0:41	./.:0,3,37:1:1,0:9	0/0:0,72,197:24:24,0:77	0/0:0,60,194:20:20,0:65	./.:0,6,67:2:2,0:11	./.:0,9,92:3:3,0:14	./.:0,9,92:3:3,0:14	0/0:0,72,220:24:24,0:77	0/0:0,27,188:9:9,0:32	0/1:121,0,173:18:12,6:99	0/0:0,21,166:7:7,0:26	0/1:153,0,153:16:8,8:99	0/1:160,0,183:27:16,11:99	0/1:174,0,135:18:7,11:99	0/0:0,48,215:16:16,0:53	0/1:171,0,108:15:5,10:99	./.:0,9,85:3:3,0:14	0/0:0,45,210:15:15,0:50	0/1:165,0,11:10:1,9:22	0/1:150,0,87:11:4,7:98	0/0:0,51,217:17:17,0:56	./.:75,0,20:4:1,3:31	./.:0,0,0:0:0,0:0	0/1:151,0,179:23:14,9:99	0/0:0,45,212:15:15,0:50	0/1:147,0,186:24:15,9:99	0/0:0,48,211:16:16,0:53	0/0:0,42,205:14:14,0:47	0/0:0,15,144:5:5,0:20	./.:193,30,0:10:0,10:18	0/0:0,16,188:19:18,1:21	./.:0,12,125:4:4,0:17	./.:164,21,0:7:0,7:9	0/1:141,0,172:19:11,8:99	0/0:0,51,217:17:17,0:56	0/0:0,90,223:30:30,0:95	0/0:0,36,184:12:12,0:41	0/0:0,33,178:11:11,0:38
284	scaffold5302_cov103	987	T	A	999	GT:PL:DP:AD:GQ	0/1:100,0,45:5:1,4:34	1/1:180,36,0:12:0,12:46	1/1:192,51,0:17:0,17:61	1/1:185,39,0:13:0,13:49	1/1:196,66,0:22:0,22:76	1/1:187,39,0:13:0,13:49	./.:0,3,60:1:1,0:13	1/1:196,63,0:21:0,21:73	./.:147,3,0:21:1,20:13	./.:31,0,54:2:1,1:42	./.:59,0,51:3:1,2:40	./.:59,0,51:3:1,2:40	1/1:218,69,0:23:0,23:79	1/1:181,27,0:9:0,9:37	1/1:217,54,0:18:0,18:64	1/1:192,30,0:10:0,10:40	1/1:214,48,0:16:0,16:58	1/1:222,78,0:26:0,26:88	1/1:217,54,0:18:0,18:64	1/1:215,48,0:16:0,16:58	1/1:211,45,0:15:0,15:55	./.:41,3,0:1:0,1:13	1/1:212,45,0:15:0,15:55	1/1:194,30,0:10:0,10:40	1/1:199,33,0:11:0,11:43	1/1:217,51,0:17:0,17:61	./.:114,12,0:4:0,4:22	1/1:189,27,0:9:0,9:37	1/1:221,72,0:24:0,24:82	1/1:212,45,0:15:0,15:55	1/1:223,72,0:24:0,24:82	1/1:211,48,0:16:0,16:58	1/1:202,39,0:13:0,13:49	0/1:112,0,45:5:1,4:34	1/1:192,30,0:10:0,10:40	1/1:220,57,0:19:0,19:67	./.:92,0,48:4:1,3:37	1/1:218,57,0:19:0,19:67	1/1:217,54,0:18:0,18:64	1/1:217,57,0:19:0,19:67	1/1:224,90,0:30:0,30:99	1/1:189,42,0:14:0,14:52	1/1:180,36,0:12:0,12:46
285	scaffold5355_cov114	2542	C	T	999	GT:PL:DP:AD:GQ	0/0:0,42,189:14:14,0:45	0/0:0,99,200:33:33,0:99	./.:0,3,37:1:1,0:7	0/0:0,57,195:19:19,0:60	./.:0,3,37:1:1,0:7	0/0:0,51,194:17:17,0:54	./.:0,3,37:1:1,0:7	./.:0,9,92:3:3,0:13	0/0:0,45,191:15:15,0:48	0/0:0,36,184:12:12,0:39	0/0:0,27,167:9:9,0:30	0/0:0,39,187:13:13,0:42	0/1:190,0,173:45:18,27:99	0/1:188,0,133:31:9,22:99	0/1:191,0,176:46:19,27:99	0/1:168,0,189:31:18,13:99	0/0:0,78,223:26:26,0:81	0/1:188,0,170:31:13,18:99	0/1:190,0,175:37:16,21:99	0/0:0,78,223:26:26,0:81	0/1:188,0,189:54:27,27:99	0/0:0,96,225:32:32,0:99	0/1:187,0,194:74:39,35:99	1/1:221,69,0:23:0,23:59	0/1:183,0,179:32:15,17:99	0/0:0,93,226:31:31,0:96	1/1:224,84,0:28:0,28:74	0/1:154,0,190:30:19,11:99	0/1:190,0,164:34:13,21:99	0/1:186,0,147:43:13,30:99	0/0:0,151,234:50:50,0:99	0/0:0,105,226:35:35,0:99	0/1:188,0,161:28:11,17:99	0/0:0,18,153:6:6,0:21	0/1:191,0,186:49:23,26:99	0/1:169,0,191:42:26,16:99	0/0:0,84,225:28:28,0:87	0/1:188,0,186:43:21,22:99	0/1:181,0,192:51:29,22:99	0/0:0,87,224:29:29,0:90	0/1:191,0,178:42:18,24:99	0/1:146,0,165:32:19,13:99	0/1:155,0,144:24:11,13:99
286	scaffold5355_cov114	2552	G	C	999	GT:PL:DP:AD:GQ	0/0:0,42,189:14:14,0:47	0/0:0,96,199:32:32,0:99	./.:0,3,37:1:1,0:8	0/0:0,57,194:19:19,0:62	./.:0,3,37:1:1,0:8	0/0:0,51,194:17:17,0:56	./.:0,3,37:1:1,0:8	./.:0,9,92:3:3,0:14	0/0:0,42,189:14:14,0:47	0/0:0,36,184:12:12,0:41	0/0:0,27,170:9:9,0:32	0/0:0,36,184:12:12,0:41	0/1:191,0,176:46:19,27:99	0/1:189,0,137:32:10,22:99	0/1:190,0,175:47:19,27:99	0/0:0,93,226:31:31,0:98	0/0:0,75,223:25:25,0:80	0/1:188,0,170:31:13,18:99	0/0:0,111,227:37:37,0:99	0/0:0,78,222:26:26,0:83	0/1:189,0,189:54:27,27:99	0/0:0,96,225:32:32,0:99	0/1:188,0,194:75:40,35:99	1/1:222,72,0:24:0,24:60	0/1:184,0,182:33:16,17:99	0/0:0,96,226:32:32,0:99	0/1:179,0,180:28:14,14:99	0/1:156,0,189:29:18,11:99	0/1:191,0,164:34:13,21:99	0/1:187,0,147:43:13,30:99	0/0:0,151,235:50:50,0:99	0/0:0,105,227:35:35,0:99	0/1:188,0,161:28:11,17:99	0/0:0,18,159:6:6,0:23	0/1:191,0,184:48:22,26:99	0/1:171,0,191:41:25,16:99	0/0:0,81,224:27:27,0:86	0/1:188,0,186:43:21,22:99	0/1:181,0,192:51:29,22:99	0/0:0,87,225:29:29,0:92	0/0:0,126,230:42:42,0:99	0/0:0,102,200:34:34,0:99	0/0:0,75,197:25:25,0:80
287	scaffold5355_cov114	2575	A	G	999	GT:PL:DP:AD:GQ	./.:0,5,158:14:13,1:8	1/1:199,99,0:33:0,33:99	./.:25,3,0:1:0,1:10	0/1:117,0,157:19:12,7:99	./.:37,3,0:1:0,1:10	0/1:149,0,121:17:7,10:99	./.:37,3,0:1:0,1:10	./.:92,9,0:3:0,3:15	1/1:190,45,0:15:0,15:51	1/1:184,36,0:12:0,12:42	0/1:109,0,91:9:4,5:84	1/1:187,39,0:13:0,13:45	1/1:205,97,0:46:1,45:99	1/1:225,96,0:32:0,32:99	1/1:232,135,0:45:0,45:99	1/1:225,93,0:31:0,31:99	1/1:222,78,0:26:0,26:84	1/1:225,93,0:31:0,31:99	1/1:228,111,0:37:0,37:99	1/1:223,78,0:26:0,26:84	1/1:237,160,0:53:0,53:99	1/1:225,93,0:31:0,31:99	1/1:252,223,0:74:0,74:99	1/1:221,72,0:24:0,24:78	1/1:225,96,0:32:0,32:99	1/1:225,96,0:32:0,32:99	1/1:223,84,0:28:0,28:90	1/1:196,46,0:29:1,28:52	1/1:226,102,0:34:0,34:99	1/1:230,129,0:43:0,43:99	1/1:232,144,0:48:0,48:99	1/1:226,105,0:35:0,35:99	1/1:224,84,0:28:0,28:90	./.:0,18,155:6:6,0:6	1/1:234,148,0:49:0,49:99	1/1:228,123,0:41:0,41:99	0/1:179,0,179:28:14,14:99	1/1:230,126,0:42:0,42:99	1/1:235,154,0:51:0,51:99	1/1:225,87,0:29:0,29:93	1/1:230,129,0:43:0,43:99	1/1:200,102,0:34:0,34:99	1/1:198,78,0:26:0,26:84
288	scaffold5355_cov114	2612	G	A	999	GT:PL:DP:AD:GQ	0/0:0,42,211:14:14,0:49	1/1:200,99,0:33:0,33:85	./.:0,3,60:1:1,0:10	0/1:117,0,157:19:12,7:99	./.:0,3,60:1:1,0:10	0/1:147,0,117:17:7,10:99	./.:0,3,60:1:1,0:10	./.:0,9,92:3:3,0:16	0/1:142,0,112:15:6,9:99	1/1:180,36,0:12:0,12:22	0/1:109,0,91:9:4,5:99	1/1:187,39,0:13:0,13:25	0/0:0,141,233:47:47,0:99	0/0:0,96,224:32:32,0:99	0/0:0,141,232:47:47,0:99	0/0:0,93,226:31:31,0:99	0/0:0,78,224:26:26,0:85	0/0:0,90,225:30:30,0:97	0/0:0,111,227:37:37,0:99	0/0:0,78,222:26:26,0:85	0/0:0,163,237:54:54,0:99	0/0:0,96,224:32:32,0:99	0/0:0,229,255:76:76,0:99	0/0:0,72,221:24:24,0:79	0/0:0,93,224:31:31,0:99	0/0:0,96,225:32:32,0:99	0/0:0,84,223:28:28,0:91	0/0:0,87,224:29:29,0:94	0/0:0,102,224:34:34,0:99	0/0:0,129,230:43:43,0:99	0/0:0,144,232:48:48,0:99	0/0:0,102,226:34:34,0:99	0/0:0,84,224:28:28,0:91	0/0:0,18,157:6:6,0:25	0/0:0,141,232:47:47,0:99	0/0:0,126,230:42:42,0:99	0/0:0,84,224:28:28,0:91	0/0:0,129,231:43:43,0:99	0/0:0,148,234:49:49,0:99	0/0:0,87,224:29:29,0:94	0/0:0,129,230:43:43,0:99	0/0:0,102,200:34:34,0:99	0/0:0,75,197:25:25,0:82
289	scaffold5355_cov114	2643	A	G	999	GT:PL:DP:AD:GQ	0/0:0,42,209:14:14,0:35	0/0:0,99,199:33:33,0:92	./.:0,3,60:1:1,0:5	0/0:0,57,195:19:19,0:50	./.:0,3,60:1:1,0:5	0/0:0,51,194:17:17,0:44	./.:0,3,60:1:1,0:5	./.:0,9,92:3:3,0:4	0/0:0,45,190:15:15,0:38	0/0:0,33,180:11:11,0:26	0/0:0,27,167:9:9,0:20	0/0:0,39,187:13:13,0:32	1/1:230,132,0:44:0,44:99	1/1:223,93,0:31:0,31:93	1/1:231,144,0:48:0,48:99	1/1:225,90,0:30:0,30:90	1/1:223,78,0:26:0,26:78	1/1:225,93,0:31:0,31:93	1/1:224,102,0:34:0,34:99	1/1:219,75,0:25:0,25:75	1/1:232,151,0:51:0,50:99	1/1:223,96,0:32:0,32:96	1/1:248,217,0:72:0,72:99	1/1:215,72,0:24:0,24:72	1/1:223,93,0:31:0,31:93	1/1:224,93,0:31:0,31:93	1/1:223,84,0:28:0,28:84	1/1:222,87,0:29:0,29:87	1/1:224,93,0:31:0,31:93	1/1:229,126,0:42:0,42:99	1/1:229,144,0:48:0,48:99	1/1:223,102,0:34:0,34:99	1/1:222,84,0:28:0,28:84	./.:0,15,144:5:5,0:9	1/1:232,144,0:48:0,48:99	1/1:228,123,0:41:0,41:99	0/0:0,84,224:28:28,0:77	1/1:229,129,0:43:0,43:99	1/1:234,151,0:50:0,50:99	1/1:222,87,0:29:0,29:87	1/1:227,117,0:39:0,39:99	1/1:199,99,0:33:0,33:99	1/1:196,72,0:24:0,24:72
290	scaffold5395_cov118	27324	C	T	999	GT:PL:DP:AD:GQ	0/0:0,24,159:8:8,0:31	0/0:0,39,185:13:13,0:46	0/0:0,30,175:10:10,0:37	0/0:0,15,129:5:5,0:22	0/0:0,30,175:10:10,0:37	0/0:0,54,192:18:18,0:61	0/0:0,57,193:19:19,0:64	0/0:0,18,143:6:6,0:25	0/0:0,27,167:9:9,0:34	0/0:0,15,129:5:5,0:22	0/0:0,24,162:8:8,0:31	0/0:0,51,194:17:17,0:58	./.:66,0,32:3:1,2:45	0/0:0,27,189:9:9,0:34	0/0:0,39,207:13:13,0:46	0/0:0,36,206:12:12,0:43	./.:188,27,0:9:0,9:13	0/1:120,0,183:37:28,9:99	0/1:174,0,168:23:11,12:99	0/0:0,154,235:51:51,0:99	0/0:0,63,221:21:21,0:70	0/0:0,114,228:38:38,0:99	0/0:0,15,139:5:5,0:22	0/0:0,57,220:19:19,0:64	1/1:209,39,0:13:0,13:25	0/0:0,75,223:25:25,0:82	0/0:0,27,189:9:9,0:34	0/0:0,132,232:44:44,0:99	0/0:0,69,221:23:23,0:76	1/1:214,45,0:15:0,15:31	0/0:0,60,220:20:20,0:67	0/1:187,0,190:50:26,24:99	0/1:156,0,189:40:26,14:99	0/0:0,36,205:12:12,0:43	0/0:0,75,223:25:25,0:82	0/0:0,51,218:17:17,0:58	0/0:0,36,206:12:12,0:43	0/1:190,0,171:34:14,20:99	0/1:117,0,182:19:13,6:99	0/0:0,78,224:26:26,0:85	0/1:185,0,177:30:14,16:99	0/0:0,42,188:14:14,0:49	./.:0,12,113:4:4,0:19
291	scaffold5395_cov118	27336	G	T	999	GT:PL:DP:AD:GQ	0/0:0,24,162:8:8,0:31	0/0:0,39,187:13:13,0:46	0/0:0,33,175:11:11,0:40	0/0:0,18,132:6:6,0:25	0/0:0,30,175:10:10,0:37	0/0:0,48,191:16:16,0:55	0/0:0,57,193:19:19,0:64	0/0:0,18,143:6:6,0:25	0/0:0,24,159:8:8,0:31	0/0:0,18,143:6:6,0:25	0/0:0,24,162:8:8,0:31	0/0:0,51,193:17:17,0:58	./.:0,9,102:3:3,0:16	0/0:0,27,187:9:9,0:34	0/1:34,0,172:13:11,2:26	0/0:0,36,204:12:12,0:43	0/0:0,27,189:9:9,0:34	0/0:0,111,226:37:37,0:99	0/0:0,69,220:23:23,0:76	0/0:0,154,236:51:51,0:99	0/0:0,63,221:21:21,0:70	0/1:191,0,175:38:16,22:99	0/0:0,15,139:5:5,0:22	0/0:0,57,219:19:19,0:64	0/0:0,39,207:13:13,0:46	0/0:0,75,223:25:25,0:82	0/1:159,0,14:9:1,8:27	0/1:171,0,191:44:27,17:99	0/0:0,72,222:24:24,0:79	0/0:0,45,213:15:15,0:52	0/1:145,0,177:20:12,8:99	0/1:189,0,187:51:25,26:99	0/0:0,120,228:40:40,0:99	0/0:0,33,199:11:11,0:40	0/1:156,0,184:25:15,10:99	0/1:56,0,181:17:14,3:48	0/0:0,36,206:12:12,0:43	0/0:0,102,227:34:34,0:99	0/0:0,57,219:19:19,0:64	0/1:57,0,178:26:22,4:49	0/1:177,0,184:30:16,14:99	0/0:0,42,189:14:14,0:49	./.:0,12,113:4:4,0:19
292	scaffold5452_cov116	23528	G	A	999	GT:PL:DP:AD:GQ	0/0:0,21,149:7:7,0:29	./.:0,0,0:0:0,0:0	./.:0,3,37:1:1,0:12	./.:0,0,0:0:0,0:0	./.:0,0,0:0:0,0:0	0/0:0,15,129:5:5,0:23	./.:0,0,0:0:0,0:0	./.:0,0,0:0:0,0:0	./.:0,0,0:0:0,0:0	./.:0,0,0:0:0,0:0	./.:0,0,0:0:0,0:0	./.:0,0,0:0:0,0:0	0/0:0,60,219:20:20,0:68	0/0:0,51,216:17:17,0:59	0/0:0,48,211:16:16,0:56	0/0:0,36,201:12:12,0:44	0/0:0,21,168:7:7,0:29	0/1:173,0,118:17:6,11:99	0/1:156,0,96:12:4,8:99	0/1:178,0,160:24:11,13:99	0/0:0,81,221:27:27,0:89	0/0:0,45,213:15:15,0:53	0/0:0,42,210:14:14,0:50	0/0:0,18,142:6:6,0:26	0/1:174,0,135:18:7,11:99	./.:0,12,120:4:4,0:20	0/0:0,18,144:6:6,0:26	0/1:155,0,131:15:7,8:99	0/0:0,42,209:14:14,0:50	0/0:0,42,207:14:14,0:50	0/0:0,78,220:26:26,0:86	0/0:0,66,217:22:22,0:74	0/0:0,15,125:5:5,0:23	0/0:0,21,138:7:7,0:29	0/1:99,0,184:22:16,6:90	./.:25,0,175:16:14,2:16	./.:0,0,0:0:0,0:0	0/0:0,54,217:18:18,0:62	0/0:0,54,218:18:18,0:62	0/0:0,66,220:22:22,0:74	0/0:0,60,220:20:20,0:68	0/0:0,84,198:28:28,0:92	0/0:0,57,193:19:19,0:65
293	scaffold5469_cov124	4211	T	C	999	GT:PL:DP:AD:GQ	0/1:98,0,146:14:9,5:99	./.:74,0,25:4:1,3:17	0/1:144,0,114:16:7,9:99	./.:0,12,106:4:4,0:3	./.:0,18,143:6:6,0:5	0/1:106,0,71:8:3,5:63	1/1:184,36,0:12:0,12:43	0/1:63,0,74:7:3,4:65	./.:0,0,0:0:0,0:0	./.:0,3,25:1:1,0:9	./.:25,0,81:4:3,1:38	0/1:140,0,98:14:5,9:90	1/1:214,190,0:64:0,63:99	1/1:245,255,0:99:0,99:99	1/1:232,255,0:157:3,153:99	1/1:242,255,0:92:0,91:99	1/1:255,255,0:116:0,115:99	1/1:135,202,0:68:0,67:99	1/1:255,255,0:185:0,185:99	1/1:255,255,0:163:0,162:99	1/1:255,255,0:150:0,147:99	1/1:255,255,0:186:0,184:99	1/1:238,255,0:95:0,94:99	1/1:223,255,0:101:0,99:99	1/1:247,255,0:124:0,124:99	1/1:252,255,0:112:0,111:99	1/1:181,120,0:41:0,40:99	1/1:223,235,0:80:0,78:99	1/1:249,255,0:176:2,173:99	1/1:212,196,0:66:0,65:99	1/1:219,255,0:115:2,112:99	1/1:255,255,0:123:0,122:99	1/1:210,208,0:69:0,69:99	./.:109,0,4:136:22,114:5	1/1:210,241,0:81:0,80:99	1/1:219,117,0:40:0,39:99	./.:108,12,0:4:0,4:19	1/1:214,163,0:55:0,54:99	1/1:131,54,0:19:0,18:61	1/1:185,130,0:57:1,55:99	1/1:252,255,0:144:0,143:99	1/1:197,90,0:30:0,30:97	1/1:182,36,0:12:0,12:43
294	scaffold5469_cov124	4230	C	T	999	GT:PL:DP:AD:GQ	0/0:0,36,180:12:12,0:43	0/0:0,18,133:6:6,0:25	0/0:0,48,192:16:16,0:55	./.:0,12,113:4:4,0:19	0/0:0,18,143:6:6,0:25	0/0:0,24,155:8:8,0:31	0/0:0,36,182:12:12,0:43	0/0:0,18,126:6:6,0:25	./.:0,0,0:0:0,0:0	./.:0,3,37:1:1,0:10	./.:0,12,113:4:4,0:19	0/0:0,42,188:14:14,0:49	0/0:0,193,216:64:64,0:99	0/0:0,255,244:99:99,0:99	0/0:0,30,168:158:133,25:37	0/1:187,0,169:90:45,45:99	0/0:0,255,255:117:117,0:99	0/0:0,208,151:69:69,0:99	0/0:0,255,255:185:185,0:99	0/1:89,0,155:162:118,44:81	0/0:0,255,255:148:148,0:99	0/0:0,255,255:185:185,0:99	0/0:0,255,240:96:96,0:99	0/1:58,0,156:100:67,33:50	0/1:111,0,132:125:90,35:99	0/0:0,255,255:112:112,0:99	0/0:0,86,156:42:41,1:93	0/0:0,241,226:80:80,0:99	./.:8,0,128:175:140,35:3	./.:4,0,87:66:59,7:4	0/1:147,0,170:114:75,39:99	0/0:0,255,255:123:123,0:99	0/0:0,208,210:69:69,0:99	0/0:0,255,255:134:134,0:99	0/0:0,244,212:81:81,0:99	0/0:0,126,254:42:42,0:99	./.:0,9,85:3:3,0:16	0/0:0,166,215:55:55,0:99	0/0:0,57,146:19:19,0:64	0/0:0,169,210:56:56,0:99	0/0:0,255,252:142:142,0:99	0/0:0,84,198:28:28,0:91	0/0:0,39,184:13:13,0:46
295	scaffold5469_cov124	4243	C	T	874	GT:PL:DP:AD:GQ	0/0:0,42,189:14:14,0:53	0/0:0,15,124:5:5,0:26	0/0:0,51,189:17:17,0:62	./.:0,12,106:4:4,0:23	0/0:0,18,138:6:6,0:29	0/0:0,24,159:8:8,0:35	0/0:0,36,184:12:12,0:47	0/0:0,21,134:7:7,0:32	./.:0,0,0:0:0,0:0	./.:0,3,37:1:1,0:14	./.:0,12,113:4:4,0:23	0/0:0,42,187:14:14,0:53	0/0:0,190,214:63:63,0:99	0/0:0,255,242:97:97,0:99	0/0:0,255,255:156:156,0:99	0/1:89,0,137:91:71,20:77	0/0:0,255,255:116:116,0:99	0/0:0,183,139:70:69,1:99	0/0:0,255,255:185:185,0:99	0/1:87,0,154:163:119,44:75	0/0:0,255,255:150:150,0:99	0/0:0,255,255:185:184,0:99	0/0:0,255,240:95:95,0:99	0/0:0,255,225:101:101,0:99	0/0:0,255,248:124:124,0:99	0/0:0,255,252:112:111,0:99	0/0:0,126,186:42:42,0:99	0/0:0,241,227:80:80,0:99	./.:12,0,131:173:138,35:3	0/0:0,196,215:65:65,0:99	0/1:149,0,171:115:75,40:99	0/0:0,255,255:122:122,0:99	0/0:0,205,210:68:68,0:99	0/0:0,255,255:136:136,0:99	0/0:0,235,209:78:78,0:99	0/0:0,120,250:40:40,0:99	./.:0,9,85:3:3,0:20	0/0:0,166,215:55:55,0:99	0/0:0,54,145:18:18,0:65	0/0:0,130,185:56:55,1:99	0/0:0,255,252:144:144,0:99	0/0:0,90,197:30:30,0:99	0/0:0,36,180:12:12,0:47
296	scaffold5469_cov124	4252	A	G	999	GT:PL:DP:AD:GQ	0/0:0,42,188:14:14,0:49	0/0:0,15,116:5:5,0:22	0/0:0,51,193:17:17,0:58	./.:0,12,113:4:4,0:19	0/0:0,15,123:5:5,0:22	0/0:0,15,129:5:5,0:22	0/0:0,33,175:11:11,0:40	0/0:0,18,132:6:6,0:25	./.:0,0,0:0:0,0:0	./.:0,3,37:1:1,0:11	./.:0,12,113:4:4,0:19	0/0:0,42,188:14:14,0:49	0/0:0,193,215:64:64,0:99	0/0:0,255,241:95:95,0:99	./.:9,0,159:139:115,24:3	0/1:184,0,169:91:47,44:99	0/0:0,255,255:118:118,0:99	0/0:0,211,159:70:70,0:99	0/0:0,255,255:180:180,0:99	0/1:93,0,157:160:116,44:85	0/0:0,255,246:134:134,0:99	0/0:0,255,255:182:182,0:99	0/0:0,255,240:95:95,0:99	0/1:63,0,157:97:64,33:55	0/1:114,0,133:123:88,35:99	0/0:0,255,253:112:112,0:99	0/0:0,117,185:39:39,0:99	0/0:0,229,225:76:76,0:99	./.:7,0,126:175:140,35:3	./.:5,0,87:66:59,7:4	0/1:150,0,171:112:73,39:99	0/0:0,255,255:122:122,0:99	0/0:0,208,211:69:69,0:99	0/0:0,255,255:135:135,0:99	0/0:0,241,211:80:80,0:99	0/0:0,114,250:38:38,0:99	./.:0,12,108:4:4,0:19	0/0:0,163,214:54:54,0:99	0/0:0,57,155:19:19,0:64	0/0:0,169,209:56:56,0:99	0/0:0,255,251:142:142,0:99	0/0:0,90,197:30:30,0:97	0/0:0,39,184:13:13,0:46
297	scaffold5469_cov124	4253	G	C	999	GT:PL:DP:AD:GQ	0/0:0,42,188:14:14,0:47	0/0:0,15,124:5:5,0:20	0/0:0,48,185:16:16,0:53	./.:0,12,113:4:4,0:17	0/0:0,18,138:6:6,0:23	0/0:0,18,138:6:6,0:23	0/0:0,36,182:12:12,0:41	0/0:0,21,134:7:7,0:26	./.:0,0,0:0:0,0:0	./.:0,3,37:1:1,0:9	./.:0,12,106:4:4,0:17	0/0:0,42,188:14:14,0:47	0/0:0,193,215:64:64,0:99	0/0:0,255,238:97:96,1:99	0/0:0,255,255:142:142,0:99	0/0:0,255,242:92:92,0:99	0/0:0,255,255:116:116,0:99	0/0:0,214,165:71:71,0:99	0/0:0,255,255:184:184,0:99	0/0:0,255,255:164:164,0:99	0/0:0,255,255:133:133,0:99	0/0:0,160,151:186:167,19:99	0/1:142,0,156:96:65,31:99	0/0:0,255,226:102:102,0:99	0/0:0,255,247:124:124,0:99	0/0:0,255,253:112:112,0:99	0/1:69,0,82:42:35,7:63	0/1:188,0,90:78:33,45:99	0/0:0,255,255:175:175,0:99	0/0:0,202,217:67:67,0:99	0/0:0,255,255:112:112,0:99	0/0:0,255,255:122:121,0:99	0/0:0,208,210:69:69,0:99	0/1:141,0,198:134:89,45:99	0/0:0,238,210:80:79,0:99	0/1:122,0,199:39:29,10:99	./.:0,12,110:4:4,0:17	0/1:168,0,161:56:34,22:99	0/0:0,63,177:21:21,0:68	0/0:0,166,209:55:55,0:99	0/0:0,255,251:143:143,0:99	0/0:0,90,198:30:30,0:95	0/0:0,39,185:13:13,0:44
298	scaffold5479_cov120	43163	T	G	999	GT:PL:DP:AD:GQ	./.:0,3,37:1:1,0:11	./.:0,6,67:2:2,0:14	./.:0,3,37:1:1,0:11	./.:0,3,37:1:1,0:11	./.:0,3,37:1:1,0:11	./.:0,3,37:1:1,0:11	./.:0,3,37:1:1,0:11	./.:0,3,37:1:1,0:11	./.:0,3,37:1:1,0:11	./.:0,6,67:2:2,0:14	./.:0,6,67:2:2,0:14	./.:0,3,25:1:1,0:11	0/0:0,69,222:23:23,0:77	0/0:0,66,222:22:22,0:74	0/0:0,33,200:11:11,0:41	0/0:0,48,215:16:16,0:56	0/0:0,51,218:17:17,0:59	0/0:0,54,219:18:18,0:62	0/0:0,78,223:26:26,0:86	0/0:0,75,223:25:25,0:83	0/0:0,30,196:10:10,0:38	0/0:0,72,223:24:24,0:80	0/0:0,36,206:12:12,0:44	0/0:0,63,220:21:21,0:71	0/0:0,81,223:27:27,0:89	0/0:0,51,216:17:17,0:59	0/0:0,33,201:11:11,0:41	0/0:0,39,209:13:13,0:47	0/0:0,57,218:19:19,0:65	0/0:0,54,219:18:18,0:62	0/0:0,63,220:21:21,0:71	0/0:0,36,205:12:12,0:44	0/0:0,33,199:11:11,0:41	0/1:115,0,158:13:8,5:99	0/0:0,39,207:13:13,0:47	0/0:0,72,223:24:24,0:80	0/0:26,38,146:5:4,0:20	0/0:0,51,216:17:17,0:59	0/0:0,60,221:20:20,0:68	0/0:0,36,206:12:12,0:44	0/0:0,48,216:16:16,0:56	./.:0,3,37:1:1,0:11	./.:0,12,113:4:4,0:20
299	scaffold5479_cov120	43217	G	A	999	GT:PL:DP:AD:GQ	./.:0,3,37:1:1,0:14	./.:0,6,57:2:2,0:17	./.:0,3,37:1:1,0:14	./.:0,3,25:1:1,0:14	./.:0,3,37:1:1,0:14	./.:0,3,37:1:1,0:14	./.:0,3,37:1:1,0:14	./.:0,3,37:1:1,0:14	./.:0,3,37:1:1,0:14	./.:0,6,57:2:2,0:17	./.:0,6,67:2:2,0:17	./.:0,3,37:1:1,0:14	0/0:0,75,222:25:25,0:86	0/0:0,63,220:21:21,0:74	0/0:0,33,200:11:11,0:44	0/0:0,48,213:16:16,0:59	0/0:0,51,217:17:17,0:62	0/1:167,0,147:18:8,10:99	0/0:0,69,220:23:23,0:80	0/0:0,72,219:25:24,0:83	0/0:0,30,195:10:10,0:41	0/0:0,69,221:23:23,0:80	0/0:0,36,202:12:12,0:47	0/0:0,54,218:18:18,0:65	0/0:0,81,222:27:27,0:92	0/0:0,51,215:17:17,0:62	0/0:0,36,204:12:12,0:47	0/0:0,39,206:13:13,0:50	0/0:0,57,215:19:19,0:68	0/1:166,0,144:18:8,10:99	0/0:0,63,219:21:21,0:74	0/1:147,0,110:12:5,7:99	0/0:0,30,194:10:10,0:41	0/0:0,39,208:13:13,0:50	0/0:0,36,205:12:12,0:47	0/0:0,72,221:24:24,0:83	0/0:0,15,134:5:5,0:26	0/0:0,51,215:17:17,0:62	0/0:0,60,218:20:20,0:71	0/1:156,0,94:12:4,8:99	0/0:0,48,215:16:16,0:59	./.:0,3,37:1:1,0:14	./.:0,12,113:4:4,0:23
300	scaffold5524_cov104	6187	C	T	999	GT:PL:DP:AD:GQ	./.:0,21,154:7:7,0:18	0/0:0,69,197:23:23,0:66	0/0:0,69,197:23:23,0:66	0/0:0,69,197:23:23,0:66	0/0:0,48,192:16:16,0:45	0/0:0,78,198:26:26,0:75	0/0:0,90,198:30:30,0:87	0/0:0,33,180:11:11,0:30	0/0:0,45,191:15:15,0:42	0/0:0,57,195:19:19,0:54	0/0:0,69,197:23:23,0:66	0/0:0,66,197:22:22,0:63	./.:149,18,0:6:0,6:14	1/1:177,24,0:8:0,8:20	1/1:207,45,0:15:0,15:41	0/1:81,0,108:7:4,3:83	./.:158,21,0:7:0,7:17	1/1:204,39,0:13:0,13:35	1/1:181,27,0:9:0,9:23	1/1:191,33,0:11:0,11:29	0/1:170,0,155:21:9,12:99	1/1:203,39,0:13:0,13:35	0/1:111,0,162:15:9,6:99	1/1:205,36,0:12:0,12:32	1/1:187,30,0:10:0,10:26	0/1:174,0,185:31:17,14:99	1/1:222,84,0:28:0,28:80	1/1:206,39,0:13:0,13:35	0/1:176,0,133:19:7,12:99	0/1:173,0,62:15:3,12:65	1/1:216,57,0:19:0,19:53	1/1:183,27,0:9:0,9:23	1/1:208,45,0:15:0,15:41	0/0:0,33,198:11:11,0:30	./.:177,10,0:17:1,16:7	1/1:212,48,0:16:0,16:44	0/0:0,51,217:17:17,0:48	0/1:186,0,147:30:10,20:99	1/1:207,42,0:14:0,14:38	0/1:98,0,162:14:9,5:99	./.:166,21,0:7:0,7:17	0/0:0,93,198:31:31,0:90	0/0:0,114,201:38:38,0:99
301	scaffold5524_cov104	6215	C	A	999	GT:PL:DP:AD:GQ	./.:0,21,149:7:7,0:14	0/0:0,69,197:23:23,0:62	0/0:0,72,197:24:24,0:65	0/0:0,63,196:21:21,0:56	0/0:0,48,192:16:16,0:41	0/0:0,81,197:27:27,0:74	0/0:0,87,198:29:29,0:80	0/0:0,33,178:11:11,0:26	0/0:0,48,191:16:16,0:41	0/0:0,60,194:20:20,0:53	0/0:0,69,196:23:23,0:62	0/0:0,66,196:22:22,0:59	./.:157,18,0:6:0,6:18	1/1:181,24,0:8:0,8:24	1/1:210,42,0:14:0,14:42	1/1:171,21,0:7:0,7:21	./.:155,18,0:6:0,6:18	1/1:207,39,0:13:0,13:39	1/1:181,24,0:8:0,8:24	1/1:194,30,0:10:0,10:30	1/1:220,63,0:21:0,21:63	1/1:205,39,0:13:0,13:39	1/1:211,42,0:14:0,14:42	1/1:206,36,0:12:0,12:36	1/1:189,30,0:10:0,10:30	1/1:225,93,0:31:0,31:93	1/1:223,81,0:27:0,27:81	1/1:207,39,0:13:0,13:39	1/1:219,54,0:18:0,18:54	1/1:213,45,0:15:0,15:45	1/1:181,24,0:8:0,8:24	1/1:168,21,0:7:0,7:21	1/1:212,45,0:15:0,15:45	0/0:0,33,200:11:11,0:26	1/1:218,54,0:18:0,18:54	1/1:213,45,0:15:0,15:45	0/0:0,51,217:17:17,0:44	1/1:223,84,0:28:0,28:84	1/1:211,42,0:14:0,14:42	1/1:205,42,0:14:0,14:42	1/1:165,21,0:7:0,7:21	1/1:198,93,0:31:0,31:93	1/1:201,114,0:38:0,38:99
302	scaffold5524_cov104	6260	T	A	999	GT:PL:DP:AD:GQ	./.:0,21,149:7:7,0:14	0/0:0,69,196:23:23,0:62	0/0:0,72,197:24:24,0:65	0/0:0,69,195:23:23,0:62	0/0:0,48,190:16:16,0:41	0/0:0,81,198:27:27,0:74	0/0:0,84,198:28:28,0:77	0/0:0,33,178:11:11,0:26	0/0:0,48,190:16:16,0:41	0/0:0,60,196:20:20,0:53	0/0:0,66,196:22:22,0:59	0/0:0,63,196:21:21,0:56	./.:159,18,0:6:0,6:18	1/1:181,24,0:8:0,8:24	1/1:212,45,0:15:0,15:45	1/1:166,21,0:7:0,7:21	1/1:168,21,0:7:0,7:21	1/1:203,39,0:13:0,13:39	1/1:187,27,0:9:0,9:27	1/1:201,33,0:11:0,11:33	1/1:221,63,0:21:0,21:63	1/1:203,36,0:12:0,12:36	1/1:214,45,0:15:0,15:45	1/1:206,36,0:12:0,12:36	1/1:188,27,0:9:0,9:27	1/1:225,93,0:31:0,31:93	1/1:224,84,0:28:0,28:84	1/1:209,39,0:13:0,13:39	1/1:219,57,0:19:0,19:57	1/1:212,45,0:15:0,15:45	1/1:218,54,0:18:0,18:54	1/1:187,27,0:9:0,9:27	1/1:214,48,0:16:0,16:48	0/0:0,30,194:10:10,0:23	1/1:216,54,0:18:0,18:54	1/1:212,48,0:16:0,16:48	0/0:0,51,218:17:17,0:44	1/1:224,90,0:30:0,30:90	1/1:214,45,0:15:0,15:45	1/1:209,42,0:14:0,14:42	1/1:170,21,0:7:0,7:21	1/1:199,96,0:32:0,32:96	1/1:200,111,0:37:0,37:99
303	scaffold5524_cov104	7595	G	A	999	GT:PL:DP:AD:GQ	0/0:0,30,175:10:10,0:33	0/0:0,69,197:23:23,0:72	0/0:0,81,198:27:27,0:84	0/0:0,33,180:11:11,0:36	0/0:0,51,194:17:17,0:54	0/0:0,51,194:17:17,0:54	0/0:0,57,195:19:19,0:60	0/0:0,63,196:21:21,0:66	0/0:0,30,175:10:10,0:33	0/0:0,48,192:16:16,0:51	0/0:0,45,191:15:15,0:48	0/0:0,84,198:28:28,0:87	0/0:0,90,224:30:30,0:93	0/0:0,135,232:45:45,0:99	0/0:0,117,229:39:39,0:99	0/0:0,72,222:24:24,0:75	1/1:215,48,0:16:0,16:38	0/0:0,81,224:27:27,0:84	0/0:0,102,226:34:34,0:99	0/1:175,0,189:34:19,15:99	0/0:0,102,225:34:34,0:99	0/0:0,60,220:20:20,0:63	0/0:0,138,233:46:46,0:99	0/1:179,0,187:34:18,16:99	0/0:0,69,221:23:23,0:72	0/1:186,0,186:40:20,20:99	0/1:188,0,167:29:12,17:99	1/1:223,75,0:25:0,25:65	0/1:169,0,169:22:11,11:99	0/1:159,0,167:19:10,9:99	0/0:0,84,224:28:28,0:87	0/0:0,87,225:29:29,0:90	0/0:0,60,220:20:20,0:63	0/0:0,87,224:29:29,0:90	0/0:0,114,228:38:38,0:99	0/1:189,0,184:40:19,21:99	0/0:0,66,221:22:22,0:69	0/0:0,105,227:35:35,0:99	0/0:0,79,202:40:39,1:82	0/0:0,138,232:46:46,0:99	0/0:0,93,225:31:31,0:96	0/0:0,102,200:34:34,0:99	0/0:0,72,197:24:24,0:75
304	scaffold5588_cov94	9773	T	G	999	GT:PL:DP:AD:GQ	0/0:0,78,198:26:26,0:72	0/0:0,108,200:36:36,0:99	0/0:0,114,201:38:38,0:99	0/0:0,111,201:37:37,0:99	0/0:0,81,198:27:27,0:75	0/0:0,78,197:26:26,0:72	0/0:0,60,195:20:20,0:54	0/0:0,99,199:33:33,0:93	0/0:0,63,196:21:21,0:57	0/0:0,54,194:18:18,0:48	0/0:0,66,197:22:22,0:60	0/0:0,57,194:19:19,0:51	1/1:222,72,0:24:0,24:71	1/1:218,54,0:18:0,18:53	1/1:223,75,0:25:0,25:74	0/1:117,0,177:18:12,6:99	1/1:219,54,0:18:0,18:53	0/1:78,0,181:27:22,5:83	1/1:223,78,0:26:0,26:77	1/1:220,60,0:20:0,20:59	0/1:167,0,191:43:27,16:99	1/1:221,63,0:21:0,21:62	1/1:220,66,0:22:0,22:65	1/1:225,93,0:31:0,31:92	1/1:224,84,0:28:0,28:83	1/1:226,99,0:33:0,33:98	1/1:222,75,0:25:0,25:74	1/1:226,96,0:32:0,32:95	1/1:205,36,0:12:0,12:35	1/1:225,96,0:32:0,32:95	0/1:191,0,161:36:13,23:99	1/1:219,54,0:18:0,18:53	1/1:220,57,0:19:0,19:56	0/0:0,78,223:26:26,0:72	1/1:232,132,0:44:0,44:99	0/1:188,0,187:43:21,22:99	0/0:0,84,224:28:28,0:78	1/1:224,84,0:28:0,28:83	1/1:228,114,0:38:0,38:99	0/1:176,0,192:52:31,21:99	1/1:224,84,0:28:0,28:83	1/1:200,105,0:35:0,35:99	1/1:200,108,0:36:0,36:99
305	scaffold5588_cov94	9779	T	C	999	GT:PL:DP:AD:GQ	0/1:165,0,120:27:9,18:99	0/0:0,105,200:35:35,0:99	0/1:162,0,162:38:19,19:99	0/1:162,0,160:37:18,19:99	0/0:0,81,198:27:27,0:87	0/1:159,0,148:26:12,14:99	0/1:137,0,150:20:11,9:99	0/0:0,102,200:34:34,0:99	1/1:196,63,0:21:0,21:50	1/1:195,57,0:19:0,19:44	0/1:155,0,142:22:10,12:99	0/1:131,0,148:18:10,8:99	0/0:0,72,223:24:24,0:78	0/0:0,54,219:18:18,0:60	0/0:0,75,223:25:25,0:81	0/1:179,0,100:17:5,12:99	0/0:0,54,219:18:18,0:60	0/0:0,81,224:27:27,0:87	0/0:0,78,223:26:26,0:84	0/0:0,63,221:21:21,0:69	0/0:0,123,230:41:41,0:99	0/0:0,66,222:22:22,0:72	0/0:0,66,221:22:22,0:72	0/0:0,93,225:31:31,0:99	0/0:0,84,224:28:28,0:90	0/0:0,99,226:33:33,0:99	0/0:0,78,223:26:26,0:84	0/0:0,99,226:33:33,0:99	0/0:0,36,206:12:12,0:42	0/0:0,99,226:33:33,0:99	0/1:161,0,190:36:23,13:99	0/0:0,54,218:18:18,0:60	0/0:0,57,220:19:19,0:63	0/0:0,78,223:26:26,0:84	0/0:0,132,231:44:44,0:99	0/1:186,0,189:43:22,21:99	1/1:225,87,0:29:0,29:74	0/0:0,81,224:27:27,0:87	0/0:0,114,229:38:38,0:99	0/1:191,0,176:52:21,31:99	0/0:0,84,225:28:28,0:90	0/0:0,105,199:35:35,0:99	0/0:0,108,200:36:36,0:99
306	scaffold5588_cov94	9787	T	C	999	GT:PL:DP:AD:GQ	0/1:164,0,110:26:8,18:99	0/0:0,105,200:35:35,0:99	0/1:162,0,161:38:19,19:99	0/1:163,0,159:37:18,19:99	0/0:0,81,198:27:27,0:87	0/1:159,0,148:26:12,14:99	0/1:137,0,152:20:11,9:99	0/0:0,102,200:34:34,0:99	1/1:196,63,0:21:0,21:50	1/1:195,57,0:19:0,19:44	0/1:151,0,144:21:10,11:99	0/1:128,0,146:18:10,8:99	0/0:0,72,223:24:24,0:78	0/0:0,54,219:18:18,0:60	0/0:0,75,223:25:25,0:81	0/1:178,0,121:18:6,12:99	0/0:0,54,219:18:18,0:60	0/0:0,81,224:27:27,0:87	0/0:0,78,224:26:26,0:84	0/0:0,60,220:20:20,0:66	0/0:0,129,230:43:43,0:99	0/0:0,66,222:22:22,0:72	0/0:0,66,222:22:22,0:72	0/0:0,93,225:31:31,0:99	0/0:0,84,224:28:28,0:90	0/0:0,102,227:34:34,0:99	0/0:0,75,223:25:25,0:81	0/0:0,99,226:33:33,0:99	0/0:0,36,204:12:12,0:42	0/0:0,99,226:33:33,0:99	0/1:163,0,190:35:22,13:99	0/0:0,54,219:18:18,0:60	0/0:0,57,220:19:19,0:63	0/0:0,78,223:26:26,0:84	0/0:0,132,232:44:44,0:99	0/1:186,0,189:43:22,21:99	1/1:225,87,0:29:0,29:74	0/0:0,84,224:28:28,0:90	0/0:0,114,228:38:38,0:99	0/1:192,0,178:51:21,30:99	0/0:0,81,224:27:27,0:87	0/0:0,108,200:36:36,0:99	0/0:0,105,200:35:35,0:99
307	scaffold5588_cov94	9788	G	A	999	GT:PL:DP:AD:GQ	0/1:164,0,116:25:8,17:99	0/0:0,108,200:36:36,0:99	0/1:162,0,161:38:19,19:99	0/1:163,0,160:37:18,19:99	0/0:0,81,198:27:27,0:87	0/1:157,0,148:26:12,14:99	0/1:129,0,153:19:11,8:99	0/0:0,102,199:34:34,0:99	1/1:196,63,0:21:0,21:50	1/1:195,57,0:19:0,19:44	0/1:155,0,142:22:10,12:99	0/1:139,0,147:19:10,9:99	0/0:0,72,222:24:24,0:78	0/0:0,54,219:18:18,0:60	0/0:0,75,223:25:25,0:81	0/1:173,0,122:17:6,11:99	0/0:0,54,218:18:18,0:60	0/0:0,81,224:27:27,0:87	0/0:0,78,224:26:26,0:84	0/0:0,60,218:21:20,0:66	0/0:0,129,230:43:43,0:99	0/0:0,66,221:22:22,0:72	0/0:0,66,220:22:22,0:72	0/0:0,90,225:30:30,0:96	0/0:0,84,224:28:28,0:90	0/0:0,102,226:34:34,0:99	0/0:0,75,222:25:25,0:81	0/0:0,99,225:33:33,0:99	0/0:0,36,204:12:12,0:42	0/0:0,99,225:33:33,0:99	0/1:163,0,191:35:22,13:99	0/0:0,54,219:18:18,0:60	0/0:0,57,217:19:19,0:63	0/0:0,78,223:26:26,0:84	0/0:0,132,231:44:44,0:99	0/1:186,0,188:43:22,21:99	1/1:225,87,0:29:0,29:74	0/0:0,84,225:28:28,0:90	0/0:0,114,228:38:38,0:99	0/1:192,0,176:52:21,31:99	0/0:0,84,224:28:28,0:90	0/0:0,102,200:34:34,0:99	0/0:0,108,200:36:36,0:99
308	scaffold5588_cov94	9810	A	C	999	GT:PL:DP:AD:GQ	0/0:0,81,197:27:27,0:90	0/0:0,105,200:35:35,0:99	0/0:0,114,201:38:38,0:99	0/0:0,111,201:37:37,0:99	0/0:0,81,198:27:27,0:90	0/0:0,78,198:26:26,0:87	0/0:0,60,195:20:20,0:69	0/0:0,102,200:34:34,0:99	0/0:0,63,196:21:21,0:72	0/0:0,57,195:19:19,0:66	0/0:0,66,196:22:22,0:75	0/0:0,57,195:19:19,0:66	0/0:0,72,222:24:24,0:81	0/0:0,54,219:18:18,0:63	0/0:0,75,223:25:25,0:84	0/0:0,54,217:18:18,0:63	0/0:0,54,219:18:18,0:63	0/0:0,81,224:27:27,0:90	0/0:0,78,224:26:26,0:87	0/0:0,63,220:21:21,0:72	0/0:0,129,229:43:43,0:99	0/0:0,66,221:22:22,0:75	0/0:0,66,222:22:22,0:75	0/0:0,93,225:31:31,0:99	0/0:0,84,223:28:28,0:93	0/0:0,102,226:34:34,0:99	0/0:0,78,224:26:26,0:87	0/0:0,99,225:33:33,0:99	0/0:0,36,205:12:12,0:45	0/0:0,99,225:33:33,0:99	0/0:0,108,228:36:36,0:99	0/0:0,51,218:17:17,0:60	0/0:0,57,219:19:19,0:66	0/0:0,78,223:26:26,0:87	0/0:0,132,231:44:44,0:99	0/0:0,129,230:43:43,0:99	0/0:0,87,225:29:29,0:96	0/0:0,84,224:28:28,0:93	0/0:0,114,228:38:38,0:99	0/0:0,154,236:51:51,0:99	0/0:0,84,224:28:28,0:93	0/0:0,105,200:35:35,0:99	0/0:0,108,200:36:36,0:99
309	scaffold5588_cov94	9819	C	T	999	GT:PL:DP:AD:GQ	0/0:0,81,198:27:27,0:88	0/0:0,108,200:36:36,0:99	0/0:0,114,200:38:38,0:99	0/0:0,108,200:36:36,0:99	0/0:0,78,198:26:26,0:85	0/0:0,75,197:25:25,0:82	0/0:0,60,195:20:20,0:67	0/0:0,102,199:34:34,0:99	0/0:0,60,196:20:20,0:67	0/0:0,57,195:19:19,0:64	0/0:0,60,195:20:20,0:67	0/0:0,54,194:18:18,0:61	0/0:0,72,222:24:24,0:79	0/0:0,54,219:18:18,0:61	0/0:0,75,223:25:25,0:82	0/0:0,54,216:18:18,0:61	0/0:0,54,219:18:18,0:61	0/0:0,81,224:27:27,0:88	0/0:0,78,223:26:26,0:85	0/0:0,63,219:21:21,0:70	0/0:0,129,230:43:43,0:99	0/0:0,66,221:22:22,0:73	0/0:0,66,221:22:22,0:73	0/1:188,0,169:31:13,18:99	0/0:0,84,224:28:28,0:91	0/1:167,0,189:32:19,13:99	0/0:0,75,223:25:25,0:82	0/0:0,99,226:33:33,0:99	0/0:0,36,206:12:12,0:43	0/0:0,99,226:33:33,0:99	0/0:0,108,226:36:36,0:99	0/0:0,54,218:18:18,0:61	0/0:0,57,220:19:19,0:64	0/0:0,78,222:26:26,0:85	0/0:0,132,230:44:44,0:99	0/0:0,129,230:43:43,0:99	0/0:0,87,224:29:29,0:94	0/0:0,84,224:28:28,0:91	0/0:0,114,227:38:38,0:99	0/0:0,157,237:52:52,0:99	0/0:0,84,223:28:28,0:91	0/0:0,108,200:36:36,0:99	0/0:0,108,201:36:36,0:99
310	scaffold5670_cov125	22893	A	T	999	GT:PL:DP:AD:GQ	0/0:0,93,198:31:31,0:86	0/0:0,48,190:16:16,0:41	0/0:0,48,187:16:16,0:41	0/0:0,99,198:33:33,0:92	0/0:0,75,197:25:25,0:68	0/0:0,48,190:16:16,0:41	0/0:0,57,194:19:19,0:50	0/0:0,93,199:31:31,0:86	0/0:0,129,202:43:43,0:99	0/0:0,30,170:10:10,0:23	0/0:0,33,178:11:11,0:26	0/0:0,69,197:23:23,0:62	1/1:218,60,0:20:0,20:60	1/1:216,51,0:17:0,17:51	1/1:196,30,0:10:0,10:30	1/1:202,36,0:12:0,12:36	1/1:209,42,0:14:0,14:42	1/1:205,36,0:12:0,12:36	1/1:219,66,0:22:0,22:66	1/1:194,30,0:10:0,10:30	1/1:220,57,0:19:0,19:57	1/1:212,42,0:14:0,14:42	1/1:180,24,0:8:0,8:24	1/1:192,30,0:10:0,10:30	1/1:193,30,0:10:0,10:30	1/1:220,63,0:21:0,21:63	1/1:165,21,0:7:0,7:21	1/1:216,54,0:18:0,18:54	1/1:211,42,0:14:0,14:42	1/1:203,36,0:12:0,12:36	1/1:222,78,0:26:0,26:78	1/1:203,39,0:13:0,13:39	1/1:170,21,0:7:0,7:21	./.:0,21,171:7:7,0:14	1/1:224,99,0:33:0,33:99	1/1:220,60,0:20:0,20:60	0/0:0,39,200:13:13,0:32	1/1:223,90,0:30:0,30:90	1/1:221,72,0:24:0,24:72	1/1:220,63,0:21:0,21:63	1/1:220,66,0:22:0,22:66	1/1:178,33,0:11:0,11:33	1/1:163,27,0:9:0,9:27
311	scaffold5670_cov125	22896	C	T	549	GT:PL:DP:AD:GQ	0/0:0,84,197:28:28,0:97	0/0:0,39,179:13:13,0:52	0/0:0,45,190:15:15,0:58	0/0:0,84,193:28:28,0:97	0/0:0,51,193:17:17,0:64	0/0:0,39,163:13:13,0:52	0/0:0,51,190:17:17,0:64	0/0:0,63,194:21:21,0:76	0/0:0,93,196:32:31,0:99	0/0:0,18,125:6:6,0:31	0/0:0,27,170:9:9,0:40	0/0:0,36,180:12:12,0:49	0/0:0,57,219:19:19,0:70	0/0:0,48,233:16:16,0:61	0/0:0,30,195:10:10,0:43	0/0:0,36,191:12:12,0:49	0/0:0,42,208:14:14,0:55	0/0:0,36,203:12:12,0:49	0/0:0,66,219:22:22,0:79	0/0:0,30,190:10:10,0:43	0/0:0,60,219:20:20,0:73	0/0:0,39,208:13:13,0:52	0/0:0,24,177:8:8,0:37	0/0:0,27,188:9:9,0:40	0/0:0,33,192:11:11,0:46	0/0:0,66,218:22:22,0:79	0/0:0,21,168:7:7,0:34	0/0:0,51,214:17:17,0:64	0/0:0,42,210:14:14,0:55	0/0:0,39,201:13:13,0:52	0/0:0,75,222:25:25,0:88	0/0:0,39,197:13:13,0:52	0/0:0,21,171:7:7,0:34	0/1:108,0,84:7:3,4:94	0/0:0,99,225:33:33,0:99	0/0:0,57,219:19:19,0:70	0/0:0,36,200:12:12,0:49	0/0:0,87,221:30:29,0:99	0/0:0,72,220:24:24,0:85	0/0:0,63,219:21:21,0:76	0/0:0,66,220:22:22,0:79	0/0:0,27,154:9:9,0:40	0/0:0,24,150:8:8,0:37
312	scaffold5670_cov125	22904	A	G	999	GT:PL:DP:AD:GQ	0/0:0,96,199:32:32,0:91	0/0:0,48,192:16:16,0:43	0/0:0,48,192:16:16,0:43	0/0:0,105,200:35:35,0:99	0/0:0,75,197:25:25,0:70	0/0:0,48,192:16:16,0:43	0/0:0,66,196:22:22,0:61	0/0:0,93,199:31:31,0:88	0/0:0,135,204:45:45,0:99	0/0:0,30,173:10:10,0:25	0/0:0,33,178:11:11,0:28	0/0:0,69,196:23:23,0:64	1/1:217,60,0:20:0,20:58	1/1:233,48,0:16:0,16:46	1/1:195,30,0:10:0,10:28	1/1:195,33,0:11:0,11:31	1/1:208,42,0:14:0,14:40	1/1:203,36,0:12:0,12:34	1/1:216,69,0:23:0,23:67	1/1:183,27,0:9:0,9:25	0/1:172,0,151:20:9,11:99	0/1:129,0,154:14:8,6:99	1/1:179,24,0:8:0,8:22	1/1:188,30,0:10:0,10:28	0/1:128,0,119:11:5,6:99	0/1:178,0,144:22:9,13:99	0/1:55,0,127:7:5,2:59	0/0:0,54,214:18:18,0:49	0/1:155,0,130:14:6,8:99	0/1:148,0,94:12:4,8:95	1/1:222,78,0:26:0,26:76	1/1:195,36,0:12:0,12:34	0/1:120,0,52:7:2,5:53	./.:0,18,159:6:6,0:13	1/1:222,93,0:31:0,31:91	0/0:0,60,220:20:20,0:55	0/0:0,39,206:13:13,0:34	0/1:165,0,186:30:17,13:99	1/1:220,72,0:24:0,24:70	0/1:170,0,153:20:9,11:99	1/1:220,69,0:23:0,23:67	1/1:175,33,0:11:0,11:31	1/1:144,24,0:8:0,8:22
313	scaffold5670_cov125	22913	A	C	999	GT:PL:DP:AD:GQ	0/0:0,93,199:31:31,0:88	0/0:0,48,192:16:16,0:43	0/0:0,45,190:15:15,0:40	0/0:0,102,199:34:34,0:97	0/0:0,78,197:26:26,0:73	0/0:0,48,189:16:16,0:43	0/0:0,66,196:22:22,0:61	0/0:0,93,198:31:31,0:88	0/0:0,123,200:41:41,0:99	0/0:0,30,173:10:10,0:25	0/0:0,33,178:11:11,0:28	0/0:0,66,196:22:22,0:61	1/1:220,60,0:20:0,20:58	1/1:232,51,0:17:0,17:49	1/1:196,30,0:10:0,10:28	1/1:203,36,0:12:0,12:34	1/1:208,42,0:14:0,14:40	1/1:203,36,0:12:0,12:34	1/1:218,66,0:22:0,22:64	1/1:192,30,0:10:0,10:28	0/1:171,0,151:20:9,11:99	0/1:130,0,156:14:8,6:99	./.:166,21,0:7:0,7:19	1/1:187,27,0:9:0,9:25	0/1:127,0,119:11:5,6:99	0/1:178,0,148:22:9,13:99	0/1:55,0,125:7:5,2:59	0/0:0,51,217:17:17,0:46	0/1:155,0,127:14:6,8:99	0/1:145,0,108:13:5,8:99	1/1:219,75,0:25:0,25:73	1/1:192,36,0:12:0,12:34	0/1:120,0,47:7:2,5:48	./.:0,21,170:7:7,0:16	1/1:225,96,0:32:0,32:94	0/0:0,60,220:20:20,0:55	0/0:0,39,204:13:13,0:34	0/1:170,0,183:29:16,13:99	1/1:221,75,0:25:0,25:73	0/1:169,0,145:19:8,11:99	1/1:219,66,0:22:0,22:64	1/1:173,30,0:10:0,10:28	1/1:163,27,0:9:0,9:25
314	scaffold5714_cov109	2450	C	T	509	GT:PL:DP:AD:GQ	./.:35,0,51:3:1,2:22	0/1:78,0,148:15:10,5:65	./.:0,3,60:1:1,0:15	0/0:0,39,240:13:13,0:51	0/0:0,24,159:8:8,0:36	./.:0,3,60:1:1,0:15	./.:0,3,60:1:1,0:15	0/0:0,21,144:7:7,0:33	./.:0,6,79:2:2,0:18	0/0:0,36,176:12:12,0:48	0/0:0,42,184:14:14,0:54	0/0:0,39,181:13:13,0:51	0/0:0,81,223:27:27,0:93	0/0:0,111,255:37:37,0:99	0/0:0,169,236:56:56,0:99	0/0:0,74,255:36:35,1:86	0/0:0,33,194:11:11,0:45	0/0:0,84,255:28:28,0:96	0/0:0,39,208:13:13,0:51	0/0:0,30,236:10:10,0:42	0/0:0,57,219:19:19,0:69	0/0:0,75,220:25:25,0:87	0/0:0,160,234:53:53,0:99	0/0:0,75,220:25:25,0:87	0/0:0,72,255:24:24,0:84	0/0:0,87,224:29:29,0:99	0/0:0,45,213:15:15,0:57	0/0:0,75,221:25:25,0:87	0/0:0,63,218:21:21,0:75	0/0:0,57,255:19:19,0:69	0/0:0,123,226:41:41,0:99	0/0:0,84,219:28:28,0:96	0/0:0,75,219:25:25,0:87	0/0:0,78,255:26:26,0:90	0/0:0,81,221:27:27,0:93	0/0:0,84,222:28:28,0:96	./.:0,3,32:1:1,0:15	0/0:0,63,215:21:21,0:75	0/0:0,144,230:48:48,0:99	0/0:0,75,221:25:25,0:87	0/0:0,114,225:38:38,0:99	0/0:0,42,184:14:14,0:54	0/0:0,96,198:32:32,0:99
315	scaffold5714_cov109	2451	G	A	999	GT:PL:DP:AD:GQ	./.:0,6,97:2:2,0:16	0/0:0,45,187:15:15,0:55	./.:0,3,60:1:1,0:13	0/0:0,36,234:12:12,0:46	0/0:0,27,170:9:9,0:37	./.:0,3,60:1:1,0:13	./.:0,3,60:1:1,0:13	0/0:0,18,143:6:6,0:28	./.:0,6,83:2:2,0:16	0/0:0,39,186:13:13,0:49	0/0:0,42,189:14:14,0:52	0/0:0,36,180:12:12,0:46	0/0:0,87,223:29:29,0:97	0/0:0,70,252:37:36,1:80	0/0:0,172,238:57:57,0:99	0/0:0,111,255:37:37,0:99	0/0:0,33,199:11:11,0:43	0/0:0,81,222:27:27,0:91	0/0:0,39,208:13:13,0:49	0/0:0,30,244:10:10,0:40	0/0:0,63,220:21:21,0:73	0/0:0,81,223:27:27,0:91	0/0:0,166,237:55:55,0:99	0/0:0,72,219:25:24,0:82	0/0:0,72,255:24:24,0:82	0/0:0,87,225:29:29,0:97	0/0:0,45,214:15:15,0:55	0/0:0,81,223:27:27,0:91	0/0:0,60,219:20:20,0:70	0/0:0,57,255:19:19,0:67	0/0:0,123,227:41:41,0:99	0/0:0,84,223:28:28,0:94	0/0:0,75,222:25:25,0:85	0/0:0,81,255:27:27,0:91	0/0:0,90,223:30:30,0:99	0/0:0,81,222:27:27,0:91	./.:0,3,41:1:1,0:13	0/0:0,66,221:22:22,0:76	0/0:0,138,232:46:46,0:99	0/0:0,78,222:26:26,0:88	0/0:0,114,228:38:38,0:99	0/0:0,42,188:14:14,0:52	1/1:199,99,0:33:0,33:82
316	scaffold5714_cov109	2460	G	C	999	GT:PL:DP:AD:GQ	./.:0,9,92:3:3,0:11	0/0:0,45,187:15:15,0:47	./.:0,3,37:1:1,0:6	0/0:0,36,184:12:12,0:38	0/0:0,27,167:9:9,0:29	./.:0,3,37:1:1,0:6	./.:0,3,37:1:1,0:6	0/0:0,24,155:8:8,0:26	./.:0,6,97:2:2,0:9	0/0:0,39,185:13:13,0:41	0/0:0,48,191:16:16,0:50	0/0:0,39,183:13:13,0:41	0/0:0,87,223:29:29,0:89	0/0:0,95,219:39:38,1:97	0/1:185,0,191:58:31,27:99	0/1:166,0,190:37:22,15:99	0/0:0,33,197:11:11,0:35	0/1:170,0,181:27:14,13:99	0/1:133,0,134:12:6,6:99	0/0:0,27,184:9:9,0:29	0/1:131,0,182:20:13,7:99	1/1:221,78,0:26:0,26:69	0/1:189,0,186:55:27,28:99	1/1:220,69,0:23:0,23:60	0/0:0,72,221:24:24,0:74	0/1:188,0,155:29:11,18:99	0/0:0,45,213:15:15,0:47	0/1:185,0,144:25:9,16:99	0/1:162,0,166:20:10,10:99	0/1:176,0,51:19:3,16:59	0/1:186,0,146:41:13,28:99	0/1:166,0,183:27:15,12:99	0/0:0,75,222:25:25,0:77	0/0:0,81,223:27:27,0:83	1/1:222,78,0:26:0,26:69	1/1:221,78,0:26:0,26:69	./.:0,3,41:1:1,0:6	1/1:216,63,0:21:0,21:54	0/1:183,0,191:47:25,22:99	0/0:0,75,222:25:25,0:77	0/1:176,0,187:36:19,17:99	0/0:0,42,189:14:14,0:44	0/0:0,99,200:33:33,0:99
317	scaffold5714_cov109	2495	C	T	745	GT:PL:DP:AD:GQ	./.:0,9,92:3:3,0:19	0/0:0,39,183:13:13,0:49	./.:0,3,37:1:1,0:13	0/0:0,39,185:13:13,0:49	0/0:0,27,167:9:9,0:37	./.:0,3,37:1:1,0:13	./.:0,3,37:1:1,0:13	0/0:0,24,162:8:8,0:34	./.:0,6,67:2:2,0:16	0/0:0,39,185:13:13,0:49	0/0:0,48,191:16:16,0:58	0/0:0,39,187:13:13,0:49	0/0:0,87,224:29:29,0:97	0/0:0,117,228:39:39,0:99	0/0:0,172,238:57:57,0:99	0/0:0,111,226:37:37,0:99	0/0:0,33,197:11:11,0:43	0/0:0,84,222:28:28,0:94	0/0:0,39,209:13:13,0:49	0/0:0,27,182:9:9,0:37	0/0:0,63,219:21:21,0:73	0/0:0,81,221:27:27,0:91	0/0:0,166,235:55:55,0:99	0/0:0,75,221:25:25,0:85	0/0:0,72,218:24:24,0:82	0/0:0,90,225:30:30,0:99	0/0:0,42,212:14:14,0:52	0/0:0,69,221:23:23,0:79	0/0:0,63,218:21:21,0:73	0/0:0,57,216:19:19,0:67	0/0:0,117,227:39:39,0:99	0/0:0,81,223:27:27,0:91	0/0:0,72,221:24:24,0:82	0/0:0,81,223:27:27,0:91	0/0:0,84,222:28:28,0:94	0/0:0,87,222:29:29,0:97	./.:0,3,41:1:1,0:13	0/0:0,66,219:22:22,0:76	0/0:0,138,231:46:46,0:99	0/0:0,75,222:25:25,0:85	0/0:0,111,227:37:37,0:99	1/1:191,45,0:15:0,15:28	0/0:0,96,199:32:32,0:99
318	scaffold5714_cov109	2518	C	T	999	GT:PL:DP:AD:GQ	./.:0,9,92:3:3,0:8	0/0:0,45,191:15:15,0:43	./.:0,3,37:1:1,0:3	0/0:0,39,185:13:13,0:37	0/0:0,27,167:9:9,0:25	./.:0,3,37:1:1,0:3	./.:0,3,37:1:1,0:3	0/0:0,24,162:8:8,0:22	./.:0,6,67:2:2,0:5	0/0:0,39,187:13:13,0:37	0/0:0,48,192:16:16,0:46	0/0:0,39,185:13:13,0:37	0/1:182,0,175:29:14,15:99	1/1:229,117,0:39:0,39:99	1/1:240,172,0:57:0,57:99	1/1:228,111,0:37:0,37:99	0/1:96,0,136:10:6,4:97	0/1:173,0,183:28:15,13:99	0/1:132,0,145:13:7,6:99	0/0:0,30,192:10:10,0:28	0/1:123,0,181:21:14,7:99	1/1:224,81,0:27:0,27:76	0/1:190,0,187:57:28,29:99	1/1:222,72,0:24:0,24:67	0/1:174,0,170:24:12,12:99	0/1:189,0,162:30:12,18:99	0/1:128,0,164:15:9,6:99	0/1:185,0,141:27:10,17:99	1/1:221,63,0:21:0,21:58	0/1:180,0,51:19:3,16:55	0/1:186,0,148:42:13,29:99	1/1:224,84,0:28:0,28:79	1/1:223,72,0:24:0,24:67	0/0:0,81,223:27:27,0:79	1/1:225,90,0:30:0,30:85	1/1:224,87,0:29:0,29:82	./.:0,3,27:1:1,0:3	1/1:221,66,0:22:0,22:61	0/1:185,0,190:47:25,22:99	0/0:0,72,220:24:24,0:70	0/1:183,0,188:38:20,18:99	0/0:0,45,191:15:15,0:43	0/0:0,99,199:33:33,0:97
319	scaffold5714_cov109	2572	A	G	989	GT:PL:DP:AD:GQ	./.:0,9,92:3:3,0:20	0/0:0,42,189:14:14,0:53	./.:0,3,37:1:1,0:14	0/0:0,39,187:13:13,0:50	0/0:0,27,170:9:9,0:38	./.:0,3,37:1:1,0:14	./.:0,3,37:1:1,0:14	0/0:0,24,162:8:8,0:35	./.:0,6,67:2:2,0:17	0/0:0,33,180:11:11,0:44	0/0:0,48,192:16:16,0:59	0/0:0,39,185:13:13,0:50	0/0:0,87,224:29:29,0:98	1/1:197,120,0:40:0,40:99	0/0:0,175,241:58:58,0:99	0/0:0,111,227:37:37,0:99	0/0:0,33,199:11:11,0:44	0/0:0,84,224:28:28,0:95	0/0:0,39,209:13:13,0:50	0/0:0,30,195:10:10,0:41	0/0:0,63,221:21:21,0:74	0/0:0,81,224:27:27,0:92	0/0:0,172,240:57:57,0:99	0/0:0,75,223:25:25,0:86	0/0:0,72,223:24:24,0:83	0/0:0,90,225:30:30,0:99	0/1:108,0,164:15:9,6:96	0/0:0,81,224:27:27,0:92	0/1:140,0,169:21:11,10:99	0/0:0,57,217:19:19,0:68	0/0:0,123,229:41:41,0:99	0/1:157,0,168:28:12,16:99	0/1:157,0,149:24:9,15:99	0/0:0,81,224:27:27,0:92	0/0:0,90,224:30:30,0:99	0/0:0,87,224:29:29,0:98	./.:0,3,41:1:1,0:14	0/0:0,66,222:22:22,0:77	0/0:0,144,234:48:48,0:99	0/0:0,78,223:26:26,0:89	0/0:0,111,227:37:37,0:99	0/0:0,45,191:15:15,0:56	0/0:0,102,199:34:34,0:99
320	scaffold5771_cov67	118	T	C	999	GT:PL:DP:AD:GQ	./.:0,3,37:1:1,0:13	./.:0,12,113:4:4,0:22	./.:0,12,106:4:4,0:22	./.:0,9,92:3:3,0:19	./.:0,3,37:1:1,0:13	./.:0,9,92:3:3,0:19	0/0:0,30,175:10:10,0:40	0/0:0,15,129:5:5,0:25	./.:0,3,37:1:1,0:13	0/0:0,18,143:6:6,0:28	./.:0,0,0:0:0,0:0	0/0:0,15,129:5:5,0:25	0/0:0,42,210:14:14,0:52	0/0:0,51,216:17:17,0:61	0/0:0,69,222:23:23,0:79	0/0:0,60,220:20:20,0:70	0/0:0,42,212:14:14,0:52	0/0:0,93,225:31:31,0:99	0/1:164,0,190:33:20,13:99	0/0:0,72,222:24:24,0:82	0/0:0,84,224:28:28,0:94	0/0:0,87,224:29:29,0:97	0/0:0,102,226:34:34,0:99	0/0:0,69,222:23:23,0:79	0/0:0,81,224:27:27,0:91	0/0:0,54,219:18:18,0:64	0/0:0,27,188:9:9,0:37	0/1:153,0,178:21:12,9:99	0/0:0,48,216:16:16,0:58	0/0:0,81,223:27:27,0:91	0/0:0,99,226:33:33,0:99	0/0:0,90,225:30:30,0:99	0/0:0,40,195:27:26,1:50	0/0:0,24,181:8:8,0:34	0/0:0,90,225:30:30,0:99	0/0:0,129,231:43:43,0:99	0/0:0,78,223:26:26,0:88	0/0:0,87,225:29:29,0:97	0/0:0,96,225:32:32,0:99	0/0:0,99,226:33:33,0:99	0/0:0,114,229:38:38,0:99	0/0:0,36,134:12:12,0:46	./.:0,0,0:0:0,0:0
321	scaffold5771_cov67	154	A	T	634	GT:PL:DP:AD:GQ	./.:0,3,37:1:1,0:16	./.:0,12,113:4:4,0:25	./.:0,12,106:4:4,0:25	./.:0,9,92:3:3,0:22	./.:0,0,0:0:0,0:0	./.:0,9,92:3:3,0:22	0/0:0,30,175:10:10,0:43	0/0:0,15,129:5:5,0:28	./.:0,3,37:1:1,0:16	0/0:0,18,143:6:6,0:31	./.:0,0,0:0:0,0:0	0/0:0,15,129:5:5,0:28	0/0:0,42,208:14:14,0:55	0/0:0,51,216:17:17,0:64	0/0:0,72,222:24:24,0:85	0/0:0,60,220:20:20,0:73	0/0:0,39,209:13:13,0:52	0/0:0,93,225:31:31,0:99	0/0:0,102,226:34:34,0:99	0/1:139,0,184:23:15,8:99	0/0:0,84,224:28:28,0:97	0/0:0,87,224:29:29,0:99	0/0:0,102,225:34:34,0:99	0/0:0,69,222:23:23,0:82	0/1:188,0,130:27:8,19:99	0/0:0,54,218:18:18,0:67	0/0:0,27,188:9:9,0:40	0/0:0,63,220:21:21,0:76	0/0:0,48,215:16:16,0:61	0/0:0,81,223:27:27,0:94	0/0:0,99,226:33:33,0:99	0/0:0,90,225:30:30,0:99	0/0:0,81,223:27:27,0:94	0/0:0,24,181:8:8,0:37	0/0:0,90,225:30:30,0:99	0/0:0,132,232:44:44,0:99	0/0:0,78,223:26:26,0:91	0/0:0,87,224:29:29,0:99	0/0:0,93,225:31:31,0:99	0/0:0,99,225:33:33,0:99	0/0:0,114,227:38:38,0:99	0/0:0,36,182:12:12,0:49	./.:0,0,0:0:0,0:0
322	scaffold5873_cov123	13308	G	A	999	GT:PL:DP:AD:GQ	./.:0,3,37:1:1,0:13	./.:0,3,37:1:1,0:13	./.:0,3,37:1:1,0:13	./.:0,3,37:1:1,0:13	0/0:0,45,188:15:15,0:55	0/0:0,33,180:11:11,0:43	./.:0,3,37:1:1,0:13	./.:0,6,67:2:2,0:16	./.:0,3,37:1:1,0:13	./.:0,3,37:1:1,0:13	./.:0,3,37:1:1,0:13	./.:0,3,37:1:1,0:13	0/1:189,0,188:57:28,29:99	0/0:0,93,224:31:31,0:99	0/0:0,57,218:19:19,0:67	0/0:0,87,224:29:29,0:97	0/0:0,75,222:25:25,0:85	0/0:0,102,226:34:34,0:99	0/0:0,123,229:41:41,0:99	0/0:0,72,223:24:24,0:82	0/0:0,111,227:37:37,0:99	0/0:0,63,221:21:21,0:73	0/0:0,126,231:42:42,0:99	0/0:0,75,223:25:25,0:85	0/1:191,0,177:40:17,23:99	0/1:189,0,143:32:10,22:99	0/0:0,45,214:15:15,0:55	0/0:0,63,221:21:21,0:73	0/0:0,66,221:22:22,0:76	0/0:0,48,216:16:16,0:58	0/0:0,87,224:29:29,0:97	0/0:0,154,234:51:51,0:99	0/0:0,87,224:29:29,0:97	0/0:0,36,203:12:12,0:46	0/1:186,0,188:43:22,21:99	0/0:0,67,182:50:46,2:77	0/0:0,24,179:8:8,0:34	0/1:171,0,189:37:22,15:99	0/0:0,111,228:37:37,0:99	0/0:0,117,226:41:39,0:99	0/0:0,154,234:51:51,0:99	0/0:0,51,193:17:17,0:61	0/0:0,72,196:24:24,0:82
323	scaffold5873_cov123	13361	A	G	999	GT:PL:DP:AD:GQ	./.:0,3,37:1:1,0:7	./.:0,3,37:1:1,0:7	./.:0,3,37:1:1,0:7	./.:0,3,37:1:1,0:7	0/0:0,45,190:15:15,0:35	0/0:0,33,180:11:11,0:23	./.:0,3,37:1:1,0:7	./.:0,6,67:2:2,0:4	./.:0,3,37:1:1,0:7	./.:0,3,37:1:1,0:7	./.:0,3,37:1:1,0:7	./.:0,3,37:1:1,0:7	1/1:239,172,0:57:0,57:99	1/1:225,93,0:31:0,31:96	1/1:220,57,0:19:0,19:60	1/1:222,87,0:29:0,29:90	1/1:223,75,0:25:0,25:78	1/1:226,102,0:34:0,34:99	1/1:229,123,0:41:0,41:99	1/1:224,78,0:26:0,26:81	1/1:227,111,0:37:0,37:99	1/1:221,63,0:21:0,21:66	1/1:230,129,0:43:0,43:99	1/1:223,75,0:25:0,25:78	1/1:229,120,0:40:0,40:99	1/1:226,96,0:32:0,32:99	1/1:214,45,0:15:0,15:48	1/1:220,63,0:21:0,21:66	1/1:221,66,0:22:0,22:69	1/1:215,48,0:16:0,16:51	1/1:224,87,0:29:0,29:90	1/1:235,154,0:51:0,51:99	1/1:224,84,0:28:0,28:87	1/1:206,36,0:12:0,12:39	1/1:231,129,0:43:0,43:99	1/1:235,154,0:51:0,51:99	./.:0,24,177:8:8,0:14	1/1:228,111,0:37:0,37:99	1/1:228,111,0:37:0,37:99	1/1:229,123,0:41:0,41:99	1/1:235,157,0:52:0,52:99	1/1:194,51,0:17:0,17:54	1/1:196,72,0:24:0,24:75
324	scaffold5873_cov123	13371	C	T	999	GT:PL:DP:AD:GQ	./.:0,3,37:1:1,0:6	./.:0,3,37:1:1,0:6	./.:0,3,37:1:1,0:6	./.:0,3,37:1:1,0:6	0/0:0,45,191:15:15,0:47	0/0:0,27,170:9:9,0:29	./.:0,3,37:1:1,0:6	./.:0,6,67:2:2,0:8	./.:0,3,37:1:1,0:6	./.:0,3,37:1:1,0:6	./.:0,3,37:1:1,0:6	./.:0,3,37:1:1,0:6	0/0:0,175,241:58:58,0:99	0/0:0,93,225:31:31,0:95	0/0:0,51,218:17:17,0:53	0/0:0,87,224:29:29,0:89	0/0:0,75,223:25:25,0:77	0/0:0,102,226:34:34,0:99	0/0:0,123,230:41:41,0:99	0/0:0,78,223:26:26,0:80	0/1:189,0,181:37:17,20:99	0/0:0,63,221:21:21,0:65	0/0:0,129,231:43:43,0:99	0/1:172,0,178:25:13,12:99	0/1:190,0,177:40:17,23:99	0/1:189,0,143:32:10,22:99	0/0:0,45,214:15:15,0:47	0/0:0,63,221:21:21,0:65	0/0:0,66,222:22:22,0:68	0/0:0,48,213:16:16,0:50	0/0:0,87,225:29:29,0:89	0/0:0,110,209:50:49,1:99	0/0:0,87,224:29:29,0:89	0/0:0,36,204:12:12,0:38	0/0:0,129,230:43:43,0:99	0/0:0,154,235:51:51,0:99	0/0:0,24,175:8:8,0:26	0/0:0,111,228:37:37,0:99	0/0:0,111,228:37:37,0:99	0/0:0,120,229:40:40,0:99	0/0:0,157,236:52:52,0:99	1/1:193,51,0:17:0,17:42	1/1:197,69,0:23:0,23:60
325	scaffold5905_cov129	9690	A	C	921	GT:PL:DP:AD:GQ	0/1:92,0,163:33:22,11:82	0/1:109,0,165:36:21,15:99	0/0:0,114,201:38:38,0:99	1/1:153,81,0:27:0,27:65	0/1:99,0,139:17:9,8:89	0/1:102,0,152:20:11,9:92	0/1:117,0,136:21:9,12:99	0/0:0,105,198:35:35,0:99	0/1:121,0,115:24:8,16:99	./.:137,30,0:10:0,10:14	0/0:0,45,187:15:15,0:54	0/0:0,51,193:17:17,0:60	0/0:0,36,205:12:12,0:45	0/0:0,33,200:11:11,0:42	0/0:0,30,196:10:10,0:39	0/0:0,36,206:12:12,0:45	./.:0,6,75:2:2,0:15	0/0:0,33,201:11:11,0:42	0/0:0,33,201:11:11,0:42	0/0:0,33,200:11:11,0:42	0/0:0,39,207:13:13,0:48	0/0:0,39,209:13:13,0:48	0/0:0,33,199:11:11,0:42	./.:0,12,125:4:4,0:21	0/0:0,21,168:7:7,0:30	0/0:0,51,218:17:17,0:60	0/0:0,42,209:14:14,0:51	0/0:0,45,214:15:15,0:54	0/0:0,24,181:8:8,0:33	0/0:0,39,209:13:13,0:48	0/0:0,54,219:18:18,0:63	0/0:0,15,144:5:5,0:24	0/0:0,15,142:5:5,0:24	0/0:0,21,165:7:7,0:30	0/0:0,39,209:13:13,0:48	0/0:0,54,219:18:18,0:63	0/0:0,18,157:6:6,0:27	0/0:0,45,214:15:15,0:54	0/0:0,57,219:19:19,0:66	0/0:0,63,221:21:21,0:72	0/0:0,15,144:5:5,0:24	0/0:0,18,143:6:6,0:27	0/0:0,81,196:27:27,0:90
326	scaffold5905_cov129	9732	G	A	999	GT:PL:DP:AD:GQ	0/0:0,105,199:35:35,0:99	0/0:0,111,199:37:37,0:99	0/0:0,114,200:38:38,0:99	0/0:0,81,198:27:27,0:88	0/0:0,51,194:17:17,0:58	0/0:0,60,195:20:20,0:67	0/0:0,63,195:21:21,0:70	0/0:0,105,200:35:35,0:99	0/0:0,78,195:26:26,0:85	0/0:0,27,167:9:9,0:34	0/0:0,45,191:15:15,0:52	0/0:0,54,194:18:18,0:61	0/0:0,36,205:12:12,0:43	0/0:0,33,200:11:11,0:40	0/0:0,30,196:10:10,0:37	0/0:0,36,202:12:12,0:43	./.:0,6,75:2:2,0:13	0/0:0,33,201:11:11,0:40	0/0:0,30,196:10:10,0:37	0/0:0,33,201:11:11,0:40	0/0:0,39,207:13:13,0:46	0/0:0,39,208:13:13,0:46	0/0:0,33,200:11:11,0:40	./.:0,12,125:4:4,0:19	0/0:0,21,166:7:7,0:28	0/0:0,51,215:17:17,0:58	0/0:0,42,211:14:14,0:49	0/0:0,45,214:15:15,0:52	0/0:0,24,181:8:8,0:31	0/0:0,39,207:13:13,0:46	0/0:0,54,216:18:18,0:61	0/0:0,15,144:5:5,0:22	0/0:0,15,139:5:5,0:22	./.:166,21,0:7:0,7:8	0/0:0,39,207:13:13,0:46	0/0:0,54,219:18:18,0:61	0/0:0,18,157:6:6,0:25	0/0:0,45,214:15:15,0:52	0/0:0,54,218:18:18,0:61	0/0:0,63,221:21:21,0:70	0/0:0,15,144:5:5,0:22	0/0:0,18,138:6:6,0:25	0/0:0,78,197:26:26,0:85
327	scaffold5905_cov129	9741	C	T	562	GT:PL:DP:AD:GQ	0/0:0,108,199:36:36,0:99	0/0:0,114,199:38:38,0:99	0/0:0,111,199:37:37,0:99	0/0:0,78,198:26:26,0:89	0/0:0,51,194:17:17,0:62	0/0:0,60,195:20:20,0:71	0/0:0,63,196:21:21,0:74	0/0:0,105,200:35:35,0:99	0/0:0,78,197:26:26,0:89	0/0:0,30,175:10:10,0:41	0/0:0,45,190:15:15,0:56	0/0:0,54,194:18:18,0:65	0/0:0,36,200:12:12,0:47	0/0:0,30,194:10:10,0:41	0/0:0,30,193:10:10,0:41	0/0:0,36,200:12:12,0:47	./.:75,6,0:2:0,2:11	0/0:0,33,196:11:11,0:44	0/0:0,33,197:11:11,0:44	0/0:0,33,201:11:11,0:44	0/0:0,39,209:13:13,0:50	0/0:0,39,207:13:13,0:50	0/0:0,33,197:11:11,0:44	./.:0,12,123:4:4,0:23	0/0:0,21,171:7:7,0:32	0/0:0,51,217:17:17,0:62	0/0:0,42,211:14:14,0:53	0/0:0,45,214:15:15,0:56	0/1:141,0,17:8:1,7:34	0/0:0,33,200:11:11,0:44	0/0:0,51,216:17:17,0:62	0/0:0,15,144:5:5,0:26	0/0:0,15,134:5:5,0:26	0/0:0,18,159:6:6,0:29	./.:0,12,125:4:4,0:23	0/0:0,54,219:18:18,0:65	0/0:0,18,159:6:6,0:29	0/0:0,45,214:15:15,0:56	0/0:0,57,218:19:19,0:68	0/0:0,63,221:21:21,0:74	0/0:0,15,144:5:5,0:26	0/0:0,18,166:6:6,0:29	0/0:0,81,198:27:27,0:92
328	scaffold5905_cov129	9764	T	A	999	GT:PL:DP:AD:GQ	0/0:0,111,201:37:37,0:99	0/0:0,111,201:37:37,0:99	0/0:0,114,199:38:38,0:99	0/0:0,78,198:26:26,0:85	0/0:0,51,193:17:17,0:58	0/0:0,60,196:20:20,0:67	0/0:0,63,196:21:21,0:70	0/0:0,105,200:35:35,0:99	0/0:0,81,197:27:27,0:88	0/0:0,27,167:9:9,0:34	0/0:0,45,191:15:15,0:52	0/0:0,51,193:17:17,0:58	0/0:0,36,204:12:12,0:43	0/0:0,33,200:11:11,0:40	0/0:0,30,196:10:10,0:37	0/1:158,0,88:12:4,8:99	./.:75,6,0:2:0,2:8	0/0:0,15,144:5:5,0:22	0/0:0,33,200:11:11,0:40	0/0:0,33,201:11:11,0:40	0/0:0,39,208:13:13,0:46	0/0:0,39,208:13:13,0:46	0/1:99,0,143:11:7,4:91	./.:0,12,123:4:4,0:19	0/0:0,21,166:7:7,0:28	0/1:152,0,162:17:9,8:99	0/0:0,42,211:14:14,0:49	0/0:0,45,214:15:15,0:52	0/1:151,0,17:8:1,7:30	0/0:0,36,204:12:12,0:43	0/1:149,0,168:18:10,8:99	./.:26,0,112:5:4,1:18	0/0:0,15,144:5:5,0:22	0/0:0,21,171:7:7,0:28	0/0:0,39,209:13:13,0:46	0/0:0,54,217:18:18,0:61	0/0:0,18,159:6:6,0:25	0/0:0,45,214:15:15,0:52	0/0:0,57,219:19:19,0:64	0/0:0,63,221:21:21,0:70	0/0:0,15,144:5:5,0:22	0/0:0,18,161:6:6,0:25	0/0:0,81,198:27:27,0:88
329	scaffold5940_cov88	945	A	G	867	GT:PL:DP:AD:GQ	0/0:0,30,173:10:10,0:40	0/0:0,66,196:22:22,0:76	0/0:0,111,200:37:37,0:99	0/0:0,102,200:34:34,0:99	0/0:0,36,182:12:12,0:46	0/0:0,42,189:14:14,0:52	0/1:133,0,164:26:16,10:99	0/0:0,69,197:23:23,0:79	0/0:0,42,189:14:14,0:52	./.:0,3,37:1:1,0:13	0/0:0,30,175:10:10,0:40	0/0:0,39,185:13:13,0:49	0/0:0,18,159:6:6,0:28	0/0:0,33,199:11:11,0:43	./.:0,0,0:0:0,0:0	./.:0,12,125:4:4,0:22	0/0:0,18,159:6:6,0:28	0/0:0,39,209:13:13,0:49	./.:0,6,75:2:2,0:16	0/0:0,24,181:8:8,0:34	0/0:0,27,189:9:9,0:37	0/0:0,27,189:9:9,0:37	0/0:0,21,171:7:7,0:31	0/1:123,0,173:17:11,6:99	0/1:113,0,135:11:6,5:99	./.:0,3,41:1:1,0:13	./.:0,3,37:1:1,0:13	0/0:0,15,144:5:5,0:25	./.:0,6,75:2:2,0:16	0/0:0,15,144:5:5,0:25	0/0:0,72,223:24:24,0:82	./.:0,12,117:4:4,0:22	0/0:0,15,144:5:5,0:25	./.:0,6,75:2:2,0:16	0/0:0,21,170:7:7,0:31	0/0:0,69,222:23:23,0:79	0/0:0,18,153:6:6,0:28	0/0:0,48,216:16:16,0:58	0/0:0,27,187:9:9,0:37	0/0:0,21,171:7:7,0:31	0/0:0,21,168:7:7,0:31	0/0:0,117,201:39:39,0:99	0/0:0,78,198:26:26,0:88
330	scaffold5940_cov88	946	C	A	876	GT:PL:DP:AD:GQ	0/0:0,30,175:10:10,0:40	0/0:0,66,197:22:22,0:76	0/0:0,111,201:37:37,0:99	0/0:0,102,200:34:34,0:99	0/0:0,36,184:12:12,0:46	0/0:0,45,190:15:15,0:55	0/1:135,0,163:26:16,10:99	0/0:0,69,197:23:23,0:79	0/0:0,42,189:14:14,0:52	./.:0,3,37:1:1,0:13	0/0:0,27,170:9:9,0:37	0/0:0,39,185:13:13,0:49	0/0:0,18,155:6:6,0:28	0/0:0,33,199:11:11,0:43	./.:0,0,0:0:0,0:0	./.:0,12,125:4:4,0:22	0/0:0,18,159:6:6,0:28	0/0:0,39,209:13:13,0:49	./.:0,6,75:2:2,0:16	0/0:0,24,181:8:8,0:34	0/0:0,27,187:9:9,0:37	0/0:0,27,189:9:9,0:37	0/0:0,21,171:7:7,0:31	0/1:128,0,153:16:8,6:99	0/1:117,0,136:11:6,5:99	./.:0,3,41:1:1,0:13	./.:0,3,41:1:1,0:13	0/0:0,15,142:5:5,0:25	./.:0,6,75:2:2,0:16	0/0:0,15,142:5:5,0:25	0/0:0,72,223:24:24,0:82	./.:0,12,123:4:4,0:22	0/0:0,15,142:5:5,0:25	./.:0,6,75:2:2,0:16	0/0:0,21,170:7:7,0:31	0/0:0,69,222:23:23,0:79	0/0:0,18,147:6:6,0:28	0/0:0,48,214:16:16,0:58	0/0:0,27,189:9:9,0:37	0/0:0,21,171:7:7,0:31	0/0:0,21,159:7:7,0:31	0/0:0,117,200:39:39,0:99	0/0:0,78,197:26:26,0:88
331	scaffold5940_cov88	969	A	G	842	GT:PL:DP:AD:GQ	0/0:0,30,175:10:10,0:39	0/0:0,66,196:22:22,0:75	0/0:0,111,201:37:37,0:99	0/0:0,102,200:34:34,0:99	0/0:0,36,184:12:12,0:45	0/0:0,42,189:14:14,0:51	0/0:0,78,197:26:26,0:87	0/0:0,69,197:23:23,0:78	0/0:0,42,189:14:14,0:51	./.:0,3,37:1:1,0:13	0/0:0,30,175:10:10,0:39	0/0:0,39,187:13:13,0:48	0/0:0,18,150:6:6,0:27	0/0:0,33,201:11:11,0:42	./.:0,0,0:0:0,0:0	./.:0,12,125:4:4,0:21	0/0:0,18,159:6:6,0:27	0/1:158,0,115:13:5,8:99	./.:0,6,94:2:2,0:15	0/0:0,24,181:8:8,0:33	0/0:0,24,177:8:8,0:33	0/0:0,27,186:9:9,0:36	0/0:0,21,171:7:7,0:30	0/0:0,51,216:17:17,0:60	0/0:0,30,196:10:10,0:39	./.:0,3,41:1:1,0:13	./.:0,0,0:0:0,0:0	0/0:0,15,142:5:5,0:24	./.:75,6,0:2:0,2:10	0/0:0,15,144:5:5,0:24	0/0:0,72,222:24:24,0:81	./.:0,12,120:4:4,0:21	./.:0,12,125:4:4,0:21	./.:0,6,75:2:2,0:15	0/0:0,21,166:7:7,0:30	0/0:0,69,222:23:23,0:78	0/0:0,18,157:6:6,0:27	0/0:0,48,179:16:16,0:57	./.:159,1,0:9:1,8:14	0/0:0,21,170:7:7,0:30	./.:151,18,0:6:0,6:4	0/0:0,117,196:39:39,0:99	0/0:0,78,127:26:26,0:87
332	scaffold5948_cov120	16004	C	T	999	GT:PL:DP:AD:GQ	0/0:0,54,194:18:18,0:63	0/0:0,60,195:20:20,0:69	0/0:0,54,194:18:18,0:63	0/0:0,42,186:14:14,0:51	0/0:0,60,195:20:20,0:69	0/0:0,21,154:7:7,0:30	0/0:0,57,195:19:19,0:66	0/0:0,69,195:23:23,0:78	0/0:0,27,170:9:9,0:36	0/0:0,45,190:15:15,0:54	0/0:0,42,189:14:14,0:51	0/0:0,45,187:15:15,0:54	0/0:0,163,237:54:54,0:99	0/0:0,160,236:54:53,0:99	0/0:0,132,230:44:44,0:99	0/0:0,126,230:42:42,0:99	0/0:0,178,241:59:59,0:99	0/0:0,235,255:78:78,0:99	0/0:0,255,255:101:100,0:99	0/0:0,144,234:48:48,0:99	0/0:0,232,255:77:77,0:99	0/0:0,187,243:62:62,0:99	0/0:0,148,233:49:49,0:99	0/0:0,181,241:60:60,0:99	0/0:0,196,245:65:65,0:99	0/0:0,117,228:39:39,0:99	0/0:0,96,225:32:32,0:99	0/0:0,255,255:100:100,0:99	0/0:0,135,232:45:45,0:99	0/0:0,229,254:76:76,0:99	0/0:0,138,232:46:46,0:99	0/0:0,255,255:86:86,0:99	0/0:0,181,241:60:60,0:99	0/0:0,157,234:52:52,0:99	0/0:0,72,221:24:24,0:81	0/0:0,78,223:26:26,0:87	0/0:0,220,252:73:73,0:99	0/0:0,102,226:34:34,0:99	0/0:0,93,225:31:31,0:99	0/0:0,87,223:29:29,0:96	0/0:0,255,255:103:102,0:99	0/0:0,63,196:21:21,0:72	0/0:0,42,189:14:14,0:51
333	scaffold5948_cov120	16056	G	T	999	GT:PL:DP:AD:GQ	0/0:0,51,192:17:17,0:60	0/0:0,60,196:20:20,0:69	0/0:0,54,192:18:18,0:63	0/1:126,0,133:15:8,7:99	0/1:145,0,145:20:10,10:99	0/0:0,21,154:7:7,0:30	0/0:0,57,195:19:19,0:66	1/1:195,66,0:22:0,22:50	0/1:119,0,69:9:3,6:84	0/1:107,0,145:15:9,6:97	0/0:0,42,188:14:14,0:51	1/1:191,45,0:15:0,15:29	0/0:0,166,237:55:55,0:99	0/0:0,122,211:54:53,1:99	0/0:0,135,231:45:45,0:99	0/0:0,123,229:41:41,0:99	0/0:0,184,242:61:61,0:99	0/0:0,232,255:77:77,0:99	0/0:0,255,255:101:101,0:99	0/0:0,135,232:45:45,0:99	0/0:0,232,255:77:77,0:99	0/0:0,190,243:63:63,0:99	0/0:0,148,233:49:49,0:99	0/0:0,181,242:60:60,0:99	0/0:0,199,245:66:66,0:99	0/0:0,117,228:39:39,0:99	0/0:0,96,226:32:32,0:99	0/0:0,255,255:100:100,0:99	0/0:0,132,232:44:44,0:99	0/0:0,229,254:76:76,0:99	0/0:0,135,231:45:45,0:99	0/0:0,224,240:88:87,1:99	0/0:0,184,242:61:61,0:99	0/0:0,160,237:53:53,0:99	0/0:0,72,220:24:24,0:81	0/0:0,78,224:26:26,0:87	0/0:0,220,253:73:73,0:99	0/0:0,99,225:33:33,0:99	0/0:0,93,225:31:31,0:99	0/0:0,46,195:29:28,1:55	0/0:0,255,255:104:103,1:99	0/0:0,66,197:22:22,0:75	0/0:0,39,185:13:13,0:48
334	scaffold5948_cov120	16070	A	C	999	GT:PL:DP:AD:GQ	0/0:0,54,194:18:18,0:63	0/0:0,60,196:20:20,0:69	0/0:0,54,194:18:18,0:63	0/0:0,45,188:15:15,0:54	0/0:0,60,196:20:20,0:69	0/0:0,18,138:6:6,0:27	0/0:0,57,195:19:19,0:66	0/0:0,69,197:23:23,0:78	0/0:0,27,167:9:9,0:36	0/0:0,45,191:15:15,0:54	0/0:0,42,188:14:14,0:51	0/0:0,45,190:15:15,0:54	0/0:0,163,238:54:54,0:99	0/0:0,160,237:53:53,0:99	0/1:161,0,175:44:18,26:99	0/0:0,126,230:42:42,0:99	0/0:0,184,243:61:61,0:99	0/0:0,235,255:78:78,0:99	0/0:0,255,255:102:102,0:99	0/0:0,135,232:45:45,0:99	0/1:160,0,183:76:33,43:99	0/0:0,187,245:62:62,0:99	0/0:0,148,234:49:49,0:99	0/0:0,187,244:62:62,0:99	0/0:0,170,239:64:63,1:99	0/0:0,114,228:38:38,0:99	0/0:0,96,226:32:32,0:99	0/0:0,255,255:98:98,0:99	0/0:0,132,232:44:44,0:99	1/1:219,226,0:75:0,75:99	0/0:0,135,231:45:45,0:99	0/0:0,255,255:88:88,0:99	0/0:0,175,240:58:58,0:99	0/0:0,160,238:53:53,0:99	0/0:0,72,223:24:24,0:81	0/0:0,78,223:26:26,0:87	0/0:0,220,254:73:73,0:99	1/1:196,102,0:34:0,34:86	0/0:0,93,225:31:31,0:99	0/0:0,84,224:28:28,0:93	0/0:0,255,255:102:102,0:99	0/0:0,66,196:22:22,0:75	0/0:0,42,186:14:14,0:51
335	scaffold5948_cov120	16074	A	G	999	GT:PL:DP:AD:GQ	0/0:0,48,145:16:16,0:45	0/0:0,54,146:18:18,0:51	0/0:0,48,145:16:16,0:45	0/0:0,45,144:15:15,0:42	0/0:0,60,147:20:20,0:57	./.:0,21,119:7:7,0:19	0/0:0,57,146:19:19,0:54	0/0:0,69,147:23:23,0:66	0/0:0,27,129:9:9,0:25	0/0:0,45,144:15:15,0:42	0/0:0,39,142:13:13,0:36	0/0:0,45,145:15:15,0:42	0/0:0,163,151:54:54,0:99	1/1:236,157,0:52:0,52:99	0/1:171,0,114:44:27,17:99	0/1:187,0,113:42:21,21:99	1/1:243,184,0:61:0,61:99	0/1:193,0,110:78:38,40:99	1/1:255,255,0:101:0,101:99	1/1:203,80,0:45:2,43:75	0/0:0,232,161:77:77,0:99	1/1:245,190,0:63:0,63:99	0/0:0,148,149:49:49,0:99	0/1:169,0,110:62:39,23:99	1/1:245,196,0:65:0,65:99	0/0:0,117,147:39:39,0:99	0/1:169,0,116:31:18,13:99	0/1:170,0,109:100:62,38:99	1/1:232,135,0:45:0,45:99	0/0:0,232,161:77:77,0:99	0/0:0,138,148:46:46,0:99	1/1:255,255,0:88:0,88:99	0/1:193,0,104:61:26,35:99	0/0:0,160,151:53:53,0:99	0/0:0,72,147:24:24,0:69	1/1:223,78,0:26:0,26:73	0/0:0,220,159:73:73,0:99	0/0:0,105,146:35:35,0:99	0/1:175,0,115:31:17,14:99	1/1:224,87,0:29:0,29:82	1/1:255,255,0:104:0,104:99	1/1:196,63,0:21:0,21:58	1/1:189,42,0:14:0,14:37
336	scaffold6229_cov105	20253	G	A	999	GT:PL:DP:AD:GQ	0/0:0,24,162:8:8,0:35	0/0:0,42,188:14:14,0:53	0/0:0,21,154:7:7,0:32	0/0:0,18,143:6:6,0:29	0/0:0,24,159:8:8,0:35	0/0:0,21,154:7:7,0:32	./.:0,3,37:1:1,0:14	0/0:0,33,178:11:11,0:44	0/0:0,39,187:13:13,0:50	./.:0,9,92:3:3,0:20	0/0:0,33,175:11:11,0:44	./.:0,3,37:1:1,0:14	0/0:0,27,186:9:9,0:38	./.:0,0,0:0:0,0:0	0/0:0,39,208:13:13,0:50	0/0:0,87,224:29:29,0:98	0/0:0,90,225:30:30,0:99	0/0:0,42,209:14:14,0:53	0/0:0,75,223:25:25,0:86	0/0:0,78,223:26:26,0:89	0/0:0,60,220:20:20,0:71	0/0:0,60,220:20:20,0:71	0/0:0,81,223:27:27,0:92	0/0:0,39,208:13:13,0:50	0/0:0,63,221:21:21,0:74	0/0:0,36,206:12:12,0:47	0/0:0,18,159:6:6,0:29	0/0:0,45,214:15:15,0:56	0/0:0,72,223:24:24,0:83	./.:0,12,125:4:4,0:23	0/0:0,117,227:39:39,0:99	0/0:0,18,159:6:6,0:29	0/0:0,66,221:22:22,0:77	./.:0,9,102:3:3,0:20	0/0:0,57,220:19:19,0:68	0/0:0,48,215:16:16,0:59	0/0:0,54,219:18:18,0:65	0/0:0,84,224:28:28,0:95	0/0:0,72,221:24:24,0:83	0/1:166,0,170:22:11,11:99	1/1:223,87,0:29:0,29:69	./.:0,3,37:1:1,0:14	0/0:0,15,123:5:5,0:26
337	scaffold6229_cov105	20256	G	A	999	GT:PL:DP:AD:GQ	0/0:0,24,162:8:8,0:30	0/1:114,0,138:14:8,6:99	0/0:0,21,154:7:7,0:27	0/0:0,18,143:6:6,0:24	0/1:125,0,13:8:1,7:25	0/0:0,21,154:7:7,0:27	./.:0,3,37:1:1,0:9	0/0:0,30,175:10:10,0:36	0/0:0,45,188:15:15,0:51	./.:28,0,59:3:2,1:21	0/0:0,33,180:11:11,0:39	./.:0,3,37:1:1,0:9	0/0:0,27,186:9:9,0:33	./.:0,0,0:0:0,0:0	0/0:0,39,205:13:13,0:45	0/0:0,87,225:29:29,0:93	0/0:0,90,225:30:30,0:96	0/0:0,42,211:14:14,0:48	0/0:0,72,222:24:24,0:78	0/0:0,81,224:27:27,0:87	0/0:0,57,220:19:19,0:63	0/1:183,0,148:23:9,14:99	0/0:0,81,223:27:27,0:87	0/0:0,39,204:13:13,0:45	0/0:0,63,221:21:21,0:69	0/0:0,36,205:12:12,0:42	0/0:0,18,159:6:6,0:24	0/0:0,42,210:14:14,0:48	0/0:0,72,222:24:24,0:78	./.:0,12,125:4:4,0:18	0/0:0,117,228:39:39,0:99	0/0:0,18,159:6:6,0:24	0/0:0,66,222:22:22,0:72	./.:102,9,0:3:0,3:5	0/0:0,60,219:20:20,0:66	0/0:0,48,216:16:16,0:54	0/0:0,54,219:18:18,0:60	0/0:0,84,225:28:28,0:90	0/0:0,72,223:24:24,0:78	0/0:0,66,221:22:22,0:72	0/0:0,87,224:29:29,0:93	./.:0,3,37:1:1,0:9	./.:0,12,113:4:4,0:18
338	scaffold6291_cov116	6791	C	T	999	GT:PL:DP:AD:GQ	0/0:0,66,196:22:22,0:59	0/0:0,84,198:28:28,0:77	0/0:0,72,197:24:24,0:65	0/0:0,75,197:25:25,0:68	0/0:0,78,197:26:26,0:71	0/0:0,84,198:28:28,0:77	0/0:0,48,190:16:16,0:41	0/0:0,99,199:33:33,0:92	0/0:0,111,200:37:37,0:99	0/0:0,27,170:9:9,0:20	./.:0,18,138:6:6,0:11	0/0:0,48,192:16:16,0:41	1/1:223,75,0:25:0,25:75	1/1:180,24,0:8:0,8:24	1/1:203,36,0:12:0,12:36	1/1:228,108,0:36:0,36:99	1/1:206,36,0:12:0,12:36	1/1:217,51,0:17:0,17:51	1/1:228,111,0:37:0,37:99	0/1:154,0,108:13:5,8:99	1/1:223,78,0:26:0,26:78	1/1:222,69,0:23:0,23:69	1/1:223,78,0:26:0,26:78	1/1:214,45,0:15:0,15:45	1/1:225,90,0:30:0,30:90	1/1:214,45,0:15:0,15:45	1/1:205,36,0:12:0,12:36	1/1:224,81,0:27:0,27:81	1/1:188,27,0:9:0,9:27	1/1:222,66,0:22:0,22:66	1/1:223,75,0:25:0,25:75	1/1:226,93,0:31:0,31:93	1/1:208,39,0:13:0,13:39	0/1:23,0,128:6:5,1:29	1/1:221,69,0:23:0,23:69	1/1:225,87,0:29:0,29:87	0/0:0,33,200:11:11,0:26	1/1:211,42,0:14:0,14:42	1/1:219,60,0:20:0,20:60	1/1:225,90,0:30:0,30:90	1/1:224,84,0:28:0,28:84	1/1:191,45,0:15:0,15:45	1/1:194,54,0:18:0,18:54
339	scaffold6291_cov116	6794	T	A	999	GT:PL:DP:AD:GQ	0/1:149,0,147:22:11,11:99	0/1:163,0,134:27:11,16:99	1/1:195,66,0:22:0,22:69	0/1:71,0,160:22:17,5:80	0/1:151,0,153:26:13,13:99	1/1:198,78,0:26:0,26:81	1/1:189,48,0:16:0,16:51	1/1:198,96,0:32:0,32:99	0/1:134,0,162:35:23,12:99	1/1:159,24,0:8:0,8:27	1/1:138,18,0:6:0,6:21	0/1:141,0,114:16:7,9:99	1/1:223,75,0:25:0,25:78	1/1:177,24,0:8:0,8:27	1/1:206,36,0:12:0,12:39	1/1:227,108,0:36:0,36:99	1/1:206,36,0:12:0,12:39	1/1:216,51,0:17:0,17:54	1/1:228,114,0:38:0,38:99	0/1:148,0,115:12:5,7:99	1/1:224,78,0:26:0,26:81	1/1:220,69,0:23:0,23:72	1/1:223,78,0:26:0,26:81	1/1:214,45,0:15:0,15:48	1/1:225,90,0:30:0,30:93	1/1:214,45,0:15:0,15:48	1/1:201,36,0:12:0,12:39	1/1:223,81,0:27:0,27:84	1/1:189,27,0:9:0,9:30	1/1:221,69,0:23:0,23:72	1/1:223,72,0:24:0,24:75	1/1:226,93,0:31:0,31:96	1/1:209,39,0:13:0,13:42	0/1:23,0,128:6:5,1:32	1/1:221,66,0:22:0,22:69	1/1:225,87,0:29:0,29:90	1/1:200,33,0:11:0,11:36	1/1:210,42,0:14:0,14:45	1/1:220,57,0:19:0,19:60	1/1:225,90,0:30:0,30:93	1/1:224,81,0:27:0,27:84	1/1:188,42,0:14:0,14:45	1/1:193,51,0:17:0,17:54
340	scaffold6291_cov116	6798	A	T	999	GT:PL:DP:AD:GQ	0/1:149,0,149:22:11,11:99	0/1:162,0,141:27:11,16:99	1/1:195,72,0:24:0,24:75	0/1:99,0,163:25:18,7:99	0/1:150,0,155:27:14,13:99	1/1:197,81,0:27:0,27:84	1/1:185,48,0:16:0,16:51	1/1:198,93,0:31:0,31:96	0/1:134,0,163:35:23,12:99	1/1:167,27,0:9:0,9:30	1/1:132,18,0:6:0,6:21	0/1:139,0,129:17:8,9:99	1/1:223,75,0:25:0,25:78	1/1:171,21,0:7:0,7:24	1/1:206,36,0:12:0,12:39	1/1:227,105,0:35:0,35:99	1/1:206,36,0:12:0,12:39	1/1:216,51,0:17:0,17:54	1/1:228,111,0:37:0,37:99	0/1:157,0,115:13:5,8:99	1/1:224,78,0:26:0,26:81	1/1:220,66,0:22:0,22:69	1/1:221,75,0:25:0,25:78	1/1:214,45,0:15:0,15:48	1/1:225,90,0:30:0,30:93	1/1:213,45,0:15:0,15:48	1/1:205,36,0:12:0,12:39	1/1:223,81,0:27:0,27:84	1/1:187,27,0:9:0,9:30	1/1:221,69,0:23:0,23:72	1/1:223,75,0:25:0,25:78	1/1:225,93,0:31:0,31:96	1/1:207,39,0:13:0,13:42	0/1:23,0,128:6:5,1:32	1/1:222,69,0:23:0,23:72	1/1:224,87,0:29:0,29:90	1/1:195,33,0:11:0,11:36	1/1:209,39,0:13:0,13:42	1/1:220,60,0:20:0,20:63	1/1:224,90,0:30:0,30:93	1/1:223,78,0:26:0,26:81	1/1:190,45,0:15:0,15:48	1/1:193,51,0:17:0,17:54
341	scaffold6291_cov116	6858	G	A	999	GT:PL:DP:AD:GQ	0/0:0,63,196:21:21,0:72	0/0:0,84,198:28:28,0:93	0/0:0,63,195:21:21,0:72	0/0:0,72,196:24:24,0:81	0/0:0,75,197:25:25,0:84	0/0:0,81,197:27:27,0:90	0/0:0,48,191:16:16,0:57	0/0:0,93,199:31:31,0:99	0/0:0,108,200:36:36,0:99	0/0:0,27,167:9:9,0:36	0/0:0,18,143:6:6,0:27	0/0:0,51,193:17:17,0:60	0/1:172,0,178:25:13,12:99	0/0:0,21,170:7:7,0:30	0/0:0,36,205:12:12,0:45	0/0:0,108,227:36:36,0:99	0/0:0,36,206:12:12,0:45	0/1:105,0,173:17:12,5:95	0/0:0,108,226:36:36,0:99	0/0:0,39,205:13:13,0:48	0/0:0,78,224:26:26,0:87	0/0:0,66,220:22:22,0:75	0/0:0,75,222:25:25,0:84	0/0:0,45,214:15:15,0:54	0/0:0,90,225:30:30,0:99	0/0:0,45,212:15:15,0:54	0/0:0,36,204:12:12,0:45	0/0:0,78,223:26:26,0:87	1/1:218,51,0:17:0,17:35	0/0:0,66,219:22:22,0:75	0/0:0,75,222:25:25,0:84	0/0:0,90,224:30:30,0:99	0/0:0,36,204:12:12,0:45	0/0:0,18,157:6:6,0:27	0/1:161,0,176:22:12,10:99	./.:24,0,168:28:25,3:15	0/0:0,33,200:11:11,0:42	0/0:0,42,211:14:14,0:51	0/0:0,60,219:20:20,0:69	0/1:189,0,153:30:11,19:99	0/0:0,81,221:27:27,0:90	0/0:0,42,189:14:14,0:51	0/0:0,51,192:17:17,0:60
342	scaffold6291_cov116	10037	G	A	708	GT:PL:DP:AD:GQ	./.:0,0,0:0:0,0:0	./.:0,3,25:1:1,0:16	0/0:0,78,251:26:26,0:91	0/0:0,66,250:22:22,0:79	0/0:0,105,252:35:35,0:99	./.:0,0,0:0:0,0:0	0/0:0,60,195:20:20,0:73	0/1:215,0,157:57:25,32:99	0/0:0,141,204:47:47,0:99	0/0:0,36,182:12:12,0:49	0/0:0,21,154:7:7,0:34	0/0:0,57,195:19:19,0:70	0/1:190,0,186:27:17,10:99	0/0:0,30,193:10:10,0:43	0/0:0,48,216:16:16,0:61	0/1:125,0,55:7:2,5:74	0/0:0,36,206:12:12,0:49	0/0:0,30,194:10:10,0:43	0/0:0,48,216:16:16,0:61	0/0:0,51,211:17:17,0:64	0/0:0,24,160:8:8,0:37	0/0:0,51,217:17:17,0:64	0/0:0,36,192:12:12,0:49	0/0:0,51,215:17:17,0:64	0/0:0,15,142:5:5,0:28	0/0:0,69,222:23:23,0:82	0/0:0,27,176:9:9,0:40	0/0:0,39,207:13:13,0:52	0/0:0,51,255:17:17,0:64	0/0:0,24,161:8:8,0:37	0/0:0,81,223:27:27,0:94	0/0:0,36,203:12:12,0:49	0/0:0,36,199:12:12,0:49	0/0:0,21,170:7:7,0:34	0/0:0,63,219:21:21,0:76	0/0:0,51,212:17:17,0:64	0/0:0,36,193:12:12,0:49	0/0:0,78,221:26:26,0:91	0/0:0,51,216:17:17,0:64	0/0:0,51,255:17:17,0:64	0/0:0,42,210:14:14,0:55	0/0:0,135,204:45:45,0:99	0/0:0,120,253:40:40,0:99
343	scaffold6291_cov116	10039	C	T	999	GT:PL:DP:AD:GQ	./.:0,0,0:0:0,0:0	./.:0,3,37:1:1,0:11	0/0:0,81,250:27:27,0:88	0/0:0,72,250:24:24,0:79	0/0:0,96,251:32:32,0:99	./.:0,0,0:0:0,0:0	0/0:0,23,168:20:19,1:30	0/0:0,175,255:58:58,0:99	0/1:101,0,151:49:37,12:93	0/0:0,39,185:13:13,0:46	0/1:125,0,16:7:1,6:29	0/0:0,57,195:19:19,0:64	0/0:0,81,255:27:27,0:88	0/0:0,30,194:10:10,0:37	0/0:0,54,216:18:18,0:61	0/0:0,21,166:7:7,0:28	0/0:0,36,203:12:12,0:43	0/0:0,30,194:10:10,0:37	0/0:0,54,215:18:18,0:61	0/0:0,51,211:17:17,0:58	0/0:0,15,132:5:5,0:22	0/0:0,51,216:17:17,0:58	0/0:0,36,203:12:12,0:43	0/0:0,48,212:16:16,0:55	0/0:0,15,144:5:5,0:22	0/0:0,72,221:24:24,0:79	0/0:0,30,189:10:10,0:37	0/0:0,39,204:13:13,0:46	0/0:0,51,255:17:17,0:58	0/0:0,18,149:6:6,0:25	0/0:0,87,223:29:29,0:94	0/0:0,36,201:12:12,0:43	0/0:0,30,196:10:10,0:37	./.:170,21,0:7:0,7:7	0/0:0,63,219:21:21,0:70	0/0:0,57,213:19:19,0:64	0/1:119,0,129:12:6,6:99	0/0:0,75,222:25:25,0:82	0/0:0,51,213:18:17,0:58	0/0:0,51,255:17:17,0:58	0/0:0,45,209:15:15,0:52	0/0:0,135,204:45:45,0:99	0/0:0,117,250:39:39,0:99
344	scaffold6291_cov116	10072	C	T	999	GT:PL:DP:AD:GQ	./.:0,0,0:0:0,0:0	./.:0,3,37:1:1,0:8	0/0:0,81,197:27:27,0:85	0/0:0,72,197:24:24,0:76	0/0:0,105,199:35:35,0:99	./.:0,0,0:0:0,0:0	0/0:0,57,195:19:19,0:61	0/0:0,178,211:59:59,0:99	0/0:0,148,205:49:49,0:99	0/0:0,39,185:13:13,0:43	0/0:0,21,149:7:7,0:25	0/0:0,60,196:20:20,0:64	0/1:152,0,188:27:17,10:99	0/0:0,30,196:10:10,0:34	0/0:0,54,217:18:18,0:58	0/1:120,0,55:7:2,5:65	0/1:171,0,40:12:2,10:50	./.:194,30,0:10:0,10:19	0/1:174,0,105:17:5,12:99	0/1:162,0,144:18:8,10:99	0/0:0,24,176:8:8,0:28	0/0:0,51,218:17:17,0:55	./.:0,0,0:0:0,0:0	0/1:130,0,169:17:10,7:99	./.:0,15,144:5:5,0:19	0/1:182,0,161:25:11,14:99	0/0:0,33,194:11:11,0:37	0/0:0,39,209:13:13,0:43	0/0:0,51,216:17:17,0:55	./.:155,18,0:6:0,6:7	0/1:185,0,176:30:14,16:99	0/1:71,0,163:12:9,3:66	0/1:150,0,96:12:4,8:99	0/0:0,21,171:7:7,0:25	0/1:181,0,138:21:8,13:99	0/1:176,0,142:20:8,12:99	0/0:0,36,206:12:12,0:40	0/0:0,78,222:26:26,0:82	0/1:175,0,119:18:6,12:99	1/1:214,48,0:16:0,16:37	0/0:0,45,213:15:15,0:49	0/0:0,141,205:47:47,0:99	0/0:0,114,200:38:38,0:99
345	scaffold6291_cov116	10107	C	A	999	GT:PL:DP:AD:GQ	./.:0,9,92:3:3,0:18	./.:0,12,113:4:4,0:21	0/0:0,84,198:28:28,0:93	0/0:0,22,160:27:25,2:31	0/0:0,105,200:35:35,0:99	./.:0,0,0:0:0,0:0	0/0:0,60,195:20:20,0:69	0/0:0,178,211:59:59,0:99	0/0:0,144,205:48:48,0:99	0/0:0,42,186:14:14,0:51	0/0:0,21,154:7:7,0:30	0/0:0,57,195:19:19,0:66	0/0:0,81,224:27:27,0:90	0/0:0,27,188:9:9,0:36	0/0:0,18,159:6:6,0:27	0/0:0,15,144:5:5,0:24	0/0:0,36,206:12:12,0:45	0/0:0,30,195:10:10,0:39	0/0:0,54,217:18:18,0:63	0/0:0,54,217:18:18,0:63	./.:0,0,0:0:0,0:0	0/0:0,51,217:17:17,0:60	0/0:0,36,203:12:12,0:45	0/0:0,51,217:17:17,0:60	./.:0,12,125:4:4,0:21	0/0:0,42,211:14:14,0:51	0/0:0,30,194:10:10,0:39	0/0:0,39,208:13:13,0:48	0/0:0,48,215:16:16,0:57	0/0:0,24,177:8:8,0:33	0/0:0,90,225:30:30,0:99	0/0:0,36,204:12:12,0:45	0/0:0,36,198:12:12,0:45	0/0:0,21,171:7:7,0:30	0/0:0,42,210:14:14,0:51	0/0:0,60,218:20:20,0:69	0/0:0,36,201:12:12,0:45	0/0:0,72,222:24:24,0:81	0/0:0,39,207:13:13,0:48	0/0:0,51,217:17:17,0:60	0/0:0,45,213:15:15,0:54	0/0:0,138,205:46:46,0:99	1/1:201,117,0:39:0,39:99
346	scaffold6291_cov116	10113	C	A	832	GT:PL:DP:AD:GQ	./.:0,9,92:3:3,0:20	./.:0,12,113:4:4,0:23	0/0:0,81,197:27:27,0:92	0/0:0,81,196:27:27,0:92	0/0:0,99,200:33:33,0:99	./.:0,0,0:0:0,0:0	0/0:0,60,195:20:20,0:71	0/0:0,175,212:58:58,0:99	0/0:0,144,206:48:48,0:99	0/0:0,42,189:14:14,0:53	0/0:0,21,154:7:7,0:32	0/0:0,57,195:19:19,0:68	0/0:0,78,223:26:26,0:89	0/0:0,27,188:9:9,0:38	0/0:0,18,157:6:6,0:29	0/0:0,15,144:5:5,0:26	0/0:0,36,206:12:12,0:47	0/0:0,30,196:10:10,0:41	0/0:0,54,217:18:18,0:65	0/0:0,54,216:18:18,0:65	./.:0,0,0:0:0,0:0	0/0:0,51,218:17:17,0:62	0/0:0,36,204:12:12,0:47	0/0:0,51,217:17:17,0:62	./.:0,12,125:4:4,0:23	0/0:0,42,212:14:14,0:53	0/0:0,33,197:11:11,0:44	0/0:0,39,209:13:13,0:50	0/0:0,51,213:17:17,0:62	0/0:0,24,180:8:8,0:35	0/0:0,90,225:30:30,0:99	0/0:0,36,203:12:12,0:47	0/0:0,36,203:12:12,0:47	0/0:0,21,171:7:7,0:32	0/0:0,39,208:13:13,0:50	0/0:0,60,219:20:20,0:71	0/0:0,36,205:12:12,0:47	0/0:0,75,223:25:25,0:86	0/0:0,39,207:13:13,0:50	0/0:0,51,217:17:17,0:62	0/0:0,45,211:15:15,0:56	0/0:0,138,204:46:46,0:99	0/0:0,117,200:39:39,0:99
347	scaffold6396_cov127	8931	C	G	999	GT:PL:DP:AD:GQ	1/1:181,92,0:43:1,42:99	1/1:180,83,0:40:1,39:91	1/1:199,99,0:33:0,33:99	1/1:211,175,0:58:0,58:99	1/1:175,59,0:32:1,31:67	0/1:159,0,164:38:20,18:99	0/1:163,0,162:50:25,25:99	1/1:199,96,0:32:0,32:99	1/1:210,166,0:55:0,55:99	0/1:163,0,117:23:8,15:99	1/1:198,81,0:27:0,27:89	1/1:199,96,0:32:0,32:99	1/1:255,235,0:78:0,78:99	1/1:231,132,0:44:0,44:99	1/1:255,241,0:80:0,80:99	1/1:231,126,0:42:0,42:99	1/1:251,214,0:71:0,71:99	1/1:255,255,0:90:0,90:99	1/1:255,255,0:117:0,117:99	1/1:255,255,0:91:0,91:99	1/1:255,244,0:81:0,81:99	1/1:255,255,0:92:0,92:99	1/1:255,232,0:77:0,77:99	1/1:255,255,0:108:0,108:99	1/1:255,235,0:78:0,78:99	1/1:253,223,0:74:0,74:99	1/1:236,154,0:51:0,51:99	1/1:255,255,0:104:0,104:99	1/1:255,244,0:81:0,81:99	1/1:255,255,0:119:0,119:99	1/1:241,181,0:60:0,60:99	1/1:255,255,0:106:0,106:99	1/1:243,187,0:62:0,62:99	1/1:233,144,0:48:0,48:99	1/1:235,148,0:49:0,49:99	1/1:226,105,0:36:0,35:99	0/1:185,0,189:55:29,25:99	1/1:235,151,0:50:0,50:99	1/1:231,129,0:43:0,43:99	1/1:225,90,0:30:0,30:98	1/1:255,255,0:130:0,130:99	./.:25,3,0:1:0,1:11	./.:67,6,0:2:0,2:14
348	scaffold6396_cov127	8971	T	G	999	GT:PL:DP:AD:GQ	0/0:0,129,202:43:43,0:99	0/0:0,120,202:40:40,0:99	0/0:0,99,200:33:33,0:92	0/0:0,172,210:57:57,0:99	0/0:0,99,200:33:33,0:92	0/0:0,114,201:38:38,0:99	0/0:0,151,206:50:50,0:99	0/0:0,90,199:30:30,0:83	0/0:0,172,210:57:57,0:99	0/0:0,72,196:24:24,0:65	0/0:0,81,197:27:27,0:74	0/0:0,99,199:33:33,0:92	1/1:255,232,0:77:0,77:99	1/1:232,132,0:44:0,44:99	1/1:255,238,0:79:0,79:99	1/1:230,126,0:42:0,42:99	1/1:249,208,0:69:0,69:99	1/1:255,255,0:88:0,88:99	1/1:255,255,0:116:0,116:99	1/1:255,255,0:91:0,91:99	1/1:255,244,0:81:0,81:99	1/1:255,255,0:93:0,93:99	1/1:253,226,0:75:0,75:99	1/1:255,255,0:109:0,109:99	1/1:255,232,0:77:0,77:99	1/1:252,220,0:73:0,73:99	1/1:235,154,0:51:0,51:99	1/1:255,255,0:105:0,105:99	1/1:255,244,0:81:0,81:99	1/1:255,255,0:116:0,116:99	1/1:241,181,0:60:0,60:99	1/1:255,255,0:104:0,104:99	1/1:242,187,0:62:0,62:99	0/0:0,141,233:47:47,0:99	1/1:234,148,0:49:0,49:99	1/1:226,111,0:37:0,37:99	0/0:0,166,238:55:55,0:99	1/1:235,151,0:50:0,50:99	1/1:231,132,0:44:0,44:99	1/1:225,93,0:31:0,31:93	1/1:255,255,0:126:1,125:99	./.:37,3,0:1:0,1:4	./.:67,6,0:2:0,2:7
349	scaffold6683_cov106	3718	T	A	999	GT:PL:DP:AD:GQ	0/0:0,30,175:10:10,0:37	./.:0,3,37:1:1,0:11	0/0:0,39,187:13:13,0:46	0/0:0,36,180:12:12,0:43	0/0:0,39,187:13:13,0:46	0/0:0,24,155:8:8,0:31	0/0:0,36,177:12:12,0:43	0/0:0,18,138:6:6,0:25	0/0:0,21,154:7:7,0:28	0/0:0,30,175:10:10,0:37	0/0:0,24,155:8:8,0:31	0/0:0,30,173:10:10,0:37	0/0:0,105,226:35:35,0:99	0/1:69,0,181:18:14,4:61	0/1:179,0,165:26:12,14:99	0/0:0,66,222:22:22,0:73	0/0:0,30,195:10:10,0:37	0/0:0,39,204:13:13,0:46	0/1:168,0,172:24:13,11:99	0/0:0,42,212:14:14,0:49	0/1:170,0,124:16:6,10:99	0/1:108,0,185:21:15,6:99	0/1:179,0,159:23:10,13:99	0/1:149,0,63:10:3,7:76	0/0:0,54,217:18:18,0:61	0/0:0,45,213:15:15,0:52	./.:0,3,37:1:1,0:11	0/1:182,0,141:21:8,13:99	0/0:0,51,216:17:17,0:58	0/1:85,0,178:16:12,4:77	0/1:156,0,180:24:14,10:99	0/1:98,0,170:15:10,5:90	0/0:0,39,207:13:13,0:46	0/0:0,48,215:16:16,0:55	0/0:0,117,229:39:39,0:99	0/0:0,60,220:20:20,0:67	0/0:0,51,218:17:17,0:58	0/0:0,75,223:25:25,0:82	0/0:0,36,200:13:12,0:43	0/0:0,54,216:19:18,0:61	0/0:0,66,220:22:22,0:73	./.:0,6,67:2:2,0:13	0/0:0,21,149:7:7,0:28
350	scaffold6683_cov106	3745	G	T	999	GT:PL:DP:AD:GQ	0/0:0,27,163:9:9,0:36	./.:0,3,37:1:1,0:12	0/0:0,39,187:13:13,0:48	0/0:0,33,180:11:11,0:42	0/0:0,42,188:14:14,0:51	0/0:0,24,159:8:8,0:33	0/0:0,36,184:12:12,0:45	0/0:0,18,143:6:6,0:27	0/0:0,24,162:8:8,0:33	0/0:0,33,178:11:11,0:42	0/0:0,21,149:7:7,0:30	0/0:0,30,175:10:10,0:39	0/0:0,99,221:33:33,0:99	0/1:77,0,179:19:15,4:67	0/1:182,0,168:26:12,14:99	0/0:0,63,219:21:21,0:72	0/0:0,27,178:9:9,0:36	0/0:0,39,201:13:13,0:48	0/0:0,72,220:24:24,0:81	0/0:0,36,204:12:12,0:45	0/1:171,0,122:16:6,10:99	0/0:0,63,218:21:21,0:72	0/1:179,0,159:24:11,13:99	0/1:149,0,66:10:3,7:81	0/0:0,54,215:18:18,0:63	0/0:0,45,212:15:15,0:54	./.:0,3,27:1:1,0:12	0/0:0,60,212:20:20,0:69	0/0:0,51,215:17:17,0:60	0/1:85,0,176:16:12,4:75	0/0:0,75,220:25:25,0:84	0/1:110,0,168:15:10,5:99	0/0:0,36,200:12:12,0:45	0/0:0,48,211:16:16,0:57	0/0:0,117,227:39:39,0:99	0/0:0,60,218:20:20,0:69	0/0:0,48,211:16:16,0:57	0/0:0,75,221:25:25,0:84	0/0:0,36,205:12:12,0:45	0/0:0,51,216:17:17,0:60	0/0:0,69,221:23:23,0:78	./.:0,6,67:2:2,0:15	0/0:0,18,143:6:6,0:27
351	scaffold6686_cov121	15933	C	A	957	GT:PL:DP:AD:GQ	./.:0,6,67:2:2,0:18	./.:0,3,37:1:1,0:15	./.:0,9,92:3:3,0:21	./.:0,3,37:1:1,0:15	./.:0,3,37:1:1,0:15	./.:0,3,37:1:1,0:15	./.:0,3,37:1:1,0:15	./.:0,3,37:1:1,0:15	./.:0,9,92:3:3,0:21	./.:0,3,37:1:1,0:15	./.:0,12,113:4:4,0:24	0/0:0,45,191:15:15,0:57	0/0:0,117,229:39:39,0:99	0/0:0,90,224:30:30,0:99	0/0:0,63,220:21:21,0:75	0/0:0,78,223:26:26,0:90	0/1:167,0,171:22:11,11:99	0/1:185,0,154:26:10,16:99	0/0:0,111,228:37:37,0:99	0/0:0,78,224:26:26,0:90	0/0:0,87,224:29:29,0:99	0/0:0,48,215:16:16,0:60	0/0:0,84,225:28:28,0:96	0/0:0,72,223:24:24,0:84	0/0:0,129,230:43:43,0:99	0/0:0,69,220:23:23,0:81	0/0:0,45,214:15:15,0:57	0/1:189,0,181:37:17,20:99	0/1:114,0,185:21:15,6:99	0/0:0,81,224:27:27,0:93	0/0:0,105,226:35:35,0:99	0/0:0,99,225:33:33,0:99	0/0:0,69,222:23:23,0:81	0/0:0,45,213:15:15,0:57	0/0:0,114,228:38:38,0:99	0/0:0,108,227:36:36,0:99	0/0:0,60,219:20:20,0:72	0/0:0,126,230:42:42,0:99	0/1:190,0,180:41:18,23:99	0/0:0,84,224:28:28,0:96	0/0:0,138,232:46:46,0:99	0/0:0,45,188:15:15,0:57	0/0:0,51,192:17:17,0:63
352	scaffold6769_cov90	3063	A	T	999	GT:PL:DP:AD:GQ	./.:0,0,0:0:0,0:0	./.:0,9,84:3:3,0:18	0/0:0,27,170:9:9,0:36	0/1:107,0,101:10:5,5:97	./.:106,12,0:4:0,4:5	./.:0,9,92:3:3,0:18	0/0:0,21,154:7:7,0:30	0/0:0,39,187:13:13,0:48	0/0:0,24,162:8:8,0:33	./.:0,0,0:0:0,0:0	0/0:0,18,125:6:6,0:27	0/0:0,18,143:6:6,0:27	0/0:0,184,242:61:61,0:99	0/0:0,60,218:20:20,0:69	0/0:0,57,218:19:19,0:66	0/0:0,54,218:18:18,0:63	0/0:0,57,220:19:19,0:66	0/0:0,30,195:10:10,0:39	0/0:0,57,219:19:19,0:66	0/0:0,42,212:14:14,0:51	0/0:0,84,224:28:28,0:93	0/0:0,36,205:12:12,0:45	0/0:0,69,222:23:23,0:78	0/0:0,30,195:10:10,0:39	0/0:0,18,157:6:6,0:27	0/0:0,39,209:13:13,0:48	0/0:0,39,209:13:13,0:48	0/0:0,66,222:22:22,0:75	0/0:0,42,209:14:14,0:51	0/0:0,69,241:23:23,0:78	0/0:0,120,229:40:40,0:99	0/0:0,51,217:17:17,0:60	0/0:0,30,196:10:10,0:39	0/0:0,21,168:7:7,0:30	0/0:0,54,217:18:18,0:63	0/0:0,78,223:26:26,0:87	0/1:36,0,137:8:6,2:26	0/0:0,27,188:9:9,0:36	0/0:0,75,223:25:25,0:84	0/0:0,84,224:28:28,0:93	0/0:0,90,224:30:30,0:99	0/0:0,27,163:9:9,0:36	./.:0,3,37:1:1,0:12
353	scaffold6769_cov90	3108	T	C	999	GT:PL:DP:AD:GQ	./.:0,0,0:0:0,0:0	./.:92,9,0:3:0,3:14	0/1:123,0,69:9:3,6:63	0/1:101,0,107:10:5,5:99	./.:0,12,113:4:4,0:3	./.:92,9,0:3:0,3:14	./.:0,21,149:7:7,0:10	0/1:100,0,131:13:8,5:99	1/1:163,27,0:9:0,9:32	./.:0,0,0:0:0,0:0	0/1:98,0,50:6:2,4:44	0/1:77,0,77:6:3,3:71	1/1:243,187,0:62:0,62:99	1/1:219,60,0:20:0,20:65	1/1:219,57,0:19:0,19:62	1/1:216,51,0:17:0,17:56	1/1:219,57,0:19:0,19:62	1/1:196,30,0:10:0,10:35	1/1:219,57,0:19:0,19:62	1/1:211,42,0:14:0,14:47	1/1:224,84,0:28:0,28:89	./.:102,9,0:3:0,3:14	1/1:222,69,0:23:0,23:74	1/1:192,30,0:10:0,10:35	1/1:157,18,0:6:0,6:23	1/1:207,39,0:13:0,13:44	1/1:225,39,0:13:0,13:44	1/1:221,66,0:22:0,22:71	1/1:210,42,0:14:0,14:47	1/1:241,69,0:23:0,23:74	1/1:229,120,0:40:0,40:99	1/1:218,51,0:17:0,17:56	1/1:195,30,0:10:0,10:35	1/1:166,21,0:7:0,7:26	1/1:218,54,0:18:0,18:59	1/1:223,75,0:25:0,25:80	0/1:141,0,52:8:2,6:46	1/1:187,27,0:9:0,9:32	1/1:223,75,0:25:0,25:80	1/1:224,84,0:28:0,28:89	1/1:225,87,0:29:0,29:92	1/1:167,27,0:9:0,9:32	./.:57,6,0:2:0,2:11
354	scaffold6770_cov113	34901	G	A	999	GT:PL:DP:AD:GQ	./.:0,6,67:2:2,0:16	0/0:0,30,173:10:10,0:40	./.:0,6,67:2:2,0:16	./.:0,12,106:4:4,0:22	./.:0,9,84:3:3,0:19	0/0:0,24,162:8:8,0:34	0/0:0,48,192:16:16,0:58	./.:0,9,92:3:3,0:19	./.:0,3,37:1:1,0:13	0/0:0,18,138:6:6,0:28	./.:0,3,37:1:1,0:13	0/0:0,21,154:7:7,0:31	0/0:0,48,216:16:16,0:58	0/0:0,120,228:40:40,0:99	0/0:0,24,180:8:8,0:34	0/0:0,30,196:10:10,0:40	0/0:0,60,219:20:20,0:70	0/0:0,60,219:20:20,0:70	0/0:0,96,226:32:32,0:99	0/0:0,117,228:39:39,0:99	0/0:0,36,203:12:12,0:46	0/0:0,93,222:31:31,0:99	0/0:0,154,234:51:51,0:99	0/0:0,78,223:26:26,0:88	0/0:0,45,212:15:15,0:55	0/0:0,27,189:9:9,0:37	0/0:0,63,220:21:21,0:73	0/0:0,75,223:25:25,0:85	0/0:0,63,221:21:21,0:73	0/0:0,69,222:23:23,0:79	0/0:0,57,218:19:19,0:67	0/0:0,66,221:22:22,0:76	0/0:0,39,207:13:13,0:49	0/0:0,33,200:11:11,0:43	0/0:0,63,221:21:21,0:73	0/0:0,30,194:10:10,0:40	0/1:181,0,188:36:19,17:99	0/0:0,30,196:10:10,0:40	0/0:0,30,193:10:10,0:40	0/0:0,42,211:14:14,0:52	0/0:0,105,227:35:35,0:99	0/0:0,15,129:5:5,0:25	0/0:0,21,154:7:7,0:31
355	scaffold6777_cov91	4301	C	T	505	GT:PL:DP:AD:GQ	0/0:0,27,220:9:9,0:41	0/0:0,36,182:12:12,0:50	0/0:0,21,201:7:7,0:35	0/0:0,18,182:6:6,0:32	0/0:0,15,172:5:5,0:29	0/0:0,30,227:10:10,0:44	0/0:0,27,167:9:9,0:41	0/0:0,93,198:31:31,0:99	0/0:0,66,195:22:22,0:80	./.:0,3,60:1:1,0:17	0/0:0,15,172:5:5,0:29	0/0:0,33,178:11:11,0:47	0/0:0,60,216:20:20,0:74	0/0:0,45,212:15:15,0:59	0/0:0,36,203:12:12,0:50	./.:0,0,0:0:0,0:0	0/0:0,45,255:15:15,0:59	0/0:0,39,209:13:13,0:53	0/0:0,15,142:5:5,0:29	0/0:0,27,187:9:9,0:41	0/0:0,45,248:15:15,0:59	0/0:0,21,166:7:7,0:35	0/0:0,48,255:16:16,0:62	0/0:0,48,209:16:16,0:62	0/0:0,87,223:29:29,0:99	0/0:0,39,255:13:13,0:53	0/0:0,30,190:10:10,0:44	0/0:0,57,255:19:19,0:71	0/0:0,51,215:17:17,0:65	0/0:0,60,255:20:20,0:74	0/0:0,60,220:20:20,0:74	0/0:0,27,183:9:9,0:41	0/0:0,54,215:18:18,0:68	./.:0,0,0:0:0,0:0	0/0:0,60,255:20:20,0:74	0/0:0,93,255:31:31,0:99	./.:0,0,0:0:0,0:0	0/0:0,54,214:18:18,0:68	0/0:0,36,255:12:12,0:50	0/0:0,30,193:10:10,0:44	0/1:141,0,234:24:15,9:99	0/0:0,30,175:10:10,0:44	0/0:0,51,190:17:17,0:65
356	scaffold6777_cov91	4302	T	C	506	GT:PL:DP:AD:GQ	0/0:0,27,220:9:9,0:41	0/0:0,39,187:13:13,0:53	0/0:0,18,188:6:6,0:32	0/0:0,18,176:6:6,0:32	0/0:0,15,172:5:5,0:29	0/0:0,30,227:10:10,0:44	0/0:0,30,175:10:10,0:44	0/0:0,93,198:31:31,0:99	0/0:0,66,193:22:22,0:80	./.:0,3,60:1:1,0:17	0/0:0,15,172:5:5,0:29	0/0:0,30,175:10:10,0:44	0/0:0,60,214:20:20,0:74	0/0:0,42,212:14:14,0:56	0/0:0,36,204:12:12,0:50	./.:0,0,0:0:0,0:0	0/0:0,51,255:17:17,0:65	0/0:0,39,208:13:13,0:53	0/0:0,15,144:5:5,0:29	0/0:0,27,184:9:9,0:41	0/0:0,48,253:16:16,0:62	0/0:0,21,171:7:7,0:35	0/0:0,51,255:17:17,0:65	0/0:0,54,214:18:18,0:68	0/0:0,90,224:30:30,0:99	0/0:0,39,255:13:13,0:53	0/0:0,30,193:10:10,0:44	0/0:0,60,255:20:20,0:74	0/0:0,57,216:19:19,0:71	0/0:0,60,255:20:20,0:74	0/0:0,60,219:20:20,0:74	0/0:0,27,189:9:9,0:41	0/0:0,54,212:18:18,0:68	./.:0,0,0:0:0,0:0	0/0:0,60,255:20:20,0:74	0/0:0,96,255:32:32,0:99	./.:0,0,0:0:0,0:0	0/0:0,54,212:18:18,0:68	0/0:0,36,254:12:12,0:50	0/0:0,30,186:10:10,0:44	0/0:0,72,255:24:24,0:86	0/1:132,0,86:11:4,7:99	0/0:0,51,194:17:17,0:65
357	scaffold6777_cov91	4344	C	T	605	GT:PL:DP:AD:GQ	0/0:0,27,170:9:9,0:39	0/0:0,39,187:13:13,0:51	0/0:0,21,154:7:7,0:33	0/0:0,18,138:6:6,0:30	0/0:0,15,129:5:5,0:27	0/0:0,33,178:11:11,0:45	0/0:0,30,175:10:10,0:42	0/0:0,90,198:30:30,0:99	0/0:0,66,197:22:22,0:78	./.:0,3,37:1:1,0:15	0/0:0,15,129:5:5,0:27	0/0:0,33,180:11:11,0:45	0/0:0,60,215:20:20,0:72	0/0:0,45,207:15:15,0:57	0/0:0,42,190:14:14,0:54	./.:0,0,0:0:0,0:0	0/0:0,51,218:17:17,0:63	0/0:0,42,211:14:14,0:54	0/0:0,15,79:5:5,0:27	0/0:0,27,185:9:9,0:39	0/0:0,48,199:16:16,0:60	0/0:0,21,110:7:7,0:33	0/0:0,48,213:16:16,0:60	0/0:0,54,201:18:18,0:66	0/0:0,93,226:31:31,0:99	0/0:0,42,200:14:14,0:54	0/0:0,33,198:11:11,0:45	0/0:0,60,221:20:20,0:72	0/0:0,51,216:17:17,0:63	0/0:0,57,213:19:19,0:69	0/0:0,60,213:20:20,0:72	0/0:0,27,101:9:9,0:39	0/0:0,54,214:18:18,0:66	./.:0,0,0:0:0,0:0	0/0:0,63,221:21:21,0:75	0/0:0,93,224:31:31,0:99	./.:0,0,0:0:0,0:0	0/0:0,54,208:18:18,0:66	0/0:0,36,107:12:12,0:48	0/0:0,30,190:10:10,0:42	0/0:0,72,223:24:24,0:84	0/0:0,33,180:11:11,0:45	0/0:0,51,176:17:17,0:63
358	scaffold6872_cov111	5714	C	A	707	GT:PL:DP:AD:GQ	./.:0,12,113:4:4,0:23	0/0:0,66,196:22:22,0:77	0/0:0,57,195:19:19,0:68	0/0:0,15,129:5:5,0:26	0/0:0,60,195:20:20,0:71	./.:24,0,156:15:13,2:13	0/0:0,57,195:19:19,0:68	0/0:0,39,187:13:13,0:50	./.:0,9,92:3:3,0:20	0/0:0,42,189:14:14,0:53	0/0:0,42,189:14:14,0:53	0/0:0,39,187:13:13,0:50	0/0:0,30,192:10:10,0:41	0/0:0,54,217:18:18,0:65	0/0:0,15,98:5:5,0:26	./.:0,6,75:2:2,0:17	./.:0,6,75:2:2,0:17	./.:0,6,75:2:2,0:17	./.:0,3,41:1:1,0:14	0/0:0,75,223:25:25,0:86	0/0:0,163,238:54:54,0:99	0/0:0,117,228:39:39,0:99	0/0:0,30,191:10:10,0:41	./.:20,0,136:7:6,1:9	0/0:0,21,136:7:7,0:32	0/0:0,175,226:58:58,0:99	0/0:0,105,226:35:35,0:99	0/0:0,18,153:6:6,0:29	./.:23,0,124:6:5,1:12	0/0:0,148,233:49:49,0:99	0/0:0,15,142:5:5,0:26	0/0:0,190,243:63:63,0:99	./.:0,9,102:3:3,0:20	0/0:0,108,227:36:36,0:99	0/0:0,24,170:8:8,0:35	0/0:0,42,211:14:14,0:53	0/0:0,48,214:16:16,0:59	./.:0,9,93:3:3,0:20	0/0:0,39,207:13:13,0:50	./.:0,12,108:4:4,0:23	0/0:0,87,224:29:29,0:98	./.:168,20,0:19:1,18:4	0/0:0,33,180:11:11,0:44
359	scaffold6872_cov111	5719	T	G	978	GT:PL:DP:AD:GQ	./.:0,12,113:4:4,0:23	0/0:0,60,195:20:20,0:71	0/0:0,57,195:19:19,0:68	0/0:0,15,116:5:5,0:26	0/0:0,60,195:20:20,0:71	0/0:0,45,190:15:15,0:56	0/0:0,57,195:19:19,0:68	0/0:0,33,180:11:11,0:44	./.:0,9,84:3:3,0:20	0/0:0,39,187:13:13,0:50	0/0:0,39,187:13:13,0:50	0/0:0,84,186:28:28,0:95	0/0:0,30,192:10:10,0:41	1/1:216,51,0:17:0,17:33	0/0:0,18,121:6:6,0:29	./.:0,9,82:3:3,0:20	./.:0,9,102:3:3,0:20	./.:0,6,75:2:2,0:17	./.:0,3,27:1:1,0:14	0/0:0,75,222:25:25,0:86	0/1:191,0,185:54:25,29:99	./.:155,11,0:40:3,37:7	0/0:0,30,189:10:10,0:41	0/0:6,24,160:7:6,0:29	0/0:0,21,136:7:7,0:32	0/0:0,175,226:58:58,0:99	0/1:181,0,187:36:19,17:99	0/0:0,21,170:7:7,0:32	0/0:0,15,144:5:5,0:26	0/1:181,0,191:49:27,22:99	0/0:0,18,159:6:6,0:29	0/0:0,193,245:64:64,0:99	./.:18,0,66:3:2,1:7	0/0:0,111,228:37:37,0:99	0/0:0,24,172:8:8,0:35	0/0:0,45,213:15:15,0:56	0/0:0,45,213:15:15,0:56	./.:0,9,102:3:3,0:20	0/0:0,42,211:14:14,0:53	./.:0,12,111:4:4,0:23	0/0:0,87,224:29:29,0:98	0/0:0,57,195:19:19,0:68	0/0:0,30,175:10:10,0:41
360	scaffold6872_cov111	5724	G	A	999	GT:PL:DP:AD:GQ	./.:0,12,113:4:4,0:23	0/0:0,66,196:22:22,0:77	0/0:0,57,195:19:19,0:68	0/0:0,15,129:5:5,0:26	0/0:0,60,195:20:20,0:71	0/0:0,45,191:15:15,0:56	0/0:0,54,194:18:18,0:65	0/0:0,39,187:13:13,0:50	./.:0,9,84:3:3,0:20	0/0:0,39,187:13:13,0:50	0/0:0,39,185:13:13,0:50	0/0:0,81,198:27:27,0:92	0/0:0,30,191:10:10,0:41	0/0:0,54,217:18:18,0:65	0/0:0,18,121:6:6,0:29	./.:0,9,93:3:3,0:20	./.:0,9,100:3:3,0:20	./.:0,6,75:2:2,0:17	./.:0,3,37:1:1,0:14	0/0:0,75,222:25:25,0:86	0/0:0,163,238:54:54,0:99	0/0:0,120,229:40:40,0:99	0/0:0,30,189:10:10,0:41	0/0:0,21,170:7:7,0:32	0/0:0,21,136:7:7,0:32	0/0:0,175,226:58:58,0:99	0/0:0,108,226:36:36,0:99	0/0:0,21,170:7:7,0:32	0/0:0,18,144:6:6,0:29	0/1:191,0,182:48:22,26:99	0/0:0,18,153:6:6,0:29	0/0:0,190,243:63:63,0:99	./.:0,9,102:3:3,0:20	0/0:0,111,228:37:37,0:99	0/0:0,24,170:8:8,0:35	0/0:0,45,211:15:15,0:56	0/0:0,48,214:16:16,0:59	./.:0,9,96:3:3,0:20	0/1:166,0,93:13:4,9:99	./.:0,9,93:3:3,0:20	0/1:186,0,106:29:7,22:99	0/0:0,54,195:18:18,0:65	0/0:0,33,180:11:11,0:44
361	scaffold6872_cov111	11641	A	C	999	GT:PL:DP:AD:GQ	0/0:0,42,188:14:14,0:30	0/1:144,0,151:21:11,10:99	0/0:0,45,191:15:15,0:33	1/1:200,102,0:34:0,34:99	0/1:15,0,151:15:14,1:27	1/1:185,39,0:13:0,13:44	1/1:191,48,0:16:0,16:53	1/1:201,117,0:39:0,39:99	1/1:194,51,0:17:0,17:56	1/1:125,18,0:6:0,6:23	1/1:178,33,0:11:0,11:38	1/1:198,93,0:31:0,31:98	1/1:233,151,0:50:0,50:99	1/1:221,66,0:22:0,22:71	1/1:225,105,0:35:0,35:99	1/1:222,78,0:26:0,26:83	1/1:221,66,0:22:0,22:71	1/1:213,48,0:16:0,16:53	1/1:225,99,0:33:0,33:99	1/1:222,66,0:22:0,22:71	1/1:220,66,0:22:0,22:71	1/1:221,69,0:23:0,23:74	1/1:225,93,0:31:0,31:98	1/1:219,63,0:21:0,21:68	1/1:226,96,0:32:0,32:99	1/1:234,148,0:49:0,49:99	1/1:229,120,0:40:0,40:99	1/1:223,87,0:29:0,29:92	1/1:224,87,0:29:0,29:92	1/1:225,96,0:32:0,32:99	1/1:235,154,0:51:0,51:99	1/1:230,132,0:44:0,44:99	1/1:220,63,0:21:0,21:68	1/1:205,36,0:12:0,12:41	1/1:231,129,0:43:0,43:99	1/1:222,72,0:24:0,24:77	1/1:223,78,0:26:0,26:83	1/1:196,46,0:29:1,28:51	1/1:223,78,0:26:0,26:83	1/1:224,102,0:34:0,34:99	1/1:255,78,0:26:0,26:83	1/1:199,105,0:35:0,35:99	1/1:197,69,0:23:0,23:74
362	scaffold6872_cov111	11687	C	G	999	GT:PL:DP:AD:GQ	0/0:0,36,184:12:12,0:46	0/0:0,66,195:22:22,0:76	0/0:0,45,188:15:15,0:55	1/1:200,108,0:36:0,36:91	0/0:0,45,245:15:15,0:55	0/0:0,45,187:15:15,0:55	0/0:0,48,192:16:16,0:58	0/1:163,0,159:42:20,22:99	0/0:0,48,192:16:16,0:58	0/0:0,18,143:6:6,0:28	0/0:0,36,182:12:12,0:46	0/1:165,0,146:31:13,18:99	0/0:0,151,235:50:50,0:99	0/0:0,66,220:22:22,0:76	0/0:0,108,226:36:36,0:99	0/0:0,78,222:26:26,0:88	0/0:0,63,221:21:21,0:73	0/0:0,48,215:16:16,0:58	0/0:0,102,226:34:34,0:99	0/0:0,66,221:22:22,0:76	0/0:0,66,221:22:22,0:76	0/0:0,69,222:23:23,0:79	0/0:0,93,225:31:31,0:99	0/0:0,63,220:21:21,0:73	0/0:0,96,226:32:32,0:99	0/0:0,148,233:49:49,0:99	0/0:0,123,230:41:41,0:99	0/0:0,87,222:29:29,0:97	0/0:0,87,224:29:29,0:97	0/0:0,96,226:32:32,0:99	0/0:0,157,235:52:52,0:99	0/0:0,132,229:44:44,0:99	0/0:0,63,220:21:21,0:73	0/0:0,36,204:12:12,0:46	0/0:0,123,228:42:41,0:99	0/0:0,72,222:24:24,0:82	1/1:223,78,0:26:0,26:61	0/0:0,87,223:29:29,0:97	0/0:0,78,223:26:26,0:88	0/0:0,105,225:35:35,0:99	0/0:0,75,223:25:25,0:85	0/0:0,108,201:36:36,0:99	0/0:0,75,197:25:25,0:85
363	scaffold6872_cov111	11702	G	A	430	GT:PL:DP:AD:GQ	0/0:0,36,182:12:12,0:48	0/0:0,66,197:22:22,0:78	1/1:191,45,0:15:0,15:26	0/0:0,108,200:36:36,0:99	0/0:0,45,245:15:15,0:57	1/1:189,42,0:14:0,14:23	1/1:194,51,0:17:0,17:32	0/0:0,126,202:42:42,0:99	0/0:0,51,193:17:17,0:63	0/0:0,18,138:6:6,0:30	0/0:0,36,180:12:12,0:48	0/0:0,93,198:31:31,0:99	0/0:0,148,235:49:49,0:99	0/0:0,66,221:22:22,0:78	0/0:0,102,226:34:34,0:99	0/0:0,78,222:26:26,0:90	0/0:0,63,221:21:21,0:75	0/0:0,48,215:16:16,0:60	0/0:0,102,226:34:34,0:99	0/0:0,66,221:22:22,0:78	0/0:0,66,220:22:22,0:78	0/0:0,66,221:22:22,0:78	0/0:0,93,226:31:31,0:99	0/0:0,63,219:21:21,0:75	0/0:0,96,225:32:32,0:99	0/0:0,148,234:49:49,0:99	0/0:0,123,230:41:41,0:99	0/0:0,87,224:29:29,0:99	0/0:0,87,224:29:29,0:99	0/0:0,96,225:32:32,0:99	0/0:0,157,235:52:52,0:99	0/0:0,132,230:44:44,0:99	0/0:0,63,220:21:21,0:75	0/0:0,36,206:12:12,0:48	0/0:0,129,231:43:43,0:99	0/0:0,72,222:24:24,0:84	0/0:0,78,223:26:26,0:90	0/0:0,87,224:29:29,0:99	0/0:0,78,223:26:26,0:90	0/0:0,105,227:35:35,0:99	0/0:0,75,222:25:25,0:87	0/0:0,105,200:35:35,0:99	0/0:0,78,194:26:26,0:90
364	scaffold6872_cov111	11716	C	T	999	GT:PL:DP:AD:GQ	0/0:0,42,188:14:14,0:53	0/0:0,66,196:22:22,0:77	0/0:0,42,186:14:14,0:53	0/0:0,111,201:37:37,0:99	0/0:0,45,245:15:15,0:56	0/0:0,45,191:15:15,0:56	0/0:0,51,194:17:17,0:62	0/0:0,126,202:42:42,0:99	0/0:0,48,190:16:16,0:59	0/0:0,18,143:6:6,0:29	0/0:0,36,182:12:12,0:47	0/0:0,87,198:29:29,0:98	0/0:0,148,235:49:49,0:99	0/0:0,63,221:21:21,0:74	0/0:0,108,226:36:36,0:99	0/0:0,78,224:26:26,0:89	0/0:0,66,221:22:22,0:77	0/0:0,48,215:16:16,0:59	0/0:0,99,225:33:33,0:99	0/0:0,63,219:21:21,0:74	0/0:0,66,221:22:22,0:77	0/0:0,69,221:23:23,0:80	1/1:225,93,0:31:0,31:75	0/0:0,60,220:20:20,0:71	0/1:153,0,190:32:21,11:99	0/0:0,148,234:49:49,0:99	0/0:0,123,229:41:41,0:99	0/0:0,84,224:28:28,0:95	0/0:0,87,225:29:29,0:98	0/0:0,90,225:30:30,0:99	0/0:0,154,235:51:51,0:99	0/0:0,129,230:43:43,0:99	0/0:0,63,220:21:21,0:74	0/0:0,36,205:12:12,0:47	0/0:0,129,231:43:43,0:99	0/1:136,0,187:24:16,8:99	0/0:0,78,223:26:26,0:89	0/0:0,87,224:29:29,0:98	0/0:0,75,223:25:25,0:86	0/0:0,105,226:35:35,0:99	0/0:0,78,223:26:26,0:89	0/0:0,108,200:36:36,0:99	0/0:0,78,197:26:26,0:89
[truncated: 9,475 more rows]
[truncated: 80 more columns]

## Sheet: Supplementary Table S4
Supplementary Table S4. Pairwise FST between the local population pairs of Bathyacmaea nipponica calcuated based on 9,838 SNPs. Significance: * p < 0.001; ** p < 0.00001.
	JR	FF	HK	KK	IN	IH
FF	0.5280**
HK	0.4245**	0.0087
KK	0.6137**	0.3431**	0.2949**
IN	0.5130**	0.0075**	0.0201**	0.3322**
[truncated: 3 more rows]

## Sheet: Supplementary Table S5
Supplementary Table S5. Genetic statistics estimated based on all variant nucleotide sites for each genetic group of Bathyacmaea nipponica.
[truncated: 39,171 more rows]

[truncated: 4 more sheets: Supplementary Table S6, Supplementary Table S7, Supplementary Table S8, Supplementary Table S9]
